# Supplementary material for: Amplicon Sequencing-Based Bipartite Network Analysis Confirms a High Degree of Specialization and Modularity for Fungi and Prokaryotes in Deadwood
Source: mSphere. 2021 Jan 13;6(1):e00856-20. doi: 10.1128/mSphere.00856-20 (PMC7845612; doi:10.1128/mSphere.00856-20)
Supplement: TABLE S2 [file mSphere.00856-20_st002.xlsx]

## Sheet: Tab.S2 FSm
Module	moduleTree	OTU	present	inBestModule	percInBestModule	meanAbundanceModuleSamples	meanAbundanceOtherSamples	relAbundanceModuleSamplesVsOthers	OTU	taxString	Domain	Phylum	Class	Order	Family	Genus	Species
FSm1	Acer_splint	OTU0001	1	1	1	0.233035	0.0371807	6.26764	OTU0001	k__Fungi;p__Basidiomycota;c__Agaricomycetes;o__Polyporales;f__Meruliaceae;g__Bjerkandera;s__Bjerkandera_adusta;	Fungi	Basidiomycota	Agaricomycetes	Polyporales	Meruliaceae	Bjerkandera	Bjerkandera adusta
FSm1	Acer_splint	OTU0010	0.914	0.341	0.373085	0.00098465	0.00142178	0.692549	OTU0010	k__Fungi;p__Basidiomycota;c__Agaricomycetes;o__Agaricales;f__Psathyrellaceae;g__Coprinellus;s__Coprinellus_micaceus;	Fungi	Basidiomycota	Agaricomycetes	Agaricales	Psathyrellaceae	Coprinellus	Coprinellus micaceus
FSm1	Acer_splint	OTU0015	0.974	0.935	0.959959	0.170447	0.000528736	322.366	OTU0015	k__Fungi;p__Basidiomycota;c__Agaricomycetes;o__Polyporales;f__Polyporaceae;g__Fomes;s__Fomes_fomentarius;	Fungi	Basidiomycota	Agaricomycetes	Polyporales	Polyporaceae	Fomes	Fomes fomentarius
FSm1	Acer_splint	OTU0019	1	1	1	0.207823	0.000161268	1288.68	OTU0019	k__Fungi;p__Basidiomycota;c__Agaricomycetes;o__Polyporales;f__Ganodermataceae;f__Ganodermataceae_unclassified;f__Ganodermataceae_unclassified;	Fungi	Basidiomycota	Agaricomycetes	Polyporales	Ganodermataceae
FSm1	Acer_splint	OTU0059	0.436	0.267	0.612385	4.2598e-05	0.00718184	0.00593134	OTU0059	k__Fungi;p__Basidiomycota;c__Agaricomycetes;o__Polyporales;f__Xenasmataceae;g__Xenasma;s__Xenasma_tulasnelloideum;	Fungi	Basidiomycota	Agaricomycetes	Polyporales	Xenasmataceae	Xenasma	Xenasma tulasnelloideum
FSm1	Acer_splint	OTU0076	0.962	0.962	1	0.000686931	0.00565598	0.121452	OTU0076	k__Fungi;p__Basidiomycota;c__Agaricomycetes;o__Agaricales;f__Psathyrellaceae;g__Coprinellus;g__Coprinellus_unclassified;	Fungi	Basidiomycota	Agaricomycetes	Agaricales	Psathyrellaceae	Coprinellus
FSm1	Acer_splint	OTU0130	0.167	0.117	0.700599	2.20124e-05	0.00176427	0.0124768	OTU0130	k__Fungi;p__Ascomycota;c__Saccharomycetes;o__Saccharomycetales;o__Saccharomycetales_unclassified;o__Saccharomycetales_unclassified;o__Saccharomycetales_unclassified;	Fungi	Ascomycota	Saccharomycetes	Saccharomycetales
FSm1	Acer_splint	OTU0154	1	1	1	0.0107854	0.000204604	52.7135	OTU0154	k__Fungi;p__Ascomycota;p__Ascomycota_unclassified;p__Ascomycota_unclassified;p__Ascomycota_unclassified;p__Ascomycota_unclassified;p__Ascomycota_unclassified;	Fungi	Ascomycota
FSm1	Acer_splint	OTU0156	0.418	0.198	0.473684	0.000105758	0.000868987	0.121703	OTU0156	k__Fungi;p__Ascomycota;c__Sordariomycetes;o__Chaetosphaeriales;f__Chaetosphaeriaceae;g__Chaetosphaeria;s__Chaetosphaeria_innumera;	Fungi	Ascomycota	Sordariomycetes	Chaetosphaeriales	Chaetosphaeriaceae	Chaetosphaeria	Chaetosphaeria innumera
FSm1	Acer_splint	OTU0213	0.869	0.647	0.744534	0.000132808	0.000465834	0.285097	OTU0213	k__Fungi;p__Basidiomycota;c__Tremellomycetes;c__Tremellomycetes_unclassified;c__Tremellomycetes_unclassified;c__Tremellomycetes_unclassified;c__Tremellomycetes_unclassified;	Fungi	Basidiomycota	Tremellomycetes
FSm1	Acer_splint	OTU0269	0.197	0.197	1	0.00227835	1.21541e-06	1874.55	OTU0269	k__Fungi;k__Fungi_unclassified;k__Fungi_unclassified;k__Fungi_unclassified;k__Fungi_unclassified;k__Fungi_unclassified;k__Fungi_unclassified;	Fungi
FSm1	Acer_splint	OTU0273	1	0.461	0.461	0.000359465	7.65993e-05	4.69279	OTU0273	k__Fungi;p__Ascomycota;c__Dothideomycetes;o__Pleosporales;f__Cucurbitariaceae;g__Pyrenochaeta;g__Pyrenochaeta_unclassified;	Fungi	Ascomycota	Dothideomycetes	Pleosporales	Cucurbitariaceae	Pyrenochaeta
FSm1	Acer_splint	OTU0279	0.878	0.418	0.476082	0.000216475	0.000335984	0.644302	OTU0279	k__Fungi;p__Ascomycota;c__Eurotiomycetes;o__Chaetothyriales;f__Herpotrichiellaceae;g__Exophiala;s__Exophiala_moniliae;	Fungi	Ascomycota	Eurotiomycetes	Chaetothyriales	Herpotrichiellaceae	Exophiala	Exophiala moniliae
FSm1	Acer_splint	OTU0325	0.491	0.491	1	0.00154098	1.16081e-06	1327.51	OTU0325	k__Fungi;p__Ascomycota;c__Sordariomycetes;o__Hypocreales;f__Clavicipitaceae;g__Collarina;s__Collarina_aurantiaca;	Fungi	Ascomycota	Sordariomycetes	Hypocreales	Clavicipitaceae	Collarina	Collarina aurantiaca
FSm1	Acer_splint	OTU0354	0.068	0.068	1	2.44298e-05	0.000111093	0.219904	OTU0354	k__Fungi;p__Ascomycota;c__Sordariomycetes;o__Coniochaetales;f__Coniochaetaceae;g__Coniochaeta;g__Coniochaeta_unclassified;	Fungi	Ascomycota	Sordariomycetes	Coniochaetales	Coniochaetaceae	Coniochaeta
FSm1	Acer_splint	OTU0387	0.569	0.37	0.650264	0.000389038	7.09315e-05	5.4847	OTU0387	k__Fungi;p__Ascomycota;c__Leotiomycetes;o__Helotiales;f__Helotiales_fam_Incertae_sedis;g__Leptodontidium;s__Leptodontidium_trabinellum;	Fungi	Ascomycota	Leotiomycetes	Helotiales	Helotiales_fam_Incertae_sedis	Leptodontidium	Leptodontidium trabinellum
FSm1	Acer_splint	OTU0413	0.749	0.749	1	0.000168823	2.71898e-05	6.20903	OTU0413	k__Fungi;p__Ascomycota;c__Leotiomycetes;o__Thelebolales;f__Pseudeurotiaceae;g__Pseudogymnoascus;s__Pseudogymnoascus_appendiculatus;	Fungi	Ascomycota	Leotiomycetes	Thelebolales	Pseudeurotiaceae	Pseudogymnoascus	Pseudogymnoascus appendiculatus
FSm1	Acer_splint	OTU0424	0.199	0.199	1	0.000587807	1.21541e-06	483.629	OTU0424	k__Fungi;p__Ascomycota;c__Sordariomycetes;o__Hypocreales;f__Hypocreales_fam_Incertae_sedis;g__Acremonium;s__Acremonium_spinosum;	Fungi	Ascomycota	Sordariomycetes	Hypocreales	Hypocreales_fam_Incertae_sedis	Acremonium	Acremonium spinosum
FSm1	Acer_splint	OTU0442	0.892	0.551	0.617713	0.000102348	1.81937e-05	5.62547	OTU0442	k__Fungi;p__Ascomycota;c__Eurotiomycetes;o__Chaetothyriales;f__Herpotrichiellaceae;g__Capronia;s__Capronia_pilosella;	Fungi	Ascomycota	Eurotiomycetes	Chaetothyriales	Herpotrichiellaceae	Capronia	Capronia pilosella
FSm1	Acer_splint	OTU0497	0.466	0.337	0.723176	7.5592e-05	3.90674e-06	19.3491	OTU0497	k__Fungi;p__Ascomycota;c__Sordariomycetes;o__Hypocreales;f__Nectriaceae;g__Fusicolla;s__Fusicolla_aquaeductuum;	Fungi	Ascomycota	Sordariomycetes	Hypocreales	Nectriaceae	Fusicolla	Fusicolla aquaeductuum
FSm1	Acer_splint	OTU0541	0.109	0.109	1	3.00492e-05	8.05982e-06	3.72827	OTU0541	k__Fungi;p__Ascomycota;c__Eurotiomycetes;o__Chaetothyriales;f__Cyphellophoraceae;g__Cyphellophora;s__Cyphellophora_sessilis;	Fungi	Ascomycota	Eurotiomycetes	Chaetothyriales	Cyphellophoraceae	Cyphellophora	Cyphellophora sessilis
FSm1	Acer_splint	OTU0601	0.592	0.23	0.388514	0.000102324	1.7484e-05	5.85245	OTU0601	k__Fungi;p__Ascomycota;c__Dothideomycetes;o__Pleosporales;f__Biatriosporaceae;g__Biatriospora;s__Biatriospora_sp;	Fungi	Ascomycota	Dothideomycetes	Pleosporales	Biatriosporaceae	Biatriospora	Biatriospora sp
FSm1	Acer_splint	OTU0620	0.33	0.33	1	6.17568e-05	7.07163e-06	8.73303	OTU0620	k__Fungi;p__Ascomycota;c__Sordariomycetes;o__Hypocreales;f__Clavicipitaceae;g__Pochonia;s__Pochonia_bulbillosa;	Fungi	Ascomycota	Sordariomycetes	Hypocreales	Clavicipitaceae	Pochonia	Pochonia bulbillosa
FSm1	Acer_splint	OTU0710	0.441	0.441	1	0.000197199	6.94369e-06	28.3998	OTU0710	k__Fungi;p__Ascomycota;c__Dothideomycetes;o__Pleosporales;o__Pleosporales_unclassified;o__Pleosporales_unclassified;o__Pleosporales_unclassified;	Fungi	Ascomycota	Dothideomycetes	Pleosporales
FSm1	Acer_splint	OTU0713	0.186	0.159	0.854839	2.98176e-05	7.55896e-06	3.94467	OTU0713	k__Fungi;p__Ascomycota;p__Ascomycota_unclassified;p__Ascomycota_unclassified;p__Ascomycota_unclassified;p__Ascomycota_unclassified;p__Ascomycota_unclassified;	Fungi	Ascomycota
FSm1	Acer_splint	OTU0808	0.762	0.762	1	0.00012494	1.10233e-06	113.342	OTU0808	k__Fungi;p__Ascomycota;c__Eurotiomycetes;o__Chaetothyriales;f__Herpotrichiellaceae;g__Exophiala;s__Exophiala_moniliae;	Fungi	Ascomycota	Eurotiomycetes	Chaetothyriales	Herpotrichiellaceae	Exophiala	Exophiala moniliae
FSm1	Acer_splint	OTU1056	0.135	0.135	1	4.66737e-05	2.62912e-06	17.7526	OTU1056	k__Fungi;k__Fungi_unclassified;k__Fungi_unclassified;k__Fungi_unclassified;k__Fungi_unclassified;k__Fungi_unclassified;k__Fungi_unclassified;	Fungi
FSm1	Acer_splint	OTU1100	0.171	0.171	1	6.43531e-05	4.15704e-06	15.4805	OTU1100	k__Fungi;p__Ascomycota;c__Eurotiomycetes;o__Chaetothyriales;f__Herpotrichiellaceae;g__Cladophialophora;g__Cladophialophora_unclassified;	Fungi	Ascomycota	Eurotiomycetes	Chaetothyriales	Herpotrichiellaceae	Cladophialophora
FSm1	Acer_splint	OTU1132	0.206	0.206	1	5.844e-05	0	Inf	OTU1132	k__Fungi;p__Ascomycota;c__Dothideomycetes;o__Pleosporales;f__Biatriosporaceae;g__Biatriospora;g__Biatriospora_unclassified;	Fungi	Ascomycota	Dothideomycetes	Pleosporales	Biatriosporaceae	Biatriospora
FSm1	Acer_splint	OTU1255	0.11	0.11	1	3.55518e-05	0	Inf	OTU1255	k__Fungi;p__Ascomycota;c__Sordariomycetes;o__Chaetosphaeriales;f__Chaetosphaeriaceae;f__Chaetosphaeriaceae_unclassified;f__Chaetosphaeriaceae_unclassified;	Fungi	Ascomycota	Sordariomycetes	Chaetosphaeriales	Chaetosphaeriaceae
FSm1	Acer_splint	OTU1329	0.071	0.071	1	2.44298e-05	1.65401e-06	14.77	OTU1329	k__Fungi;p__Ascomycota;c__Dothideomycetes;o__Pleosporales;f__Didymosphaeriaceae;f__Didymosphaeriaceae_unclassified;f__Didymosphaeriaceae_unclassified;	Fungi	Ascomycota	Dothideomycetes	Pleosporales	Didymosphaeriaceae
FSm2	Betula_splint	OTU0022	1	1	1	0.0257549	0.015968	1.61291	OTU0022	k__Fungi;p__Ascomycota;c__Leotiomycetes;o__Helotiales;f__Helotiales_fam_Incertae_sedis;g__Leptodontidium;g__Leptodontidium_unclassified;	Fungi	Ascomycota	Leotiomycetes	Helotiales	Helotiales_fam_Incertae_sedis	Leptodontidium
FSm2	Betula_splint	OTU0023	1	1	1	0.105816	0.00866754	12.2084	OTU0023	k__Fungi;p__Ascomycota;c__Leotiomycetes;o__Helotiales;f__Helotiaceae;g__Ascocoryne;s__Ascocoryne_cylichnium;	Fungi	Ascomycota	Leotiomycetes	Helotiales	Helotiaceae	Ascocoryne	Ascocoryne cylichnium
FSm2	Betula_splint	OTU0035	1	1	1	0.128793	0.00292306	44.061	OTU0035	k__Fungi;p__Basidiomycota;c__Agaricomycetes;o__Cantharellales;f__Cantharellales_fam_Incertae_sedis;g__Sistotrema;s__Sistotrema_brinkmannii;	Fungi	Basidiomycota	Agaricomycetes	Cantharellales	Cantharellales_fam_Incertae_sedis	Sistotrema	Sistotrema brinkmannii
FSm2	Betula_splint	OTU0069	0.319	0.174	0.545455	0.000109757	0.00606838	0.0180868	OTU0069	k__Fungi;p__Basidiomycota;c__Agaricomycetes;o__Agaricales;f__Nidulariaceae;g__Cyathus;s__Cyathus_striatus;	Fungi	Basidiomycota	Agaricomycetes	Agaricales	Nidulariaceae	Cyathus	Cyathus striatus
FSm2	Betula_splint	OTU0115	1	1	1	0.00779891	0.00115666	6.74263	OTU0115	k__Fungi;p__Ascomycota;c__Leotiomycetes;o__Helotiales;f__Helotiaceae;g__Ascocoryne;s__Ascocoryne_cylichnium;	Fungi	Ascomycota	Leotiomycetes	Helotiales	Helotiaceae	Ascocoryne	Ascocoryne cylichnium
FSm2	Betula_splint	OTU0119	0.392	0.392	1	0.0106144	0.00111496	9.52006	OTU0119	k__Fungi;p__Ascomycota;c__Saccharomycetes;o__Saccharomycetales;o__Saccharomycetales_unclassified;o__Saccharomycetales_unclassified;o__Saccharomycetales_unclassified;	Fungi	Ascomycota	Saccharomycetes	Saccharomycetales
FSm2	Betula_splint	OTU0121	0.903	0.623	0.689922	0.000192554	0.00156631	0.122935	OTU0121	k__Fungi;p__Ascomycota;c__Eurotiomycetes;o__Chaetothyriales;f__Herpotrichiellaceae;f__Herpotrichiellaceae_unclassified;f__Herpotrichiellaceae_unclassified;	Fungi	Ascomycota	Eurotiomycetes	Chaetothyriales	Herpotrichiellaceae
FSm2	Betula_splint	OTU0123	1	0.992	0.992	0.0194385	0.00035383	54.9374	OTU0123	k__Fungi;p__Basidiomycota;c__Microbotryomycetes;o__Microbotryomycetes_ord_Incertae_sedis;f__Chrysozymaceae;g__Hamamotoa;s__Hamamotoa_lignophila;	Fungi	Basidiomycota	Microbotryomycetes	Microbotryomycetes_ord_Incertae_sedis	Chrysozymaceae	Hamamotoa	Hamamotoa lignophila
FSm2	Betula_splint	OTU0126	1	1	1	0.0225173	0.000462742	48.6607	OTU0126	k__Fungi;p__Ascomycota;c__Sordariomycetes;o__Hypocreales;f__Hypocreales_fam_Incertae_sedis;g__Barbatosphaeria;s__Barbatosphaeria_barbirostris;	Fungi	Ascomycota	Sordariomycetes	Hypocreales	Hypocreales_fam_Incertae_sedis	Barbatosphaeria	Barbatosphaeria barbirostris
FSm2	Betula_splint	OTU0176	0.385	0.385	1	0.000794508	4.12043e-06	192.822	OTU0176	k__Fungi;p__Ascomycota;c__Saccharomycetes;o__Saccharomycetales;f__Saccharomycetales_fam_Incertae_sedis;g__Middelhovenomyces;s__Middelhovenomyces_tepae;	Fungi	Ascomycota	Saccharomycetes	Saccharomycetales	Saccharomycetales_fam_Incertae_sedis	Middelhovenomyces	Middelhovenomyces tepae
FSm2	Betula_splint	OTU0216	0.973	0.973	1	0.00491386	4.38983e-06	1119.37	OTU0216	k__Fungi;p__Ascomycota;p__Ascomycota_unclassified;p__Ascomycota_unclassified;p__Ascomycota_unclassified;p__Ascomycota_unclassified;p__Ascomycota_unclassified;	Fungi	Ascomycota
FSm2	Betula_splint	OTU0240	0.999	0.999	1	0.00321758	8.90032e-05	36.1513	OTU0240	k__Fungi;p__Ascomycota;c__Leotiomycetes;o__Helotiales;f__Helotiaceae;g__Ascocoryne;s__Ascocoryne_cylichnium;	Fungi	Ascomycota	Leotiomycetes	Helotiales	Helotiaceae	Ascocoryne	Ascocoryne cylichnium
FSm2	Betula_splint	OTU0261	0.987	0.987	1	0.00271045	4.98038e-05	54.4225	OTU0261	k__Fungi;k__Fungi_unclassified;k__Fungi_unclassified;k__Fungi_unclassified;k__Fungi_unclassified;k__Fungi_unclassified;k__Fungi_unclassified;	Fungi
FSm2	Betula_splint	OTU0315	0.217	0.217	1	0.000133953	7.72795e-05	1.73336	OTU0315	k__Fungi;p__Basidiomycota;c__Agaricomycetes;o__Cantharellales;f__Botryobasidiaceae;g__Botryobasidium;s__Botryobasidium_laeve;	Fungi	Basidiomycota	Agaricomycetes	Cantharellales	Botryobasidiaceae	Botryobasidium	Botryobasidium laeve
FSm2	Betula_splint	OTU0337	0.497	0.309	0.62173	0.000787578	6.03647e-05	13.047	OTU0337	k__Fungi;p__Ascomycota;c__Eurotiomycetes;o__Chaetothyriales;f__Herpotrichiellaceae;f__Herpotrichiellaceae_unclassified;f__Herpotrichiellaceae_unclassified;	Fungi	Ascomycota	Eurotiomycetes	Chaetothyriales	Herpotrichiellaceae
FSm2	Betula_splint	OTU0379	0.849	0.849	1	0.0010546	0	Inf	OTU0379	k__Fungi;p__Ascomycota;p__Ascomycota_unclassified;p__Ascomycota_unclassified;p__Ascomycota_unclassified;p__Ascomycota_unclassified;p__Ascomycota_unclassified;	Fungi	Ascomycota
FSm2	Betula_splint	OTU0415	0.861	0.861	1	0.000379304	3.52722e-05	10.7536	OTU0415	k__Fungi;k__Fungi_unclassified;k__Fungi_unclassified;k__Fungi_unclassified;k__Fungi_unclassified;k__Fungi_unclassified;k__Fungi_unclassified;	Fungi
FSm2	Betula_splint	OTU0419	0.938	0.797	0.84968	0.000803543	2.45741e-05	32.6987	OTU0419	k__Fungi;k__Fungi_unclassified;k__Fungi_unclassified;k__Fungi_unclassified;k__Fungi_unclassified;k__Fungi_unclassified;k__Fungi_unclassified;	Fungi
FSm2	Betula_splint	OTU0443	0.188	0.188	1	0.000102828	0	Inf	OTU0443	k__Fungi;p__Ascomycota;c__Leotiomycetes;o__Helotiales;f__Helotiales_fam_Incertae_sedis;g__Leptodontidium;s__Leptodontidium_trabinellum;	Fungi	Ascomycota	Leotiomycetes	Helotiales	Helotiales_fam_Incertae_sedis	Leptodontidium	Leptodontidium trabinellum
FSm2	Betula_splint	OTU0812	0.126	0.126	1	4.13981e-05	2.28972e-06	18.0799	OTU0812	k__Fungi;p__Ascomycota;p__Ascomycota_unclassified;p__Ascomycota_unclassified;p__Ascomycota_unclassified;p__Ascomycota_unclassified;p__Ascomycota_unclassified;	Fungi	Ascomycota
FSm3	Carpinus_splint.Larix_splint.Prunus_splint	OTU0005	0.997	0.923	0.925777	0.0908741	0.000257605	352.766	OTU0005	k__Fungi;p__Basidiomycota;c__Agaricomycetes;o__Polyporales;f__Coriolaceae;g__Trametes;s__Trametes_versicolor;	Fungi	Basidiomycota	Agaricomycetes	Polyporales	Coriolaceae	Trametes	Trametes versicolor
FSm3	Carpinus_splint.Larix_splint.Prunus_splint	OTU0006	1	1	1	0.0759125	0.011381	6.67013	OTU0006	k__Fungi;p__Ascomycota;c__Leotiomycetes;o__Helotiales;f__Helotiales_fam_Incertae_sedis;g__Leptodontidium;s__Leptodontidium_trabinellum;	Fungi	Ascomycota	Leotiomycetes	Helotiales	Helotiales_fam_Incertae_sedis	Leptodontidium	Leptodontidium trabinellum
FSm3	Carpinus_splint.Larix_splint.Prunus_splint	OTU0008	0.874	0.729	0.834096	0.0913413	1.78394e-05	5120.2	OTU0008	k__Fungi;p__Basidiomycota;c__Agaricomycetes;o__Agaricales;f__Tricholomataceae;g__Mycena;s__Mycena_plumipes;	Fungi	Basidiomycota	Agaricomycetes	Agaricales	Tricholomataceae	Mycena	Mycena plumipes
FSm3	Carpinus_splint.Larix_splint.Prunus_splint	OTU0013	0.742	0.251	0.914	8.34619e-05	0.0154577	0.00539937	OTU0013	k__Fungi;p__Basidiomycota;c__Agaricomycetes;o__Polyporales;f__Ischnodermataceae;g__Ischnoderma;s__Ischnoderma_resinosum;	Fungi	Basidiomycota	Agaricomycetes	Polyporales	Ischnodermataceae	Ischnoderma	Ischnoderma resinosum
FSm3	Carpinus_splint.Larix_splint.Prunus_splint	OTU0024	1	0.999	0.999	0.0168386	0.00254446	6.61775	OTU0024	k__Fungi;p__Ascomycota;c__Sordariomycetes;o__Chaetosphaeriales;f__Chaetosphaeriaceae;g__Chaetosphaeria;s__Chaetosphaeria_fusiformis;	Fungi	Ascomycota	Sordariomycetes	Chaetosphaeriales	Chaetosphaeriaceae	Chaetosphaeria	Chaetosphaeria fusiformis
FSm3	Carpinus_splint.Larix_splint.Prunus_splint	OTU0028	0.996	0.996	1	0.00320306	0.00129879	2.46619	OTU0028	k__Fungi;p__Basidiomycota;c__Agaricomycetes;o__Russulales;f__Stereaceae;g__Stereum;s__Stereum_sanguinolentum;	Fungi	Basidiomycota	Agaricomycetes	Russulales	Stereaceae	Stereum	Stereum sanguinolentum
FSm3	Carpinus_splint.Larix_splint.Prunus_splint	OTU0029	0.921	0.502	0.54506	0.00213972	0.00546966	0.391198	OTU0029	k__Fungi;p__Ascomycota;c__Sordariomycetes;o__Xylariales;f__Xylariaceae;g__Annulohypoxylon;s__Annulohypoxylon_multiforme;	Fungi	Ascomycota	Sordariomycetes	Xylariales	Xylariaceae	Annulohypoxylon	Annulohypoxylon multiforme
FSm3	Carpinus_splint.Larix_splint.Prunus_splint	OTU0042	0.421	0.259	0.914	8.27469e-05	0.0216648	0.00381942	OTU0042	k__Fungi;p__Basidiomycota;c__Agaricomycetes;o__Agaricales;f__Tricholomataceae;g__Megacollybia;s__Megacollybia_platyphylla;	Fungi	Basidiomycota	Agaricomycetes	Agaricales	Tricholomataceae	Megacollybia	Megacollybia platyphylla
FSm3	Carpinus_splint.Larix_splint.Prunus_splint	OTU0046	0.767	0.767	1	0.0101263	2.65409e-05	381.537	OTU0046	k__Fungi;p__Basidiomycota;c__Agaricomycetes;o__Atheliales;f__Atheliaceae;g__Fibulomyces;s__Fibulomyces_mutabilis;	Fungi	Basidiomycota	Agaricomycetes	Atheliales	Atheliaceae	Fibulomyces	Fibulomyces mutabilis
FSm3	Carpinus_splint.Larix_splint.Prunus_splint	OTU0047	0.732	0.649	0.886612	0.029191	0.000164557	177.392	OTU0047	k__Fungi;p__Basidiomycota;c__Agaricomycetes;o__Agaricales;f__Pluteaceae;g__Pluteus;s__Pluteus_brunneidiscus;	Fungi	Basidiomycota	Agaricomycetes	Agaricales	Pluteaceae	Pluteus	Pluteus brunneidiscus
FSm3	Carpinus_splint.Larix_splint.Prunus_splint	OTU0051	0.016	0.016	0.914	1.65087e-05	2.42087e-06	6.81932	OTU0051	k__Fungi;p__Ascomycota;c__Sordariomycetes;o__Xylariales;f__Xylariaceae;g__Kretzschmaria;s__Kretzschmaria_deusta;	Fungi	Ascomycota	Sordariomycetes	Xylariales	Xylariaceae	Kretzschmaria	Kretzschmaria deusta
FSm3	Carpinus_splint.Larix_splint.Prunus_splint	OTU0052	1	0.616	0.616	0.011062	0.0084808	1.30436	OTU0052	k__Fungi;p__Ascomycota;c__Sordariomycetes;o__Chaetosphaeriales;f__Chaetosphaeriaceae;g__Zignoella;s__Zignoella_sp;	Fungi	Ascomycota	Sordariomycetes	Chaetosphaeriales	Chaetosphaeriaceae	Zignoella	Zignoella sp
FSm3	Carpinus_splint.Larix_splint.Prunus_splint	OTU0053	0.673	0.673	1	0.0113286	7.67958e-05	147.516	OTU0053	k__Fungi;k__Fungi_unclassified;k__Fungi_unclassified;k__Fungi_unclassified;k__Fungi_unclassified;k__Fungi_unclassified;k__Fungi_unclassified;	Fungi
FSm3	Carpinus_splint.Larix_splint.Prunus_splint	OTU0056	1	1	1	0.0178178	0.00352152	5.05969	OTU0056	k__Fungi;p__Ascomycota;c__Leotiomycetes;o__Helotiales;f__Helotiales_fam_Incertae_sedis;g__Leptodontidium;s__Leptodontidium_trabinellum;	Fungi	Ascomycota	Leotiomycetes	Helotiales	Helotiales_fam_Incertae_sedis	Leptodontidium	Leptodontidium trabinellum
FSm3	Carpinus_splint.Larix_splint.Prunus_splint	OTU0061	1	1	1	0.0192005	0.00253295	7.58029	OTU0061	k__Fungi;p__Ascomycota;c__Leotiomycetes;o__Helotiales;f__Vibrisseaceae;g__Phialocephala;g__Phialocephala_unclassified;	Fungi	Ascomycota	Leotiomycetes	Helotiales	Vibrisseaceae	Phialocephala
FSm3	Carpinus_splint.Larix_splint.Prunus_splint	OTU0063	0.36	0.36	1	0.00180047	0.00784811	0.229414	OTU0063	k__Fungi;p__Basidiomycota;c__Agaricomycetes;o__Russulales;f__Peniophoraceae;g__Subulicystidium;s__Subulicystidium_longisporum;	Fungi	Basidiomycota	Agaricomycetes	Russulales	Peniophoraceae	Subulicystidium	Subulicystidium longisporum
FSm3	Carpinus_splint.Larix_splint.Prunus_splint	OTU0077	0.999	0.728	0.914	0.00061905	0.00186146	0.332562	OTU0077	k__Fungi;p__Ascomycota;c__Leotiomycetes;o__Helotiales;o__Helotiales_unclassified;o__Helotiales_unclassified;o__Helotiales_unclassified;	Fungi	Ascomycota	Leotiomycetes	Helotiales
FSm3	Carpinus_splint.Larix_splint.Prunus_splint	OTU0079	1	1	1	0.00605786	0.00301668	2.00812	OTU0079	k__Fungi;p__Ascomycota;c__Eurotiomycetes;o__Chaetothyriales;f__Herpotrichiellaceae;g__Capronia;g__Capronia_unclassified;	Fungi	Ascomycota	Eurotiomycetes	Chaetothyriales	Herpotrichiellaceae	Capronia
FSm3	Carpinus_splint.Larix_splint.Prunus_splint	OTU0086	0.116	0.116	1	0.014017	1.8345e-05	764.077	OTU0086	k__Fungi;p__Ascomycota;c__Sordariomycetes;o__Chaetosphaeriales;f__Chaetosphaeriaceae;g__Chaetosphaeria;s__Chaetosphaeria_sp;	Fungi	Ascomycota	Sordariomycetes	Chaetosphaeriales	Chaetosphaeriaceae	Chaetosphaeria	Chaetosphaeria sp
FSm3	Carpinus_splint.Larix_splint.Prunus_splint	OTU0091	0.997	0.997	1	0.00282403	1.07935e-05	261.641	OTU0091	k__Fungi;p__Basidiomycota;c__Agaricomycetes;o__Agaricales;o__Agaricales_unclassified;o__Agaricales_unclassified;o__Agaricales_unclassified;	Fungi	Basidiomycota	Agaricomycetes	Agaricales
FSm3	Carpinus_splint.Larix_splint.Prunus_splint	OTU0093	0.809	0.502	0.914	3.3003e-05	0.00389452	0.00847421	OTU0093	k__Fungi;p__Ascomycota;c__Sordariomycetes;o__Sordariales;f__Lasiosphaeriaceae;g__Lasiosphaeria;s__Lasiosphaeria_ovina;	Fungi	Ascomycota	Sordariomycetes	Sordariales	Lasiosphaeriaceae	Lasiosphaeria	Lasiosphaeria ovina
FSm3	Carpinus_splint.Larix_splint.Prunus_splint	OTU0097	0.101	0.101	0.914	0.000266507	0.00292519	0.0911077	OTU0097	k__Fungi;p__Basidiomycota;c__Agaricomycetes;o__Hymenochaetales;f__Hymenochaetales_fam_Incertae_sedis;g__Peniophorella;s__Peniophorella_praetermissa;	Fungi	Basidiomycota	Agaricomycetes	Hymenochaetales	Hymenochaetales_fam_Incertae_sedis	Peniophorella	Peniophorella praetermissa
FSm3	Carpinus_splint.Larix_splint.Prunus_splint	OTU0098	1	1	1	0.00302955	0.00319039	0.949585	OTU0098	k__Fungi;p__Basidiomycota;c__Atractiellomycetes;o__Atractiellales;f__unclassified_Atractiellales;g__unclassified_Atractiellales;s__Atractiellales_sp;	Fungi	Basidiomycota	Atractiellomycetes	Atractiellales			Atractiellales sp
FSm3	Carpinus_splint.Larix_splint.Prunus_splint	OTU0105	1	0.877	0.877	0.00727808	0.00170019	4.28074	OTU0105	k__Fungi;k__Fungi_unclassified;k__Fungi_unclassified;k__Fungi_unclassified;k__Fungi_unclassified;k__Fungi_unclassified;k__Fungi_unclassified;	Fungi
FSm3	Carpinus_splint.Larix_splint.Prunus_splint	OTU0108	0.067	0.067	1	0.00487757	3.36586e-05	144.913	OTU0108	k__Fungi;p__Ascomycota;c__Sordariomycetes;c__Sordariomycetes_unclassified;c__Sordariomycetes_unclassified;c__Sordariomycetes_unclassified;c__Sordariomycetes_unclassified;	Fungi	Ascomycota	Sordariomycetes
FSm3	Carpinus_splint.Larix_splint.Prunus_splint	OTU0132	0.998	0.514	0.914	0.000361508	0.000700891	0.515784	OTU0132	k__Fungi;p__Ascomycota;c__Sordariomycetes;o__Hypocreales;f__Hypocreaceae;g__Trichoderma;s__Trichoderma_minutisporum;	Fungi	Ascomycota	Sordariomycetes	Hypocreales	Hypocreaceae	Trichoderma	Trichoderma minutisporum
FSm3	Carpinus_splint.Larix_splint.Prunus_splint	OTU0137	0.294	0.294	1	0.00557319	8.83391e-06	630.887	OTU0137	k__Fungi;p__Ascomycota;c__Eurotiomycetes;o__Chaetothyriales;f__Herpotrichiellaceae;g__Sorocybe;s__Sorocybe_resinae;	Fungi	Ascomycota	Eurotiomycetes	Chaetothyriales	Herpotrichiellaceae	Sorocybe	Sorocybe resinae
FSm3	Carpinus_splint.Larix_splint.Prunus_splint	OTU0150	0.93	0.93	0.914	0.000305096	6.5704e-06	46.4348	OTU0150	k__Fungi;p__Ascomycota;c__Leotiomycetes;o__Helotiales;o__Helotiales_unclassified;o__Helotiales_unclassified;o__Helotiales_unclassified;	Fungi	Ascomycota	Leotiomycetes	Helotiales
FSm3	Carpinus_splint.Larix_splint.Prunus_splint	OTU0153	1	0.94	0.914	0.000848619	0.000115127	7.37117	OTU0153	k__Fungi;p__Basidiomycota;p__Basidiomycota_unclassified;p__Basidiomycota_unclassified;p__Basidiomycota_unclassified;p__Basidiomycota_unclassified;p__Basidiomycota_unclassified;	Fungi	Basidiomycota
FSm3	Carpinus_splint.Larix_splint.Prunus_splint	OTU0157	1	0.914	0.914	0.00152752	0.000578942	2.63847	OTU0157	k__Fungi;k__Fungi_unclassified;k__Fungi_unclassified;k__Fungi_unclassified;k__Fungi_unclassified;k__Fungi_unclassified;k__Fungi_unclassified;	Fungi
FSm3	Carpinus_splint.Larix_splint.Prunus_splint	OTU0169	1	0.996	0.996	0.00174996	0.000594101	2.94555	OTU0169	k__Fungi;p__Ascomycota;p__Ascomycota_unclassified;p__Ascomycota_unclassified;p__Ascomycota_unclassified;p__Ascomycota_unclassified;p__Ascomycota_unclassified;	Fungi	Ascomycota
FSm3	Carpinus_splint.Larix_splint.Prunus_splint	OTU0185	0.833	0.662	0.914	8.32932e-05	8.30641e-05	1.00276	OTU0185	k__Fungi;p__Ascomycota;c__Leotiomycetes;o__Helotiales;o__Helotiales_unclassified;o__Helotiales_unclassified;o__Helotiales_unclassified;	Fungi	Ascomycota	Leotiomycetes	Helotiales
FSm3	Carpinus_splint.Larix_splint.Prunus_splint	OTU0195	1	1	0.914	0.000556309	1.98993e-05	27.9562	OTU0195	k__Fungi;p__Basidiomycota;c__Pucciniomycetes;o__Platygloeales;f__unclassified_Platygloeales;g__unclassified_Platygloeales;s__Platygloeales_sp;	Fungi	Basidiomycota	Pucciniomycetes	Platygloeales			Platygloeales sp
FSm3	Carpinus_splint.Larix_splint.Prunus_splint	OTU0208	0.111	0.111	0.914	5.33077e-05	0.000461108	0.115608	OTU0208	k__Fungi;p__Basidiomycota;c__Agaricomycetes;o__Hymenochaetales;f__Schizoporaceae;g__Hyphodontia;s__Hyphodontia_pallidula;	Fungi	Basidiomycota	Agaricomycetes	Hymenochaetales	Schizoporaceae	Hyphodontia	Hyphodontia pallidula
FSm3	Carpinus_splint.Larix_splint.Prunus_splint	OTU0211	0.999	0.967	0.914	0.000222147	3.55066e-05	6.2565	OTU0211	k__Fungi;k__Fungi_unclassified;k__Fungi_unclassified;k__Fungi_unclassified;k__Fungi_unclassified;k__Fungi_unclassified;k__Fungi_unclassified;	Fungi
FSm3	Carpinus_splint.Larix_splint.Prunus_splint	OTU0212	0.465	0.369	0.914	9.12667e-05	0.000123921	0.736493	OTU0212	k__Fungi;p__Ascomycota;p__Ascomycota_unclassified;p__Ascomycota_unclassified;p__Ascomycota_unclassified;p__Ascomycota_unclassified;p__Ascomycota_unclassified;	Fungi	Ascomycota
FSm3	Carpinus_splint.Larix_splint.Prunus_splint	OTU0223	1	0.998	0.914	0.000199331	7.30634e-05	2.72819	OTU0223	k__Fungi;p__Basidiomycota;c__Agaricomycetes;o__Cantharellales;f__Botryobasidiaceae;g__Botryobasidium;s__Botryobasidium_obtusisporum;	Fungi	Basidiomycota	Agaricomycetes	Cantharellales	Botryobasidiaceae	Botryobasidium	Botryobasidium obtusisporum
FSm3	Carpinus_splint.Larix_splint.Prunus_splint	OTU0229	0.502	0.502	0.914	3.49225e-05	7.0505e-05	0.495319	OTU0229	k__Fungi;k__Fungi_unclassified;k__Fungi_unclassified;k__Fungi_unclassified;k__Fungi_unclassified;k__Fungi_unclassified;k__Fungi_unclassified;	Fungi
FSm3	Carpinus_splint.Larix_splint.Prunus_splint	OTU0232	0.924	0.924	0.914	0.000265586	3.27197e-05	8.117	OTU0232	k__Fungi;p__Ascomycota;c__Sordariomycetes;o__Hypocreales;f__Bionectriaceae;g__Clonostachys;g__Clonostachys_unclassified;	Fungi	Ascomycota	Sordariomycetes	Hypocreales	Bionectriaceae	Clonostachys
FSm3	Carpinus_splint.Larix_splint.Prunus_splint	OTU0236	0.683	0.683	0.914	7.83864e-05	0.000263838	0.2971	OTU0236	k__Fungi;k__Fungi_unclassified;k__Fungi_unclassified;k__Fungi_unclassified;k__Fungi_unclassified;k__Fungi_unclassified;k__Fungi_unclassified;	Fungi
FSm3	Carpinus_splint.Larix_splint.Prunus_splint	OTU0251	0.927	0.927	0.914	0.000312831	2.75844e-05	11.3408	OTU0251	k__Fungi;p__Ascomycota;c__Leotiomycetes;o__Helotiales;f__Helotiales_fam_Incertae_sedis;g__Xenochalara;s__Xenochalara_sp;	Fungi	Ascomycota	Leotiomycetes	Helotiales	Helotiales_fam_Incertae_sedis	Xenochalara	Xenochalara sp
FSm3	Carpinus_splint.Larix_splint.Prunus_splint	OTU0255	0.119	0.119	0.914	0.00082716	0	Inf	OTU0255	k__Fungi;p__Ascomycota;c__Leotiomycetes;o__Helotiales;f__Myxotrichaceae;g__Oidiodendron;s__Oidiodendron_periconioides;	Fungi	Ascomycota	Leotiomycetes	Helotiales	Myxotrichaceae	Oidiodendron	Oidiodendron periconioides
FSm3	Carpinus_splint.Larix_splint.Prunus_splint	OTU0260	0.726	0.629	0.914	0.000750253	1.02455e-05	73.2277	OTU0260	k__Fungi;p__Mucoromycota;c__Umbelopsidomycetes;o__Umbelopsidales;f__Umbelopsidaceae;g__Umbelopsis;g__Umbelopsis_unclassified;	Fungi	Mucoromycota	Umbelopsidomycetes	Umbelopsidales	Umbelopsidaceae	Umbelopsis
FSm3	Carpinus_splint.Larix_splint.Prunus_splint	OTU0262	0.895	0.861	0.914	0.000457709	3.63815e-05	12.5808	OTU0262	k__Fungi;p__Basidiomycota;p__Basidiomycota_unclassified;p__Basidiomycota_unclassified;p__Basidiomycota_unclassified;p__Basidiomycota_unclassified;p__Basidiomycota_unclassified;	Fungi	Basidiomycota
FSm3	Carpinus_splint.Larix_splint.Prunus_splint	OTU0263	0.997	0.748	0.914	0.000251482	7.47342e-05	3.36501	OTU0263	k__Fungi;p__Ascomycota;c__Eurotiomycetes;o__Chaetothyriales;f__Herpotrichiellaceae;g__Exophiala;s__Exophiala_moniliae;	Fungi	Ascomycota	Eurotiomycetes	Chaetothyriales	Herpotrichiellaceae	Exophiala	Exophiala moniliae
FSm3	Carpinus_splint.Larix_splint.Prunus_splint	OTU0283	0.389	0.389	0.914	0.000440668	1.67363e-05	26.33	OTU0283	k__Fungi;p__Ascomycota;c__Sordariomycetes;o__Hypocreales;f__Nectriaceae;g__Mariannaea;s__Mariannaea_camptospora;	Fungi	Ascomycota	Sordariomycetes	Hypocreales	Nectriaceae	Mariannaea	Mariannaea camptospora
FSm3	Carpinus_splint.Larix_splint.Prunus_splint	OTU0302	0.591	0.591	0.914	7.51966e-05	2.40372e-05	3.12835	OTU0302	k__Fungi;p__Ascomycota;c__Eurotiomycetes;o__Chaetothyriales;f__Herpotrichiellaceae;g__Exophiala;s__Exophiala_moniliae;	Fungi	Ascomycota	Eurotiomycetes	Chaetothyriales	Herpotrichiellaceae	Exophiala	Exophiala moniliae
FSm3	Carpinus_splint.Larix_splint.Prunus_splint	OTU0347	0.025	0.025	0.914	1.65196e-05	0.000139588	0.118346	OTU0347	k__Fungi;k__Fungi_unclassified;k__Fungi_unclassified;k__Fungi_unclassified;k__Fungi_unclassified;k__Fungi_unclassified;k__Fungi_unclassified;	Fungi
FSm3	Carpinus_splint.Larix_splint.Prunus_splint	OTU0357	0.231	0.231	0.914	4.77174e-05	1.01017e-05	4.72371	OTU0357	k__Fungi;p__Ascomycota;p__Ascomycota_unclassified;p__Ascomycota_unclassified;p__Ascomycota_unclassified;p__Ascomycota_unclassified;p__Ascomycota_unclassified;	Fungi	Ascomycota
FSm3	Carpinus_splint.Larix_splint.Prunus_splint	OTU0364	0.037	0.037	0.914	4.90733e-05	3.7271e-05	1.31666	OTU0364	k__Fungi;p__Ascomycota;c__Leotiomycetes;o__Thelebolales;f__Pseudeurotiaceae;g__Pseudeurotium;s__Pseudeurotium_hygrophilum;	Fungi	Ascomycota	Leotiomycetes	Thelebolales	Pseudeurotiaceae	Pseudeurotium	Pseudeurotium hygrophilum
FSm3	Carpinus_splint.Larix_splint.Prunus_splint	OTU0367	0.266	0.266	0.914	4.05401e-05	5.12107e-05	0.791633	OTU0367	k__Fungi;p__Ascomycota;c__Sordariomycetes;o__Hypocreales;f__Nectriaceae;g__Volutella;s__Volutella_sp;	Fungi	Ascomycota	Sordariomycetes	Hypocreales	Nectriaceae	Volutella	Volutella sp
FSm3	Carpinus_splint.Larix_splint.Prunus_splint	OTU0369	1	0.999	0.914	9.43359e-05	1.8206e-05	5.18159	OTU0369	k__Fungi;p__Ascomycota;c__Leotiomycetes;o__Helotiales;o__Helotiales_unclassified;o__Helotiales_unclassified;o__Helotiales_unclassified;	Fungi	Ascomycota	Leotiomycetes	Helotiales
FSm3	Carpinus_splint.Larix_splint.Prunus_splint	OTU0381	0.521	0.353	0.914	2.36673e-05	3.10964e-05	0.761094	OTU0381	k__Fungi;p__Ascomycota;c__Leotiomycetes;o__Helotiales;f__Helotiaceae;f__Helotiaceae_unclassified;f__Helotiaceae_unclassified;	Fungi	Ascomycota	Leotiomycetes	Helotiales	Helotiaceae
FSm3	Carpinus_splint.Larix_splint.Prunus_splint	OTU0389	0.221	0.221	0.914	7.10222e-05	2.55474e-05	2.78001	OTU0389	k__Fungi;p__Ascomycota;c__Leotiomycetes;o__Helotiales;f__Helotiales_fam_Incertae_sedis;g__Leptodontidium;s__Leptodontidium_trabinellum;	Fungi	Ascomycota	Leotiomycetes	Helotiales	Helotiales_fam_Incertae_sedis	Leptodontidium	Leptodontidium trabinellum
FSm3	Carpinus_splint.Larix_splint.Prunus_splint	OTU0400	0.662	0.662	0.914	0.00016758	3.54844e-06	47.2264	OTU0400	k__Fungi;p__Basidiomycota;p__Basidiomycota_unclassified;p__Basidiomycota_unclassified;p__Basidiomycota_unclassified;p__Basidiomycota_unclassified;p__Basidiomycota_unclassified;	Fungi	Basidiomycota
FSm3	Carpinus_splint.Larix_splint.Prunus_splint	OTU0406	0.106	0.106	0.914	0.000211073	5.6087e-06	37.6331	OTU0406	k__Fungi;p__Ascomycota;c__Saccharomycetes;o__Saccharomycetales;f__Saccharomycetales_fam_Incertae_sedis;g__Candida;s__Candida_santjacobensis;	Fungi	Ascomycota	Saccharomycetes	Saccharomycetales	Saccharomycetales_fam_Incertae_sedis	Candida	Candida santjacobensis
FSm3	Carpinus_splint.Larix_splint.Prunus_splint	OTU0437	0.268	0.268	0.914	6.29127e-05	1.68362e-06	37.3676	OTU0437	k__Fungi;p__Chytridiomycota;c__unclassified_Chytridiomycota;o__unclassified_Chytridiomycota;f__unclassified_Chytridiomycota;g__unclassified_Chytridiomycota;s__Chytridiomycota_sp;	Fungi	Chytridiomycota					Chytridiomycota sp
FSm3	Carpinus_splint.Larix_splint.Prunus_splint	OTU0438	0.938	0.916	0.914	0.000217157	3.51769e-05	6.17329	OTU0438	k__Fungi;p__Ascomycota;p__Ascomycota_unclassified;p__Ascomycota_unclassified;p__Ascomycota_unclassified;p__Ascomycota_unclassified;p__Ascomycota_unclassified;	Fungi	Ascomycota
FSm3	Carpinus_splint.Larix_splint.Prunus_splint	OTU0447	0.48	0.29	0.914	0.000130935	1.88674e-05	6.93976	OTU0447	k__Fungi;p__Mucoromycota;c__Umbelopsidomycetes;o__Umbelopsidales;f__Umbelopsidaceae;g__Umbelopsis;s__Umbelopsis_angularis;	Fungi	Mucoromycota	Umbelopsidomycetes	Umbelopsidales	Umbelopsidaceae	Umbelopsis	Umbelopsis angularis
FSm3	Carpinus_splint.Larix_splint.Prunus_splint	OTU0448	0.049	0.049	0.914	9.15832e-06	0.000105171	0.0870804	OTU0448	k__Fungi;k__Fungi_unclassified;k__Fungi_unclassified;k__Fungi_unclassified;k__Fungi_unclassified;k__Fungi_unclassified;k__Fungi_unclassified;	Fungi
FSm3	Carpinus_splint.Larix_splint.Prunus_splint	OTU0451	0.776	0.776	0.914	0.000321572	0	Inf	OTU0451	k__Fungi;p__Ascomycota;c__Eurotiomycetes;o__Chaetothyriales;f__Herpotrichiellaceae;f__Herpotrichiellaceae_unclassified;f__Herpotrichiellaceae_unclassified;	Fungi	Ascomycota	Eurotiomycetes	Chaetothyriales	Herpotrichiellaceae
FSm3	Carpinus_splint.Larix_splint.Prunus_splint	OTU0452	0.187	0.187	0.914	9.90815e-05	6.71351e-06	14.7585	OTU0452	k__Fungi;p__Basidiomycota;c__Tremellomycetes;o__Trichosporonales;f__Trichosporonaceae;g__Apiotrichum;s__Apiotrichum_xylopini;	Fungi	Basidiomycota	Tremellomycetes	Trichosporonales	Trichosporonaceae	Apiotrichum	Apiotrichum xylopini
FSm3	Carpinus_splint.Larix_splint.Prunus_splint	OTU0459	0.996	0.971	0.914	0.000104272	2.82563e-05	3.69021	OTU0459	k__Fungi;p__Mortierellomycota;c__Mortierellomycetes;o__Mortierellales;f__Mortierellaceae;g__Mortierella;s__Mortierella_macrocystopsis;	Fungi	Mortierellomycota	Mortierellomycetes	Mortierellales	Mortierellaceae	Mortierella	Mortierella macrocystopsis
FSm3	Carpinus_splint.Larix_splint.Prunus_splint	OTU0465	0.694	0.38	0.914	3.13974e-05	1.5414e-05	2.03693	OTU0465	k__Fungi;p__Ascomycota;c__Sordariomycetes;o__Hypocreales;f__Nectriaceae;g__Nectria;s__Nectria_ramulariae;	Fungi	Ascomycota	Sordariomycetes	Hypocreales	Nectriaceae	Nectria	Nectria ramulariae
FSm3	Carpinus_splint.Larix_splint.Prunus_splint	OTU0468	0.232	0.232	0.914	0.000116114	3.23071e-05	3.59406	OTU0468	k__Fungi;p__Basidiomycota;c__Tremellomycetes;o__Tremellales;o__Tremellales_unclassified;o__Tremellales_unclassified;o__Tremellales_unclassified;	Fungi	Basidiomycota	Tremellomycetes	Tremellales
FSm3	Carpinus_splint.Larix_splint.Prunus_splint	OTU0507	0.36	0.36	0.914	8.64251e-06	0	Inf	OTU0507	k__Fungi;p__Ascomycota;c__Sordariomycetes;o__Hypocreales;f__Nectriaceae;f__Nectriaceae_unclassified;f__Nectriaceae_unclassified;	Fungi	Ascomycota	Sordariomycetes	Hypocreales	Nectriaceae
FSm3	Carpinus_splint.Larix_splint.Prunus_splint	OTU0544	0.12	0.12	0.914	1.04658e-05	1.50545e-05	0.695193	OTU0544	k__Fungi;p__Ascomycota;c__Lecanoromycetes;o__Lecanoromycetes_ord_Incertae_sedis;f__Lecanoromycetes_fam_Incertae_sedis;g__unclassified_Lecanoromycetes_fam_Incertae_sedis;s__Lecanoromycetes_fam_Incertae_sedis_sp;	Fungi	Ascomycota	Lecanoromycetes	Lecanoromycetes_ord_Incertae_sedis	Lecanoromycetes_fam_Incertae_sedis		Lecanoromycetes fam Incertae sedis sp
FSm3	Carpinus_splint.Larix_splint.Prunus_splint	OTU0546	0.121	0.121	0.914	4.12469e-05	2.35787e-06	17.4933	OTU0546	k__Fungi;p__Basidiomycota;p__Basidiomycota_unclassified;p__Basidiomycota_unclassified;p__Basidiomycota_unclassified;p__Basidiomycota_unclassified;p__Basidiomycota_unclassified;	Fungi	Basidiomycota
FSm3	Carpinus_splint.Larix_splint.Prunus_splint	OTU0575	0.344	0.177	0.914	6.13838e-06	2.22093e-05	0.276388	OTU0575	k__Fungi;p__Basidiomycota;c__Malasseziomycetes;o__Malasseziales;f__Malasseziaceae;g__Malassezia;s__Malassezia_restricta;	Fungi	Basidiomycota	Malasseziomycetes	Malasseziales	Malasseziaceae	Malassezia	Malassezia restricta
FSm3	Carpinus_splint.Larix_splint.Prunus_splint	OTU0603	0.218	0.218	0.914	8.25434e-05	1.68362e-06	49.0275	OTU0603	k__Fungi;p__Ascomycota;p__Ascomycota_unclassified;p__Ascomycota_unclassified;p__Ascomycota_unclassified;p__Ascomycota_unclassified;p__Ascomycota_unclassified;	Fungi	Ascomycota
FSm3	Carpinus_splint.Larix_splint.Prunus_splint	OTU0633	0.099	0.099	0.914	6.49019e-05	8.35348e-06	7.76944	OTU0633	k__Fungi;p__Ascomycota;c__Leotiomycetes;o__Helotiales;f__Helotiales_fam_Incertae_sedis;g__Leptodontidium;s__Leptodontidium_trabinellum;	Fungi	Ascomycota	Leotiomycetes	Helotiales	Helotiales_fam_Incertae_sedis	Leptodontidium	Leptodontidium trabinellum
FSm3	Carpinus_splint.Larix_splint.Prunus_splint	OTU0638	0.506	0.506	0.914	5.70179e-05	1.17872e-06	48.3726	OTU0638	k__Fungi;p__Ascomycota;c__Leotiomycetes;o__Helotiales;o__Helotiales_unclassified;o__Helotiales_unclassified;o__Helotiales_unclassified;	Fungi	Ascomycota	Leotiomycetes	Helotiales
FSm3	Carpinus_splint.Larix_splint.Prunus_splint	OTU0646	0.103	0.103	0.914	1.59959e-05	2.1399e-05	0.747507	OTU0646	k__Fungi;p__Ascomycota;c__Eurotiomycetes;o__Chaetothyriales;f__Herpotrichiellaceae;f__Herpotrichiellaceae_unclassified;f__Herpotrichiellaceae_unclassified;	Fungi	Ascomycota	Eurotiomycetes	Chaetothyriales	Herpotrichiellaceae
FSm3	Carpinus_splint.Larix_splint.Prunus_splint	OTU0651	0.567	0.567	0.914	3.13974e-05	6.83568e-06	4.59315	OTU0651	k__Fungi;p__Ascomycota;c__Sordariomycetes;o__Microascales;f__Ceratocystidaceae;g__Ceratocystis;s__Ceratocystis_sp;	Fungi	Ascomycota	Sordariomycetes	Microascales	Ceratocystidaceae	Ceratocystis	Ceratocystis sp
FSm3	Carpinus_splint.Larix_splint.Prunus_splint	OTU0659	0.156	0.156	0.914	1.51438e-05	1.94537e-05	0.778453	OTU0659	k__Fungi;k__Fungi_unclassified;k__Fungi_unclassified;k__Fungi_unclassified;k__Fungi_unclassified;k__Fungi_unclassified;k__Fungi_unclassified;	Fungi
FSm3	Carpinus_splint.Larix_splint.Prunus_splint	OTU0663	0.203	0.203	0.914	1.41e-05	1.35989e-06	10.3685	OTU0663	k__Fungi;k__Fungi_unclassified;k__Fungi_unclassified;k__Fungi_unclassified;k__Fungi_unclassified;k__Fungi_unclassified;k__Fungi_unclassified;	Fungi
FSm3	Carpinus_splint.Larix_splint.Prunus_splint	OTU0735	0.225	0.225	0.914	8.57401e-05	1.29752e-05	6.60801	OTU0735	k__Fungi;p__Ascomycota;c__Dothideomycetes;o__Pleosporales;f__Leptosphaeriaceae;g__Plenodomus;s__Plenodomus_biglobosus;	Fungi	Ascomycota	Dothideomycetes	Pleosporales	Leptosphaeriaceae	Plenodomus	Plenodomus biglobosus
FSm3	Carpinus_splint.Larix_splint.Prunus_splint	OTU0774	0.171	0.171	0.914	9.33567e-06	0	Inf	OTU0774	k__Fungi;p__Ascomycota;c__Lecanoromycetes;o__Lecanoromycetes_ord_Incertae_sedis;f__Lecanoromycetes_fam_Incertae_sedis;g__Sarea;g__Sarea_unclassified;	Fungi	Ascomycota	Lecanoromycetes	Lecanoromycetes_ord_Incertae_sedis	Lecanoromycetes_fam_Incertae_sedis	Sarea
FSm3	Carpinus_splint.Larix_splint.Prunus_splint	OTU0818	0.532	0.532	0.914	5.00056e-05	0	Inf	OTU0818	k__Fungi;p__Ascomycota;c__Dothideomycetes;o__Venturiales;f__Venturiaceae;g__Venturia;g__Venturia_unclassified;	Fungi	Ascomycota	Dothideomycetes	Venturiales	Venturiaceae	Venturia
FSm3	Carpinus_splint.Larix_splint.Prunus_splint	OTU0898	0.142	0.142	0.914	8.23958e-05	1.52362e-06	54.079	OTU0898	k__Fungi;k__Fungi_unclassified;k__Fungi_unclassified;k__Fungi_unclassified;k__Fungi_unclassified;k__Fungi_unclassified;k__Fungi_unclassified;	Fungi
FSm3	Carpinus_splint.Larix_splint.Prunus_splint	OTU0947	0.085	0.085	0.914	2.32312e-05	1.5854e-06	14.6532	OTU0947	k__Fungi;p__Ascomycota;c__Leotiomycetes;c__Leotiomycetes_unclassified;c__Leotiomycetes_unclassified;c__Leotiomycetes_unclassified;c__Leotiomycetes_unclassified;	Fungi	Ascomycota	Leotiomycetes
FSm3	Carpinus_splint.Larix_splint.Prunus_splint	OTU1084	0.388	0.388	0.914	1.34069e-05	0	Inf	OTU1084	k__Fungi;p__Ascomycota;c__Leotiomycetes;o__Helotiales;f__Helotiales_fam_Incertae_sedis;f__Helotiales_fam_Incertae_sedis_unclassified;f__Helotiales_fam_Incertae_sedis_unclassified;	Fungi	Ascomycota	Leotiomycetes	Helotiales	Helotiales_fam_Incertae_sedis
FSm3	Carpinus_splint.Larix_splint.Prunus_splint	OTU1090	0.074	0.074	0.914	1.54276e-05	8.63064e-06	1.78753	OTU1090	k__Fungi;p__Ascomycota;p__Ascomycota_unclassified;p__Ascomycota_unclassified;p__Ascomycota_unclassified;p__Ascomycota_unclassified;p__Ascomycota_unclassified;	Fungi	Ascomycota
FSm3	Carpinus_splint.Larix_splint.Prunus_splint	OTU1091	0.074	0.074	0.914	1.15095e-05	6.96614e-06	1.65221	OTU1091	k__Fungi;p__Basidiomycota;c__Microbotryomycetes;o__Sporidiobolales;f__Sporidiobolaceae;g__Sporobolomyces;s__Sporobolomyces_roseus;	Fungi	Basidiomycota	Microbotryomycetes	Sporidiobolales	Sporidiobolaceae	Sporobolomyces	Sporobolomyces roseus
FSm3	Carpinus_splint.Larix_splint.Prunus_splint	OTU1095	0.175	0.175	0.914	2.24123e-05	2.42087e-06	9.25794	OTU1095	k__Fungi;p__Chytridiomycota;c__unclassified_Chytridiomycota;o__unclassified_Chytridiomycota;f__unclassified_Chytridiomycota;g__unclassified_Chytridiomycota;s__Chytridiomycota_sp;	Fungi	Chytridiomycota					Chytridiomycota sp
FSm3	Carpinus_splint.Larix_splint.Prunus_splint	OTU1161	0.119	0.119	0.914	3.8483e-05	0	Inf	OTU1161	k__Fungi;p__Ascomycota;c__Leotiomycetes;o__Helotiales;o__Helotiales_unclassified;o__Helotiales_unclassified;o__Helotiales_unclassified;	Fungi	Ascomycota	Leotiomycetes	Helotiales
FSm3	Carpinus_splint.Larix_splint.Prunus_splint	OTU1166	0.117	0.117	0.914	2.22652e-05	1.96888e-06	11.3086	OTU1166	k__Fungi;p__Basidiomycota;p__Basidiomycota_unclassified;p__Basidiomycota_unclassified;p__Basidiomycota_unclassified;p__Basidiomycota_unclassified;p__Basidiomycota_unclassified;	Fungi	Basidiomycota
FSm3	Carpinus_splint.Larix_splint.Prunus_splint	OTU1171	0.07	0.07	0.914	4.61926e-05	0	Inf	OTU1171	k__Fungi;p__Ascomycota;c__Eurotiomycetes;o__Chaetothyriales;f__Herpotrichiellaceae;g__Exophiala;s__Exophiala_sideris;	Fungi	Ascomycota	Eurotiomycetes	Chaetothyriales	Herpotrichiellaceae	Exophiala	Exophiala sideris
FSm3	Carpinus_splint.Larix_splint.Prunus_splint	OTU1340	0.109	0.109	0.914	1.03794e-05	0	Inf	OTU1340	k__Fungi;p__Ascomycota;c__Leotiomycetes;o__Helotiales;o__Helotiales_unclassified;o__Helotiales_unclassified;o__Helotiales_unclassified;	Fungi	Ascomycota	Leotiomycetes	Helotiales
FSm3	Carpinus_splint.Larix_splint.Prunus_splint	OTU1500	0.125	0.125	0.914	1.04658e-05	0	Inf	OTU1500	k__Fungi;p__Ascomycota;c__Leotiomycetes;o__Helotiales;o__Helotiales_unclassified;o__Helotiales_unclassified;o__Helotiales_unclassified;	Fungi	Ascomycota	Leotiomycetes	Helotiales
FSm3	Carpinus_splint.Larix_splint.Prunus_splint	OTU1757	0.03	0.03	0.914	1.11326e-05	0	Inf	OTU1757	k__Fungi;k__Fungi_unclassified;k__Fungi_unclassified;k__Fungi_unclassified;k__Fungi_unclassified;k__Fungi_unclassified;k__Fungi_unclassified;	Fungi
FSm4	Fagus_splint	OTU0003	1	0.975	0.975	0.0319623	0.0265275	1.20488	OTU0003	k__Fungi;p__Ascomycota;p__Ascomycota_unclassified;p__Ascomycota_unclassified;p__Ascomycota_unclassified;p__Ascomycota_unclassified;p__Ascomycota_unclassified;	Fungi	Ascomycota
FSm4	Fagus_splint	OTU0014	1	0.867	0.867	0.184162	0.007319	25.1621	OTU0014	k__Fungi;p__Basidiomycota;c__Agaricomycetes;o__Polyporales;f__Meruliaceae;g__Phlebia;s__Phlebia_radiata;	Fungi	Basidiomycota	Agaricomycetes	Polyporales	Meruliaceae	Phlebia	Phlebia radiata
FSm4	Fagus_splint	OTU0033	1	1	1	0.178533	0.000107784	1656.39	OTU0033	k__Fungi;p__Ascomycota;c__Sordariomycetes;o__Xylariales;f__Diatrypaceae;g__Eutypa;s__Eutypa_spinosa;	Fungi	Ascomycota	Sordariomycetes	Xylariales	Diatrypaceae	Eutypa	Eutypa spinosa
FSm4	Fagus_splint	OTU0054	1	1	1	0.110172	0.000214225	514.284	OTU0054	k__Fungi;p__Ascomycota;c__Sordariomycetes;o__Togniniales;f__Togniniaceae;g__Phaeoacremonium;g__Phaeoacremonium_unclassified;	Fungi	Ascomycota	Sordariomycetes	Togniniales	Togniniaceae	Phaeoacremonium
FSm4	Fagus_splint	OTU0080	1	1	1	0.0565806	0.000281298	201.141	OTU0080	k__Fungi;p__Ascomycota;c__Eurotiomycetes;o__Chaetothyriales;f__Herpotrichiellaceae;g__Capronia;s__Capronia_pilosella;	Fungi	Ascomycota	Eurotiomycetes	Chaetothyriales	Herpotrichiellaceae	Capronia	Capronia pilosella
FSm4	Fagus_splint	OTU0136	0.626	0.354	0.565495	0.000895894	0.00164731	0.543854	OTU0136	k__Fungi;p__Ascomycota;c__Dothideomycetes;o__Pleosporales;f__Pleosporales_fam_Incertae_sedis;g__Cryptocoryneum;s__Cryptocoryneum_condensatum;	Fungi	Ascomycota	Dothideomycetes	Pleosporales	Pleosporales_fam_Incertae_sedis	Cryptocoryneum	Cryptocoryneum condensatum
FSm4	Fagus_splint	OTU0187	0.899	0.551	0.612903	0.00015843	0.000176685	0.896681	OTU0187	k__Fungi;p__Ascomycota;p__Ascomycota_unclassified;p__Ascomycota_unclassified;p__Ascomycota_unclassified;p__Ascomycota_unclassified;p__Ascomycota_unclassified;	Fungi	Ascomycota
FSm4	Fagus_splint	OTU0202	0.998	0.938	0.93988	0.00434362	4.45153e-05	97.576	OTU0202	k__Fungi;p__Ascomycota;c__Eurotiomycetes;o__Chaetothyriales;f__Herpotrichiellaceae;g__Capronia;s__Capronia_pulcherrima;	Fungi	Ascomycota	Eurotiomycetes	Chaetothyriales	Herpotrichiellaceae	Capronia	Capronia pulcherrima
FSm4	Fagus_splint	OTU0218	0.37	0.295	0.797297	6.09954e-05	0.000223023	0.273494	OTU0218	k__Fungi;p__Ascomycota;c__Sordariomycetes;o__Hypocreales;f__Hypocreaceae;g__Trichoderma;s__Trichoderma_trixiae;	Fungi	Ascomycota	Sordariomycetes	Hypocreales	Hypocreaceae	Trichoderma	Trichoderma trixiae
FSm4	Fagus_splint	OTU0300	1	1	1	0.00177498	2.33873e-05	75.8948	OTU0300	k__Fungi;p__Ascomycota;c__Dothideomycetes;o__Tubeufiales;f__Tubeufiaceae;g__Tubeufia;s__Tubeufia_cerea;	Fungi	Ascomycota	Dothideomycetes	Tubeufiales	Tubeufiaceae	Tubeufia	Tubeufia cerea
FSm4	Fagus_splint	OTU0305	0.999	0.991	0.991992	0.000585398	2.18405e-05	26.8033	OTU0305	k__Fungi;p__Ascomycota;c__Eurotiomycetes;o__Chaetothyriales;f__Herpotrichiellaceae;g__Capronia;s__Capronia_pulcherrima;	Fungi	Ascomycota	Eurotiomycetes	Chaetothyriales	Herpotrichiellaceae	Capronia	Capronia pulcherrima
FSm4	Fagus_splint	OTU0343	1	1	1	0.00097494	9.78488e-06	99.6374	OTU0343	k__Fungi;p__Ascomycota;c__Eurotiomycetes;o__Chaetothyriales;f__Herpotrichiellaceae;g__Capronia;s__Capronia_pilosella;	Fungi	Ascomycota	Eurotiomycetes	Chaetothyriales	Herpotrichiellaceae	Capronia	Capronia pilosella
FSm4	Fagus_splint	OTU0385	0.261	0.261	1	0.000257639	8.08431e-05	3.18691	OTU0385	k__Fungi;p__Ascomycota;c__Eurotiomycetes;o__Chaetothyriales;f__Herpotrichiellaceae;g__Veronaea;s__Veronaea_compacta;	Fungi	Ascomycota	Eurotiomycetes	Chaetothyriales	Herpotrichiellaceae	Veronaea	Veronaea compacta
FSm4	Fagus_splint	OTU0418	0.657	0.351	0.534247	0.000121202	6.06116e-05	1.99966	OTU0418	k__Fungi;p__Basidiomycota;c__Dacrymycetes;o__Dacrymycetales;f__Dacrymycetaceae;g__Dacrymyces;g__Dacrymyces_unclassified;	Fungi	Basidiomycota	Dacrymycetes	Dacrymycetales	Dacrymycetaceae	Dacrymyces
FSm4	Fagus_splint	OTU0456	0.723	0.375	0.518672	0.000392499	2.21819e-05	17.6946	OTU0456	k__Fungi;p__Ascomycota;c__Eurotiomycetes;o__Chaetothyriales;f__Herpotrichiellaceae;g__Capronia;s__Capronia_pulcherrima;	Fungi	Ascomycota	Eurotiomycetes	Chaetothyriales	Herpotrichiellaceae	Capronia	Capronia pulcherrima
FSm4	Fagus_splint	OTU0500	0.269	0.269	1	8.47627e-05	0	Inf	OTU0500	k__Fungi;p__Ascomycota;c__Leotiomycetes;o__Helotiales;f__Hyaloscyphaceae;g__Polydesmia;s__Polydesmia_pruinosa;	Fungi	Ascomycota	Leotiomycetes	Helotiales	Hyaloscyphaceae	Polydesmia	Polydesmia pruinosa
FSm4	Fagus_splint	OTU0717	0.893	0.893	1	0.000230915	1.40082e-06	164.843	OTU0717	k__Fungi;p__Ascomycota;c__Eurotiomycetes;o__Chaetothyriales;f__Herpotrichiellaceae;f__Herpotrichiellaceae_unclassified;f__Herpotrichiellaceae_unclassified;	Fungi	Ascomycota	Eurotiomycetes	Chaetothyriales	Herpotrichiellaceae
FSm4	Fagus_splint	OTU0893	0.089	0.089	1	2.43587e-05	5.22763e-06	4.65961	OTU0893	k__Fungi;p__Ascomycota;c__Eurotiomycetes;c__Eurotiomycetes_unclassified;c__Eurotiomycetes_unclassified;c__Eurotiomycetes_unclassified;c__Eurotiomycetes_unclassified;	Fungi	Ascomycota	Eurotiomycetes
FSm4	Fagus_splint	OTU0994	0.065	0.065	1	2.43587e-05	5.28694e-06	4.60734	OTU0994	k__Fungi;p__Ascomycota;c__Eurotiomycetes;o__Chaetothyriales;f__Herpotrichiellaceae;g__Cladophialophora;s__Cladophialophora_chaetospira;	Fungi	Ascomycota	Eurotiomycetes	Chaetothyriales	Herpotrichiellaceae	Cladophialophora	Cladophialophora chaetospira
FSm4	Fagus_splint	OTU1751	0.066	0.066	1	2.43587e-05	0	Inf	OTU1751	k__Fungi;k__Fungi_unclassified;k__Fungi_unclassified;k__Fungi_unclassified;k__Fungi_unclassified;k__Fungi_unclassified;k__Fungi_unclassified;	Fungi
FSm5	Fraxinus_splint	OTU0004	1	1	1	0.351174	0.0193494	18.1491	OTU0004	k__Fungi;p__Ascomycota;c__Sordariomycetes;o__Xylariales;f__Xylariaceae;g__Hypoxylon;s__Hypoxylon_rubiginosum;	Fungi	Ascomycota	Sordariomycetes	Xylariales	Xylariaceae	Hypoxylon	Hypoxylon rubiginosum
FSm5	Fraxinus_splint	OTU0016	1	1	1	0.0117779	0.0141855	0.830273	OTU0016	k__Fungi;p__Ascomycota;c__Sordariomycetes;o__Togniniales;f__Togniniaceae;g__Phaeoacremonium;s__Phaeoacremonium_croatiense;	Fungi	Ascomycota	Sordariomycetes	Togniniales	Togniniaceae	Phaeoacremonium	Phaeoacremonium croatiense
FSm5	Fraxinus_splint	OTU0039	1	0.911	0.911	0.169784	0.00152266	111.505	OTU0039	k__Fungi;p__Ascomycota;c__Sordariomycetes;o__Xylariales;f__Diatrypaceae;g__Eutypa;s__Eutypa_lata;	Fungi	Ascomycota	Sordariomycetes	Xylariales	Diatrypaceae	Eutypa	Eutypa lata
FSm5	Fraxinus_splint	OTU0040	0.887	0.483	0.544532	0.000340256	0.00769794	0.0442009	OTU0040	k__Fungi;p__Basidiomycota;c__Agaricomycetes;o__Russulales;f__Stereaceae;g__Stereum;s__Stereum_hirsutum;	Fungi	Basidiomycota	Agaricomycetes	Russulales	Stereaceae	Stereum	Stereum hirsutum
FSm5	Fraxinus_splint	OTU0044	0.796	0.526	0.660804	0.1556	6.93582e-05	2243.42	OTU0044	k__Fungi;p__Ascomycota;c__Sordariomycetes;o__Xylariales;f__Xylariaceae;f__Xylariaceae_unclassified;f__Xylariaceae_unclassified;	Fungi	Ascomycota	Sordariomycetes	Xylariales	Xylariaceae
FSm5	Fraxinus_splint	OTU0131	1	1	1	0.0137655	0.00058223	23.6428	OTU0131	k__Fungi;p__Ascomycota;c__Dothideomycetes;o__Pleosporales;f__Lophiotremataceae;g__Lophiotrema;s__Lophiotrema_rubi;	Fungi	Ascomycota	Dothideomycetes	Pleosporales	Lophiotremataceae	Lophiotrema	Lophiotrema rubi
FSm5	Fraxinus_splint	OTU0142	0.695	0.695	1	0.00224747	3.8981e-06	576.557	OTU0142	k__Fungi;p__Ascomycota;p__Ascomycota_unclassified;p__Ascomycota_unclassified;p__Ascomycota_unclassified;p__Ascomycota_unclassified;p__Ascomycota_unclassified;	Fungi	Ascomycota
FSm5	Fraxinus_splint	OTU0168	1	0.993	0.993	0.00213297	0.00018205	11.7164	OTU0168	k__Fungi;p__Ascomycota;p__Ascomycota_unclassified;p__Ascomycota_unclassified;p__Ascomycota_unclassified;p__Ascomycota_unclassified;p__Ascomycota_unclassified;	Fungi	Ascomycota
FSm5	Fraxinus_splint	OTU0172	0.996	0.518	0.52008	0.00297918	6.57556e-05	45.307	OTU0172	k__Fungi;p__Basidiomycota;c__Tremellomycetes;o__Tremellales;f__Tremellales_fam_Incertae_sedis;g__Cuniculitrema;s__Cuniculitrema_polymorpha;	Fungi	Basidiomycota	Tremellomycetes	Tremellales	Tremellales_fam_Incertae_sedis	Cuniculitrema	Cuniculitrema polymorpha
FSm5	Fraxinus_splint	OTU0183	0.999	0.997	0.997998	0.0010104	0.000368889	2.73903	OTU0183	k__Fungi;p__Ascomycota;c__Dothideomycetes;o__Pleosporales;o__Pleosporales_unclassified;o__Pleosporales_unclassified;o__Pleosporales_unclassified;	Fungi	Ascomycota	Dothideomycetes	Pleosporales
FSm5	Fraxinus_splint	OTU0196	0.239	0.131	0.548117	7.44231e-05	0.000412419	0.180455	OTU0196	k__Fungi;p__Ascomycota;c__Saccharomycetes;o__Saccharomycetales;f__Debaryomycetaceae;g__Scheffersomyces;s__Scheffersomyces_parashehatae;	Fungi	Ascomycota	Saccharomycetes	Saccharomycetales	Debaryomycetaceae	Scheffersomyces	Scheffersomyces parashehatae
FSm5	Fraxinus_splint	OTU0200	0.995	0.995	1	0.00153732	3.45801e-06	444.569	OTU0200	k__Fungi;p__Ascomycota;c__Sordariomycetes;o__Togniniales;f__Togniniaceae;g__Phaeoacremonium;s__Phaeoacremonium_angustius;	Fungi	Ascomycota	Sordariomycetes	Togniniales	Togniniaceae	Phaeoacremonium	Phaeoacremonium angustius
FSm5	Fraxinus_splint	OTU0209	0.934	0.851	0.911135	0.00129231	0.000426447	3.03041	OTU0209	k__Fungi;p__Ascomycota;c__Sordariomycetes;o__Sordariales;f__Chaetomiaceae;f__Chaetomiaceae_unclassified;f__Chaetomiaceae_unclassified;	Fungi	Ascomycota	Sordariomycetes	Sordariales	Chaetomiaceae
FSm5	Fraxinus_splint	OTU0210	0.995	0.995	1	0.00275993	2.1184e-05	130.284	OTU0210	k__Fungi;p__Ascomycota;c__Eurotiomycetes;o__Chaetothyriales;f__Herpotrichiellaceae;g__Veronaea;g__Veronaea_unclassified;	Fungi	Ascomycota	Eurotiomycetes	Chaetothyriales	Herpotrichiellaceae	Veronaea
FSm5	Fraxinus_splint	OTU0243	1	1	1	0.00307324	7.17281e-05	42.8457	OTU0243	k__Fungi;p__Ascomycota;c__Eurotiomycetes;o__Chaetothyriales;f__Herpotrichiellaceae;g__Capronia;s__Capronia_pulcherrima;	Fungi	Ascomycota	Eurotiomycetes	Chaetothyriales	Herpotrichiellaceae	Capronia	Capronia pulcherrima
FSm5	Fraxinus_splint	OTU0275	1	0.989	0.989	0.000898447	7.44143e-05	12.0736	OTU0275	k__Fungi;p__Ascomycota;p__Ascomycota_unclassified;p__Ascomycota_unclassified;p__Ascomycota_unclassified;p__Ascomycota_unclassified;p__Ascomycota_unclassified;	Fungi	Ascomycota
FSm5	Fraxinus_splint	OTU0285	0.991	0.659	0.664985	0.000506995	0.00010576	4.79382	OTU0285	k__Fungi;p__Ascomycota;p__Ascomycota_unclassified;p__Ascomycota_unclassified;p__Ascomycota_unclassified;p__Ascomycota_unclassified;p__Ascomycota_unclassified;	Fungi	Ascomycota
FSm5	Fraxinus_splint	OTU0293	0.926	0.926	1	0.000465389	0.000116505	3.9946	OTU0293	k__Fungi;k__Fungi_unclassified;k__Fungi_unclassified;k__Fungi_unclassified;k__Fungi_unclassified;k__Fungi_unclassified;k__Fungi_unclassified;	Fungi
FSm5	Fraxinus_splint	OTU0339	1	1	1	0.0012659	3.76486e-06	336.24	OTU0339	k__Fungi;p__Ascomycota;p__Ascomycota_unclassified;p__Ascomycota_unclassified;p__Ascomycota_unclassified;p__Ascomycota_unclassified;p__Ascomycota_unclassified;	Fungi	Ascomycota
FSm5	Fraxinus_splint	OTU0408	0.512	0.512	1	0.00123967	4.2129e-06	294.255	OTU0408	k__Fungi;p__Ascomycota;c__Eurotiomycetes;o__Chaetothyriales;f__Herpotrichiellaceae;f__Herpotrichiellaceae_unclassified;f__Herpotrichiellaceae_unclassified;	Fungi	Ascomycota	Eurotiomycetes	Chaetothyriales	Herpotrichiellaceae
FSm5	Fraxinus_splint	OTU0423	0.989	0.989	1	0.00074697	0	Inf	OTU0423	k__Fungi;p__Ascomycota;p__Ascomycota_unclassified;p__Ascomycota_unclassified;p__Ascomycota_unclassified;p__Ascomycota_unclassified;p__Ascomycota_unclassified;	Fungi	Ascomycota
FSm5	Fraxinus_splint	OTU0428	0.795	0.414	0.520755	0.000483954	3.46609e-05	13.9625	OTU0428	k__Fungi;p__Ascomycota;c__Dothideomycetes;o__Pleosporales;f__Amorosiaceae;g__Angustimassarina;s__Angustimassarina_acerina;	Fungi	Ascomycota	Dothideomycetes	Pleosporales	Amorosiaceae	Angustimassarina	Angustimassarina acerina
FSm5	Fraxinus_splint	OTU0463	0.473	0.473	1	0.000169072	0	Inf	OTU0463	k__Fungi;p__Ascomycota;c__Leotiomycetes;o__Helotiales;f__Dermateaceae;g__Neofabraea;g__Neofabraea_unclassified;	Fungi	Ascomycota	Leotiomycetes	Helotiales	Dermateaceae	Neofabraea
FSm5	Fraxinus_splint	OTU0493	0.878	0.878	1	0.000377117	0	Inf	OTU0493	k__Fungi;p__Basidiomycota;c__Agaricomycetes;o__Auriculariales;f__Exidiaceae;g__Exidia;s__Exidia_nucleata;	Fungi	Basidiomycota	Agaricomycetes	Auriculariales	Exidiaceae	Exidia	Exidia nucleata
FSm5	Fraxinus_splint	OTU0498	0.539	0.539	1	0.000666252	2.5647e-06	259.777	OTU0498	k__Fungi;p__Basidiomycota;c__Agaricomycetes;o__Agaricales;o__Agaricales_unclassified;o__Agaricales_unclassified;o__Agaricales_unclassified;	Fungi	Basidiomycota	Agaricomycetes	Agaricales
FSm5	Fraxinus_splint	OTU0529	0.343	0.343	1	0.000213971	2.93651e-06	72.8658	OTU0529	k__Fungi;p__Ascomycota;c__Dothideomycetes;o__Pleosporales;f__Cucurbitariaceae;g__Pyrenochaeta;s__Pyrenochaeta_sp;	Fungi	Ascomycota	Dothideomycetes	Pleosporales	Cucurbitariaceae	Pyrenochaeta	Pyrenochaeta sp
FSm5	Fraxinus_splint	OTU0539	0.282	0.247	0.875887	0.000184632	8.29333e-05	2.22626	OTU0539	k__Fungi;p__Ascomycota;c__Pezizomycetes;o__Pezizales;f__Pyronemataceae;g__Scutellinia;s__Scutellinia_crinita;	Fungi	Ascomycota	Pezizomycetes	Pezizales	Pyronemataceae	Scutellinia	Scutellinia crinita
FSm5	Fraxinus_splint	OTU0680	0.518	0.518	1	0.000225418	4.00335e-06	56.3073	OTU0680	k__Fungi;p__Basidiomycota;c__Tremellomycetes;o__Tremellales;f__Tremellaceae;g__Tremella;s__Tremella_indecorata;	Fungi	Basidiomycota	Tremellomycetes	Tremellales	Tremellaceae	Tremella	Tremella indecorata
FSm5	Fraxinus_splint	OTU0882	0.322	0.322	1	8.21275e-05	4.57945e-06	17.9339	OTU0882	k__Fungi;p__Ascomycota;c__Leotiomycetes;o__Helotiales;o__Helotiales_unclassified;o__Helotiales_unclassified;o__Helotiales_unclassified;	Fungi	Ascomycota	Leotiomycetes	Helotiales
FSm6	Picea_splint	OTU0021	1	1	1	0.110857	0.0191495	5.78906	OTU0021	k__Fungi;p__Basidiomycota;c__Agaricomycetes;o__Russulales;f__Bondarzewiaceae;g__Heterobasidion;g__Heterobasidion_unclassified;	Fungi	Basidiomycota	Agaricomycetes	Russulales	Bondarzewiaceae	Heterobasidion
FSm6	Picea_splint	OTU0025	0.89	0.859	0.965169	0.0167008	6.44182e-05	259.256	OTU0025	k__Fungi;p__Basidiomycota;c__Agaricomycetes;o__Russulales;f__Stereaceae;g__Amylostereum;s__Amylostereum_chailletii;	Fungi	Basidiomycota	Agaricomycetes	Russulales	Stereaceae	Amylostereum	Amylostereum chailletii
FSm6	Picea_splint	OTU0026	1	1	1	0.0395153	0.00544244	7.2606	OTU0026	k__Fungi;p__Basidiomycota;c__Agaricomycetes;o__Agaricales;f__Tricholomataceae;g__Mycena;s__Mycena_sanguinolenta;	Fungi	Basidiomycota	Agaricomycetes	Agaricales	Tricholomataceae	Mycena	Mycena sanguinolenta
FSm6	Picea_splint	OTU0064	0.921	0.908	0.985885	0.00131292	0.00386746	0.339478	OTU0064	k__Fungi;p__Basidiomycota;c__Agaricomycetes;o__Atheliales;f__Atheliaceae;g__Athelia;s__Athelia_epiphylla;	Fungi	Basidiomycota	Agaricomycetes	Atheliales	Atheliaceae	Athelia	Athelia epiphylla
FSm6	Picea_splint	OTU0096	1	1	1	0.0610311	2.56998e-05	2374.77	OTU0096	k__Fungi;p__Basidiomycota;c__Agaricomycetes;o__Russulales;f__Bondarzewiaceae;g__Heterobasidion;s__Heterobasidion_australe;	Fungi	Basidiomycota	Agaricomycetes	Russulales	Bondarzewiaceae	Heterobasidion	Heterobasidion australe
FSm6	Picea_splint	OTU0199	0.121	0.067	0.553719	0.000116593	0.000431565	0.270163	OTU0199	k__Fungi;p__Ascomycota;c__Leotiomycetes;o__Helotiales;f__Hyaloscyphaceae;g__Hyphodiscus;s__Hyphodiscus_sp;	Fungi	Ascomycota	Leotiomycetes	Helotiales	Hyaloscyphaceae	Hyphodiscus	Hyphodiscus sp
FSm6	Picea_splint	OTU0304	0.871	0.871	1	0.00172376	8.73032e-07	1974.45	OTU0304	k__Fungi;p__Ascomycota;c__Leotiomycetes;o__Helotiales;f__Hyaloscyphaceae;g__Hyphodiscus;g__Hyphodiscus_unclassified;	Fungi	Ascomycota	Leotiomycetes	Helotiales	Hyaloscyphaceae	Hyphodiscus
FSm6	Picea_splint	OTU0328	0.351	0.166	0.472934	0.00124454	4.22155e-05	29.4806	OTU0328	k__Fungi;p__Basidiomycota;c__Dacrymycetes;o__Dacrymycetales;f__Dacrymycetaceae;g__Dacrymyces;s__Dacrymyces_novae-zelandiae;	Fungi	Basidiomycota	Dacrymycetes	Dacrymycetales	Dacrymycetaceae	Dacrymyces	Dacrymyces novae-zelandiae
FSm6	Picea_splint	OTU0396	0.235	0.235	1	0.000194095	1.43753e-05	13.502	OTU0396	k__Fungi;p__Basidiomycota;c__Tremellomycetes;c__Tremellomycetes_unclassified;c__Tremellomycetes_unclassified;c__Tremellomycetes_unclassified;c__Tremellomycetes_unclassified;	Fungi	Basidiomycota	Tremellomycetes
FSm6	Picea_splint	OTU0444	0.026	0.026	1	2.62324e-05	1.92656e-05	1.36162	OTU0444	k__Fungi;p__Ascomycota;c__Eurotiomycetes;o__Chaetothyriales;o__Chaetothyriales_unclassified;o__Chaetothyriales_unclassified;o__Chaetothyriales_unclassified;	Fungi	Ascomycota	Eurotiomycetes	Chaetothyriales
FSm6	Picea_splint	OTU0526	0.521	0.521	1	0.000876533	1.37348e-06	638.186	OTU0526	k__Fungi;p__Basidiomycota;c__Agaricomycetes;o__Sebacinales;f__unclassified_Sebacinales;g__unclassified_Sebacinales;s__Sebacinales_sp;	Fungi	Basidiomycota	Agaricomycetes	Sebacinales			Sebacinales sp
FSm6	Picea_splint	OTU0580	0.822	0.822	1	0.000707562	1.79777e-06	393.577	OTU0580	k__Fungi;p__Ascomycota;p__Ascomycota_unclassified;p__Ascomycota_unclassified;p__Ascomycota_unclassified;p__Ascomycota_unclassified;p__Ascomycota_unclassified;	Fungi	Ascomycota
FSm6	Picea_splint	OTU0668	0.11	0.11	1	0.000119062	4.858e-06	24.5085	OTU0668	k__Fungi;p__Basidiomycota;c__Dacrymycetes;o__Dacrymycetales;f__Dacrymycetaceae;f__Dacrymycetaceae_unclassified;f__Dacrymycetaceae_unclassified;	Fungi	Basidiomycota	Dacrymycetes	Dacrymycetales	Dacrymycetaceae
FSm6	Picea_splint	OTU0686	0.118	0.118	1	0.000119062	1.35716e-05	8.77288	OTU0686	k__Fungi;k__Fungi_unclassified;k__Fungi_unclassified;k__Fungi_unclassified;k__Fungi_unclassified;k__Fungi_unclassified;k__Fungi_unclassified;	Fungi
FSm6	Picea_splint	OTU1026	0.047	0.047	1	9.09576e-05	1.88212e-06	48.3272	OTU1026	k__Fungi;p__Basidiomycota;p__Basidiomycota_unclassified;p__Basidiomycota_unclassified;p__Basidiomycota_unclassified;p__Basidiomycota_unclassified;p__Basidiomycota_unclassified;	Fungi	Basidiomycota
FSm7	Pinus_splint	OTU0009	1	1	1	0.271132	0.00100268	270.407	OTU0009	k__Fungi;p__Basidiomycota;c__Agaricomycetes;o__Polyporales;f__Fomitopsidaceae;g__Skeletocutis;s__Skeletocutis_amorpha;	Fungi	Basidiomycota	Agaricomycetes	Polyporales	Fomitopsidaceae	Skeletocutis	Skeletocutis amorpha
FSm7	Pinus_splint	OTU0034	1	1	1	0.0834579	0.00203525	41.0062	OTU0034	k__Fungi;p__Ascomycota;c__Leotiomycetes;o__Helotiales;f__Hyaloscyphaceae;g__Hyaloscypha;s__Hyaloscypha_aureliella;	Fungi	Ascomycota	Leotiomycetes	Helotiales	Hyaloscyphaceae	Hyaloscypha	Hyaloscypha aureliella
FSm7	Pinus_splint	OTU0036	1	1	1	0.0779091	0.00202738	38.4286	OTU0036	k__Fungi;p__Ascomycota;p__Ascomycota_unclassified;p__Ascomycota_unclassified;p__Ascomycota_unclassified;p__Ascomycota_unclassified;p__Ascomycota_unclassified;	Fungi	Ascomycota
FSm7	Pinus_splint	OTU0045	0.583	0.302	0.51801	0.0429201	0.000130296	329.404	OTU0045	k__Fungi;p__Ascomycota;c__Leotiomycetes;o__Helotiales;o__Helotiales_unclassified;o__Helotiales_unclassified;o__Helotiales_unclassified;	Fungi	Ascomycota	Leotiomycetes	Helotiales
FSm7	Pinus_splint	OTU0058	1	0.987	0.987	0.014242	0.00236181	6.03012	OTU0058	k__Fungi;p__Ascomycota;c__Leotiomycetes;o__Helotiales;f__Helotiales_fam_Incertae_sedis;g__Xenopolyscytalum;g__Xenopolyscytalum_unclassified;	Fungi	Ascomycota	Leotiomycetes	Helotiales	Helotiales_fam_Incertae_sedis	Xenopolyscytalum
FSm7	Pinus_splint	OTU0062	1	1	1	0.00882658	0.00047854	18.4448	OTU0062	k__Fungi;p__Ascomycota;c__Leotiomycetes;o__Helotiales;f__Helotiaceae;g__Meliniomyces;s__Meliniomyces_sp;	Fungi	Ascomycota	Leotiomycetes	Helotiales	Helotiaceae	Meliniomyces	Meliniomyces sp
FSm7	Pinus_splint	OTU0082	1	1	1	0.0269533	0.000497998	54.1233	OTU0082	k__Fungi;p__Ascomycota;c__Eurotiomycetes;o__Chaetothyriales;f__Herpotrichiellaceae;f__Herpotrichiellaceae_unclassified;f__Herpotrichiellaceae_unclassified;	Fungi	Ascomycota	Eurotiomycetes	Chaetothyriales	Herpotrichiellaceae
FSm7	Pinus_splint	OTU0103	0.691	0.532	0.769899	0.00320878	0.00197791	1.62231	OTU0103	k__Fungi;p__Ascomycota;c__Leotiomycetes;c__Leotiomycetes_unclassified;c__Leotiomycetes_unclassified;c__Leotiomycetes_unclassified;c__Leotiomycetes_unclassified;	Fungi	Ascomycota	Leotiomycetes
FSm7	Pinus_splint	OTU0107	0.028	0.028	1	3.14035e-05	0.00188075	0.0166973	OTU0107	k__Fungi;p__Basidiomycota;c__Agaricomycetes;o__Russulales;f__Peniophoraceae;g__Subulicystidium;s__Subulicystidium_perlongisporum;	Fungi	Basidiomycota	Agaricomycetes	Russulales	Peniophoraceae	Subulicystidium	Subulicystidium perlongisporum
FSm7	Pinus_splint	OTU0125	0.874	0.779	0.891304	0.0144758	4.49761e-05	321.857	OTU0125	k__Fungi;p__Ascomycota;c__Eurotiomycetes;o__Chaetothyriales;f__Herpotrichiellaceae;g__Sorocybe;s__Sorocybe_resinae;	Fungi	Ascomycota	Eurotiomycetes	Chaetothyriales	Herpotrichiellaceae	Sorocybe	Sorocybe resinae
FSm7	Pinus_splint	OTU0134	0.978	0.976	0.997955	0.00196316	0.000396166	4.95541	OTU0134	k__Fungi;p__Ascomycota;c__Leotiomycetes;o__Thelebolales;f__Pseudeurotiaceae;g__unclassified_Pseudeurotiaceae;s__Pseudeurotiaceae_sp;	Fungi	Ascomycota	Leotiomycetes	Thelebolales	Pseudeurotiaceae		Pseudeurotiaceae sp
FSm7	Pinus_splint	OTU0140	0.978	0.487	0.497955	0.00569276	0.000108042	52.6901	OTU0140	k__Fungi;p__Ascomycota;c__Leotiomycetes;o__Helotiales;o__Helotiales_unclassified;o__Helotiales_unclassified;o__Helotiales_unclassified;	Fungi	Ascomycota	Leotiomycetes	Helotiales
FSm7	Pinus_splint	OTU0147	1	0.804	0.804	0.00478895	0.000177654	26.9566	OTU0147	k__Fungi;p__Ascomycota;c__Leotiomycetes;o__Helotiales;o__Helotiales_unclassified;o__Helotiales_unclassified;o__Helotiales_unclassified;	Fungi	Ascomycota	Leotiomycetes	Helotiales
FSm7	Pinus_splint	OTU0161	0.993	0.992	0.998993	0.00458121	5.1551e-05	88.8676	OTU0161	k__Fungi;p__Basidiomycota;p__Basidiomycota_unclassified;p__Basidiomycota_unclassified;p__Basidiomycota_unclassified;p__Basidiomycota_unclassified;p__Basidiomycota_unclassified;	Fungi	Basidiomycota
FSm7	Pinus_splint	OTU0174	0.991	0.892	0.900101	0.0014912	0.000392098	3.80312	OTU0174	k__Fungi;p__Ascomycota;c__Leotiomycetes;c__Leotiomycetes_unclassified;c__Leotiomycetes_unclassified;c__Leotiomycetes_unclassified;c__Leotiomycetes_unclassified;	Fungi	Ascomycota	Leotiomycetes
FSm7	Pinus_splint	OTU0189	1	1	1	0.00442224	7.0357e-05	62.8543	OTU0189	k__Fungi;p__Ascomycota;c__Eurotiomycetes;o__Chaetothyriales;f__Herpotrichiellaceae;f__Herpotrichiellaceae_unclassified;f__Herpotrichiellaceae_unclassified;	Fungi	Ascomycota	Eurotiomycetes	Chaetothyriales	Herpotrichiellaceae
FSm7	Pinus_splint	OTU0190	0.378	0.305	0.806878	0.000693136	5.85199e-05	11.8445	OTU0190	k__Fungi;p__Ascomycota;c__Leotiomycetes;o__Helotiales;o__Helotiales_unclassified;o__Helotiales_unclassified;o__Helotiales_unclassified;	Fungi	Ascomycota	Leotiomycetes	Helotiales
FSm7	Pinus_splint	OTU0201	1	0.401	0.401	0.000506106	0.00034824	1.45333	OTU0201	k__Fungi;p__Ascomycota;c__Eurotiomycetes;o__Chaetothyriales;f__Herpotrichiellaceae;g__Cladophialophora;s__Cladophialophora_chaetospira;	Fungi	Ascomycota	Eurotiomycetes	Chaetothyriales	Herpotrichiellaceae	Cladophialophora	Cladophialophora chaetospira
FSm7	Pinus_splint	OTU0203	1	1	1	0.00274208	0.000183593	14.9357	OTU0203	k__Fungi;p__Ascomycota;c__Eurotiomycetes;o__Chaetothyriales;f__Herpotrichiellaceae;g__Cladophialophora;g__Cladophialophora_unclassified;	Fungi	Ascomycota	Eurotiomycetes	Chaetothyriales	Herpotrichiellaceae	Cladophialophora
FSm7	Pinus_splint	OTU0226	1	1	1	0.00207383	1.69051e-05	122.675	OTU0226	k__Fungi;p__Ascomycota;c__Dothideomycetes;o__Capnodiales;f__Cladosporiaceae;g__Cladosporium;s__Cladosporium_sp;	Fungi	Ascomycota	Dothideomycetes	Capnodiales	Cladosporiaceae	Cladosporium	Cladosporium sp
FSm7	Pinus_splint	OTU0238	0.71	0.71	1	0.00096226	1.55974e-05	61.6937	OTU0238	k__Fungi;p__Ascomycota;c__Sordariomycetes;o__Chaetosphaeriales;f__Chaetosphaeriaceae;g__Chloridium;s__Chloridium_sp;	Fungi	Ascomycota	Sordariomycetes	Chaetosphaeriales	Chaetosphaeriaceae	Chloridium	Chloridium sp
FSm7	Pinus_splint	OTU0239	0.799	0.799	1	0.00349134	1.42406e-05	245.168	OTU0239	k__Fungi;p__Ascomycota;c__Lecanoromycetes;o__Lecanorales;f__Micareaceae;g__Micarea;s__Micarea_deminuta;	Fungi	Ascomycota	Lecanoromycetes	Lecanorales	Micareaceae	Micarea	Micarea deminuta
FSm7	Pinus_splint	OTU0241	1	1	1	0.00384871	4.04359e-05	95.1805	OTU0241	k__Fungi;p__Ascomycota;c__Dothideomycetes;o__Capnodiales;f__Extremaceae;f__Extremaceae_unclassified;f__Extremaceae_unclassified;	Fungi	Ascomycota	Dothideomycetes	Capnodiales	Extremaceae
FSm7	Pinus_splint	OTU0244	0.114	0.114	1	0.000111833	6.6912e-06	16.7134	OTU0244	k__Fungi;p__Chytridiomycota;c__Spizellomycetes;o__Spizellomycetales;f__Powellomycetaceae;g__Powellomyces;s__Powellomyces_sp;	Fungi	Chytridiomycota	Spizellomycetes	Spizellomycetales	Powellomycetaceae	Powellomyces	Powellomyces sp
FSm7	Pinus_splint	OTU0245	0.305	0.266	0.872131	0.00266811	3.6756e-05	72.5897	OTU0245	k__Fungi;k__Fungi_unclassified;k__Fungi_unclassified;k__Fungi_unclassified;k__Fungi_unclassified;k__Fungi_unclassified;k__Fungi_unclassified;	Fungi
FSm7	Pinus_splint	OTU0246	0.946	0.941	0.994715	0.000488175	0.000141402	3.45239	OTU0246	k__Fungi;p__Ascomycota;c__Leotiomycetes;o__Helotiales;f__Helotiaceae;g__Infundichalara;s__Infundichalara_sp;	Fungi	Ascomycota	Leotiomycetes	Helotiales	Helotiaceae	Infundichalara	Infundichalara sp
FSm7	Pinus_splint	OTU0250	1	1	1	0.0038068	1.33241e-05	285.708	OTU0250	k__Fungi;p__Ascomycota;c__Leotiomycetes;o__Helotiales;f__Helotiaceae;g__Helotium;s__Helotium_sp;	Fungi	Ascomycota	Leotiomycetes	Helotiales	Helotiaceae	Helotium	Helotium sp
FSm7	Pinus_splint	OTU0257	1	0.999	0.999	0.00137033	4.14116e-05	33.0904	OTU0257	k__Fungi;k__Fungi_unclassified;k__Fungi_unclassified;k__Fungi_unclassified;k__Fungi_unclassified;k__Fungi_unclassified;k__Fungi_unclassified;	Fungi
FSm7	Pinus_splint	OTU0268	0.998	0.998	1	0.00113197	5.64222e-06	200.626	OTU0268	k__Fungi;p__Ascomycota;c__Eurotiomycetes;o__Chaetothyriales;f__Herpotrichiellaceae;g__Cladophialophora;s__Cladophialophora_sylvestris;	Fungi	Ascomycota	Eurotiomycetes	Chaetothyriales	Herpotrichiellaceae	Cladophialophora	Cladophialophora sylvestris
FSm7	Pinus_splint	OTU0278	0.247	0.247	1	0.00101898	2.81507e-05	36.1973	OTU0278	k__Fungi;p__Ascomycota;c__Orbiliomycetes;o__Orbiliales;f__Orbiliaceae;g__Orbilia;s__Orbilia_xanthostigma;	Fungi	Ascomycota	Orbiliomycetes	Orbiliales	Orbiliaceae	Orbilia	Orbilia xanthostigma
FSm7	Pinus_splint	OTU0303	0.423	0.423	1	0.000481254	8.24609e-06	58.3615	OTU0303	k__Fungi;k__Fungi_unclassified;k__Fungi_unclassified;k__Fungi_unclassified;k__Fungi_unclassified;k__Fungi_unclassified;k__Fungi_unclassified;	Fungi
FSm7	Pinus_splint	OTU0314	0.837	0.43	0.51374	0.000200181	6.26745e-05	3.19398	OTU0314	k__Fungi;p__Ascomycota;c__Sordariomycetes;o__Lulworthiales;f__Lulworthiaceae;g__Zalerion;s__Zalerion_arboricola;	Fungi	Ascomycota	Sordariomycetes	Lulworthiales	Lulworthiaceae	Zalerion	Zalerion arboricola
FSm7	Pinus_splint	OTU0322	0.176	0.176	1	0.000358173	9.82439e-05	3.64575	OTU0322	k__Fungi;k__Fungi_unclassified;k__Fungi_unclassified;k__Fungi_unclassified;k__Fungi_unclassified;k__Fungi_unclassified;k__Fungi_unclassified;	Fungi
FSm7	Pinus_splint	OTU0331	0.969	0.775	0.799794	0.0006099	3.35561e-05	18.1755	OTU0331	k__Fungi;p__Ascomycota;c__Eurotiomycetes;o__Chaetothyriales;o__Chaetothyriales_unclassified;o__Chaetothyriales_unclassified;o__Chaetothyriales_unclassified;	Fungi	Ascomycota	Eurotiomycetes	Chaetothyriales
FSm7	Pinus_splint	OTU0332	0.479	0.439	0.916493	0.000249028	3.49526e-05	7.12473	OTU0332	k__Fungi;p__Ascomycota;c__Eurotiomycetes;o__Chaetothyriales;f__Herpotrichiellaceae;g__Sorocybe;s__Sorocybe_resinae;	Fungi	Ascomycota	Eurotiomycetes	Chaetothyriales	Herpotrichiellaceae	Sorocybe	Sorocybe resinae
FSm7	Pinus_splint	OTU0333	0.103	0.103	1	7.25931e-05	7.02964e-06	10.3267	OTU0333	k__Fungi;p__Ascomycota;c__Leotiomycetes;o__Helotiales;o__Helotiales_unclassified;o__Helotiales_unclassified;o__Helotiales_unclassified;	Fungi	Ascomycota	Leotiomycetes	Helotiales
FSm7	Pinus_splint	OTU0336	0.674	0.605	0.897626	0.000205496	1.06121e-05	19.3644	OTU0336	k__Fungi;p__Basidiomycota;c__Microbotryomycetes;o__Sporidiobolales;f__Sporidiobolaceae;g__Rhodotorula;s__Rhodotorula_sp;	Fungi	Basidiomycota	Microbotryomycetes	Sporidiobolales	Sporidiobolaceae	Rhodotorula	Rhodotorula sp
FSm7	Pinus_splint	OTU0338	0.318	0.318	1	0.000784623	3.51213e-06	223.404	OTU0338	k__Fungi;p__Ascomycota;c__Leotiomycetes;o__Helotiales;o__Helotiales_unclassified;o__Helotiales_unclassified;o__Helotiales_unclassified;	Fungi	Ascomycota	Leotiomycetes	Helotiales
FSm7	Pinus_splint	OTU0362	0.817	0.817	1	0.000360765	4.18991e-05	8.61034	OTU0362	k__Fungi;p__Basidiomycota;c__Tremellomycetes;o__Tremellales;o__Tremellales_unclassified;o__Tremellales_unclassified;o__Tremellales_unclassified;	Fungi	Basidiomycota	Tremellomycetes	Tremellales
FSm7	Pinus_splint	OTU0405	0.7	0.363	0.518571	0.000279813	5.90688e-05	4.73707	OTU0405	k__Fungi;k__Fungi_unclassified;k__Fungi_unclassified;k__Fungi_unclassified;k__Fungi_unclassified;k__Fungi_unclassified;k__Fungi_unclassified;	Fungi
FSm7	Pinus_splint	OTU0410	0.934	0.934	1	0.000879725	1.87859e-05	46.829	OTU0410	k__Fungi;p__Ascomycota;c__Leotiomycetes;o__Helotiales;f__Hyaloscyphaceae;g__Hyphodiscus;s__Hyphodiscus_hymeniophilus;	Fungi	Ascomycota	Leotiomycetes	Helotiales	Hyaloscyphaceae	Hyphodiscus	Hyphodiscus hymeniophilus
FSm7	Pinus_splint	OTU0425	0.153	0.153	1	0.000103497	3.79075e-05	2.73025	OTU0425	k__Fungi;k__Fungi_unclassified;k__Fungi_unclassified;k__Fungi_unclassified;k__Fungi_unclassified;k__Fungi_unclassified;k__Fungi_unclassified;	Fungi
FSm7	Pinus_splint	OTU0453	0.422	0.301	0.71327	0.000126862	9.44628e-06	13.4299	OTU0453	k__Fungi;k__Fungi_unclassified;k__Fungi_unclassified;k__Fungi_unclassified;k__Fungi_unclassified;k__Fungi_unclassified;k__Fungi_unclassified;	Fungi
FSm7	Pinus_splint	OTU0521	0.613	0.259	0.422512	0.000163759	2.17727e-05	7.52133	OTU0521	k__Fungi;p__Ascomycota;p__Ascomycota_unclassified;p__Ascomycota_unclassified;p__Ascomycota_unclassified;p__Ascomycota_unclassified;p__Ascomycota_unclassified;	Fungi	Ascomycota
FSm7	Pinus_splint	OTU0578	0.292	0.292	1	0.00032979	9.4283e-06	34.9787	OTU0578	k__Fungi;p__Ascomycota;c__Dothideomycetes;o__Capnodiales;f__Teratosphaeriaceae;g__Devriesia;s__Devriesia_pseudoamericana;	Fungi	Ascomycota	Dothideomycetes	Capnodiales	Teratosphaeriaceae	Devriesia	Devriesia pseudoamericana
FSm7	Pinus_splint	OTU0582	0.508	0.412	0.811024	0.000211988	1.60961e-05	13.1702	OTU0582	k__Fungi;k__Fungi_unclassified;k__Fungi_unclassified;k__Fungi_unclassified;k__Fungi_unclassified;k__Fungi_unclassified;k__Fungi_unclassified;	Fungi
FSm7	Pinus_splint	OTU0586	0.4	0.4	1	0.000288601	1.88212e-06	153.338	OTU0586	k__Fungi;p__Ascomycota;c__Leotiomycetes;o__Helotiales;f__Helotiaceae;g__Collophora;s__Collophora_sp;	Fungi	Ascomycota	Leotiomycetes	Helotiales	Helotiaceae	Collophora	Collophora sp
FSm7	Pinus_splint	OTU0605	0.042	0.042	1	3.44237e-05	2.33175e-05	1.4763	OTU0605	k__Fungi;p__Basidiomycota;c__Agaricostilbomycetes;c__Agaricostilbomycetes_unclassified;c__Agaricostilbomycetes_unclassified;c__Agaricostilbomycetes_unclassified;c__Agaricostilbomycetes_unclassified;	Fungi	Basidiomycota	Agaricostilbomycetes
FSm7	Pinus_splint	OTU0626	0.149	0.082	0.550336	6.75989e-05	3.99415e-06	16.9245	OTU0626	k__Fungi;p__Rozellomycota;c__unclassified_Rozellomycota;o__unclassified_Rozellomycota;f__unclassified_Rozellomycota;g__unclassified_Rozellomycota;s__Rozellomycota_sp;	Fungi	Rozellomycota					Rozellomycota sp
FSm7	Pinus_splint	OTU0654	0.273	0.273	1	0.00011433	1.75444e-06	65.1657	OTU0654	k__Fungi;p__Basidiomycota;c__Microbotryomycetes;c__Microbotryomycetes_unclassified;c__Microbotryomycetes_unclassified;c__Microbotryomycetes_unclassified;c__Microbotryomycetes_unclassified;	Fungi	Basidiomycota	Microbotryomycetes
FSm7	Pinus_splint	OTU0687	0.045	0.045	1	3.44237e-05	2.70819e-06	12.711	OTU0687	k__Fungi;p__Ascomycota;p__Ascomycota_unclassified;p__Ascomycota_unclassified;p__Ascomycota_unclassified;p__Ascomycota_unclassified;p__Ascomycota_unclassified;	Fungi	Ascomycota
FSm7	Pinus_splint	OTU0690	0.205	0.205	1	0.000157493	0	Inf	OTU0690	k__Fungi;p__Ascomycota;c__Lecanoromycetes;o__Umbilicariales;f__Umbilicariaceae;f__Umbilicariaceae_unclassified;f__Umbilicariaceae_unclassified;	Fungi	Ascomycota	Lecanoromycetes	Umbilicariales	Umbilicariaceae
FSm7	Pinus_splint	OTU0778	0.054	0.054	1	7.20936e-05	1.02189e-05	7.05494	OTU0778	k__Fungi;p__Ascomycota;c__Lecanoromycetes;o__unclassified_Lecanoromycetes;f__unclassified_Lecanoromycetes;g__unclassified_Lecanoromycetes;s__Lecanoromycetes_sp;	Fungi	Ascomycota	Lecanoromycetes				Lecanoromycetes sp
FSm7	Pinus_splint	OTU0831	0.048	0.048	1	4.24619e-05	9.96744e-06	4.26006	OTU0831	k__Fungi;k__Fungi_unclassified;k__Fungi_unclassified;k__Fungi_unclassified;k__Fungi_unclassified;k__Fungi_unclassified;k__Fungi_unclassified;	Fungi
FSm7	Pinus_splint	OTU0970	0.075	0.075	1	6.95728e-05	0	Inf	OTU0970	k__Fungi;p__Ascomycota;p__Ascomycota_unclassified;p__Ascomycota_unclassified;p__Ascomycota_unclassified;p__Ascomycota_unclassified;p__Ascomycota_unclassified;	Fungi	Ascomycota
FSm7	Pinus_splint	OTU1092	0.126	0.126	1	7.13445e-05	0	Inf	OTU1092	k__Fungi;p__Basidiomycota;c__Cystobasidiomycetes;c__Cystobasidiomycetes_unclassified;c__Cystobasidiomycetes_unclassified;c__Cystobasidiomycetes_unclassified;c__Cystobasidiomycetes_unclassified;	Fungi	Basidiomycota	Cystobasidiomycetes
FSm7	Pinus_splint	OTU1094	0.02	0.02	1	3.14035e-05	2.07244e-06	15.1529	OTU1094	k__Fungi;k__Fungi_unclassified;k__Fungi_unclassified;k__Fungi_unclassified;k__Fungi_unclassified;k__Fungi_unclassified;k__Fungi_unclassified;	Fungi
FSm7	Pinus_splint	OTU1179	0.046	0.046	1	3.44237e-05	3.87639e-06	8.88036	OTU1179	k__Fungi;p__Ascomycota;c__Dothideomycetes;o__Pleosporales;f__Didymosphaeriaceae;f__Didymosphaeriaceae_unclassified;f__Didymosphaeriaceae_unclassified;	Fungi	Ascomycota	Dothideomycetes	Pleosporales	Didymosphaeriaceae
FSm7	Pinus_splint	OTU1200	0.11	0.11	1	7.38653e-05	0	Inf	OTU1200	k__Fungi;p__Ascomycota;c__Sordariomycetes;o__Hypocreales;o__Hypocreales_unclassified;o__Hypocreales_unclassified;o__Hypocreales_unclassified;	Fungi	Ascomycota	Sordariomycetes	Hypocreales
FSm7	Pinus_splint	OTU1438	0.047	0.047	1	4.49589e-05	0	Inf	OTU1438	k__Fungi;p__Ascomycota;c__Eurotiomycetes;o__Chaetothyriales;f__Herpotrichiellaceae;g__Cladophialophora;g__Cladophialophora_unclassified;	Fungi	Ascomycota	Eurotiomycetes	Chaetothyriales	Herpotrichiellaceae	Cladophialophora
FSm7	Pinus_splint	OTU1754	0.035	0.035	1	2.33653e-05	0	Inf	OTU1754	k__Fungi;p__Ascomycota;c__Eurotiomycetes;o__Chaetothyriales;f__Herpotrichiellaceae;g__Cladophialophora;s__Cladophialophora_humicola;	Fungi	Ascomycota	Eurotiomycetes	Chaetothyriales	Herpotrichiellaceae	Cladophialophora	Cladophialophora humicola
FSm8	Populus_splint	OTU0007	0.948	0.547	0.577004	0.000339865	0.0237448	0.0143133	OTU0007	k__Fungi;p__Basidiomycota;c__Agaricomycetes;o__Polyporales;f__Fomitopsidaceae;g__Fomitopsis;s__Fomitopsis_pinicola;	Fungi	Basidiomycota	Agaricomycetes	Polyporales	Fomitopsidaceae	Fomitopsis	Fomitopsis pinicola
FSm8	Populus_splint	OTU0012	0.955	0.756	0.791623	0.000196289	0.0161614	0.0121456	OTU0012	k__Fungi;p__Basidiomycota;c__Agaricomycetes;o__Hymenochaetales;f__Schizoporaceae;g__Hyphodontia;s__Hyphodontia_radula;	Fungi	Basidiomycota	Agaricomycetes	Hymenochaetales	Schizoporaceae	Hyphodontia	Hyphodontia radula
FSm8	Populus_splint	OTU0049	1	0.546	0.546	0.0158207	0.00741294	2.1342	OTU0049	k__Fungi;p__Ascomycota;c__Sordariomycetes;o__Sordariales;f__Lasiosphaeriaceae;f__Lasiosphaeriaceae_unclassified;f__Lasiosphaeriaceae_unclassified;	Fungi	Ascomycota	Sordariomycetes	Sordariales	Lasiosphaeriaceae
FSm8	Populus_splint	OTU0078	1	0.413	0.413	0.00288623	0.00204449	1.41172	OTU0078	k__Fungi;p__Ascomycota;c__Leotiomycetes;o__Helotiales;o__Helotiales_unclassified;o__Helotiales_unclassified;o__Helotiales_unclassified;	Fungi	Ascomycota	Leotiomycetes	Helotiales
FSm8	Populus_splint	OTU0110	1	1	1	0.0324066	0.000234011	138.483	OTU0110	k__Fungi;p__Ascomycota;c__Leotiomycetes;o__Helotiales;o__Helotiales_unclassified;o__Helotiales_unclassified;o__Helotiales_unclassified;	Fungi	Ascomycota	Leotiomycetes	Helotiales
FSm8	Populus_splint	OTU0124	0.056	0.056	1	4.24832e-05	0.00116774	0.0363806	OTU0124	k__Fungi;k__Fungi_unclassified;k__Fungi_unclassified;k__Fungi_unclassified;k__Fungi_unclassified;k__Fungi_unclassified;k__Fungi_unclassified;	Fungi
FSm8	Populus_splint	OTU0146	1	1	1	0.0189163	0.000710479	26.6247	OTU0146	k__Fungi;p__Ascomycota;p__Ascomycota_unclassified;p__Ascomycota_unclassified;p__Ascomycota_unclassified;p__Ascomycota_unclassified;p__Ascomycota_unclassified;	Fungi	Ascomycota
FSm8	Populus_splint	OTU0165	1	0.999	0.999	0.00103716	0.000897837	1.15518	OTU0165	k__Fungi;p__Basidiomycota;c__Agaricomycetes;o__Cantharellales;f__Botryobasidiaceae;g__Botryobasidium;g__Botryobasidium_unclassified;	Fungi	Basidiomycota	Agaricomycetes	Cantharellales	Botryobasidiaceae	Botryobasidium
FSm8	Populus_splint	OTU0186	0.552	0.227	0.411232	0.000136843	0.000762267	0.179521	OTU0186	k__Fungi;p__Ascomycota;c__Leotiomycetes;o__Helotiales;o__Helotiales_unclassified;o__Helotiales_unclassified;o__Helotiales_unclassified;	Fungi	Ascomycota	Leotiomycetes	Helotiales
FSm8	Populus_splint	OTU0191	1	0.714	0.714	0.000477095	0.000355932	1.34041	OTU0191	k__Fungi;p__Ascomycota;c__Dothideomycetes;o__Capnodiales;o__Capnodiales_unclassified;o__Capnodiales_unclassified;o__Capnodiales_unclassified;	Fungi	Ascomycota	Dothideomycetes	Capnodiales
FSm8	Populus_splint	OTU0204	1	0.997	0.997	0.00182509	0.000126218	14.4599	OTU0204	k__Fungi;p__Ascomycota;c__Eurotiomycetes;o__Chaetothyriales;f__Herpotrichiellaceae;g__Exophiala;s__Exophiala_psychrophila;	Fungi	Ascomycota	Eurotiomycetes	Chaetothyriales	Herpotrichiellaceae	Exophiala	Exophiala psychrophila
FSm8	Populus_splint	OTU0235	0.35	0.262	0.748571	0.000136843	1.85877e-05	7.36204	OTU0235	k__Fungi;p__Ascomycota;c__Dothideomycetes;o__Pleosporales;f__Didymellaceae;f__Didymellaceae_unclassified;f__Didymellaceae_unclassified;	Fungi	Ascomycota	Dothideomycetes	Pleosporales	Didymellaceae
FSm8	Populus_splint	OTU0247	0.966	0.764	0.79089	0.000190379	0.000173806	1.09535	OTU0247	k__Fungi;p__Ascomycota;c__Dothideomycetes;o__Pleosporales;f__Leptosphaeriaceae;g__Plenodomus;s__Plenodomus_biglobosus;	Fungi	Ascomycota	Dothideomycetes	Pleosporales	Leptosphaeriaceae	Plenodomus	Plenodomus biglobosus
FSm8	Populus_splint	OTU0353	0.436	0.409	0.938073	0.000443169	1.85227e-05	23.9258	OTU0353	k__Fungi;p__Ascomycota;c__Leotiomycetes;c__Leotiomycetes_unclassified;c__Leotiomycetes_unclassified;c__Leotiomycetes_unclassified;c__Leotiomycetes_unclassified;	Fungi	Ascomycota	Leotiomycetes
FSm8	Populus_splint	OTU0370	0.995	0.991	0.99598	0.00159474	1.17001e-05	136.301	OTU0370	k__Fungi;p__Ascomycota;c__Lecanoromycetes;o__Lecanoromycetes_ord_Incertae_sedis;f__Lecanoromycetes_fam_Incertae_sedis;g__Deltopyxis;s__Deltopyxis_triangulispora;	Fungi	Ascomycota	Lecanoromycetes	Lecanoromycetes_ord_Incertae_sedis	Lecanoromycetes_fam_Incertae_sedis	Deltopyxis	Deltopyxis triangulispora
FSm8	Populus_splint	OTU0422	0.07	0.07	1	2.16016e-05	3.46818e-05	0.622849	OTU0422	k__Fungi;p__Ascomycota;c__Leotiomycetes;o__Helotiales;o__Helotiales_unclassified;o__Helotiales_unclassified;o__Helotiales_unclassified;	Fungi	Ascomycota	Leotiomycetes	Helotiales
FSm8	Populus_splint	OTU0466	0.836	0.785	0.938995	0.000320256	1.71526e-05	18.671	OTU0466	k__Fungi;p__Ascomycota;c__Dothideomycetes;o__Pleosporales;o__Pleosporales_unclassified;o__Pleosporales_unclassified;o__Pleosporales_unclassified;	Fungi	Ascomycota	Dothideomycetes	Pleosporales
FSm8	Populus_splint	OTU0473	0.721	0.721	1	0.000151982	3.46717e-06	43.8346	OTU0473	k__Fungi;p__Ascomycota;c__Sordariomycetes;o__Hypocreales;f__Nectriaceae;g__Fusarium;s__Fusarium_solani;	Fungi	Ascomycota	Sordariomycetes	Hypocreales	Nectriaceae	Fusarium	Fusarium solani
FSm8	Populus_splint	OTU0480	0.415	0.415	1	0.000574281	0	Inf	OTU0480	k__Fungi;p__Ascomycota;c__Sordariomycetes;o__Sordariales;f__Cephalothecaceae;g__unclassified_Cephalothecaceae;s__Cephalothecaceae_sp;	Fungi	Ascomycota	Sordariomycetes	Sordariales	Cephalothecaceae		Cephalothecaceae sp
FSm8	Populus_splint	OTU0502	0.341	0.341	1	0.000256407	6.58982e-07	389.095	OTU0502	k__Fungi;p__Ascomycota;p__Ascomycota_unclassified;p__Ascomycota_unclassified;p__Ascomycota_unclassified;p__Ascomycota_unclassified;p__Ascomycota_unclassified;	Fungi	Ascomycota
FSm8	Populus_splint	OTU0522	0.621	0.621	1	0.000338593	2.08683e-05	16.2252	OTU0522	k__Fungi;k__Fungi_unclassified;k__Fungi_unclassified;k__Fungi_unclassified;k__Fungi_unclassified;k__Fungi_unclassified;k__Fungi_unclassified;	Fungi
FSm8	Populus_splint	OTU0530	0.221	0.221	1	5.94462e-05	4.17449e-05	1.42404	OTU0530	k__Fungi;p__Ascomycota;c__Sordariomycetes;o__Sordariales;o__Sordariales_unclassified;o__Sordariales_unclassified;o__Sordariales_unclassified;	Fungi	Ascomycota	Sordariomycetes	Sordariales
FSm8	Populus_splint	OTU0540	0.717	0.589	0.821478	0.000223853	2.45776e-05	9.10801	OTU0540	k__Fungi;p__Mortierellomycota;c__Mortierellomycetes;o__Mortierellales;f__Mortierellaceae;g__Mortierella;s__Mortierella_gamsii;	Fungi	Mortierellomycota	Mortierellomycetes	Mortierellales	Mortierellaceae	Mortierella	Mortierella gamsii
FSm8	Populus_splint	OTU0590	0.553	0.504	0.911392	0.000514655	1.31203e-05	39.2259	OTU0590	k__Fungi;k__Fungi_unclassified;k__Fungi_unclassified;k__Fungi_unclassified;k__Fungi_unclassified;k__Fungi_unclassified;k__Fungi_unclassified;	Fungi
FSm8	Populus_splint	OTU0641	0.217	0.217	1	5.06047e-05	3.62276e-05	1.39686	OTU0641	k__Fungi;p__Ascomycota;c__Leotiomycetes;o__Thelebolales;f__Pseudeurotiaceae;g__unclassified_Pseudeurotiaceae;s__Pseudeurotiaceae_sp;	Fungi	Ascomycota	Leotiomycetes	Thelebolales	Pseudeurotiaceae		Pseudeurotiaceae sp
FSm8	Populus_splint	OTU0683	0.141	0.141	1	6.94431e-05	6.32059e-06	10.9868	OTU0683	k__Fungi;p__Ascomycota;c__Dothideomycetes;o__Pleosporales;f__Pleosporaceae;g__Alternaria;s__Alternaria_hordeicola;	Fungi	Ascomycota	Dothideomycetes	Pleosporales	Pleosporaceae	Alternaria	Alternaria hordeicola
FSm8	Populus_splint	OTU0698	0.229	0.229	1	9.84463e-05	7.97848e-06	12.339	OTU0698	k__Fungi;p__Ascomycota;c__Sordariomycetes;o__Hypocreales;f__Nectriaceae;g__Volutella;g__Volutella_unclassified;	Fungi	Ascomycota	Sordariomycetes	Hypocreales	Nectriaceae	Volutella
FSm8	Populus_splint	OTU0716	0.196	0.196	1	9.64031e-05	4.45385e-06	21.6449	OTU0716	k__Fungi;p__Basidiomycota;c__Microbotryomycetes;o__Leucosporidiales;f__Leucosporidiaceae;g__Leucosporidium;s__Leucosporidium_drummii;	Fungi	Basidiomycota	Microbotryomycetes	Leucosporidiales	Leucosporidiaceae	Leucosporidium	Leucosporidium drummii
FSm8	Populus_splint	OTU0718	0.398	0.398	1	7.42494e-05	0	Inf	OTU0718	k__Fungi;p__Chytridiomycota;c__Rhizophydiomycetes;o__Rhizophydiales;f__Rhizophydiaceae;g__Rhizophydium;s__Rhizophydium_sp;	Fungi	Chytridiomycota	Rhizophydiomycetes	Rhizophydiales	Rhizophydiaceae	Rhizophydium	Rhizophydium sp
FSm8	Populus_splint	OTU0846	0.154	0.154	1	3.71247e-05	0	Inf	OTU0846	k__Fungi;p__Basidiomycota;c__Agaricomycetes;o__Boletales;f__Melanogastraceae;g__Melanogaster;s__Melanogaster_ambiguus;	Fungi	Basidiomycota	Agaricomycetes	Boletales	Melanogastraceae	Melanogaster	Melanogaster ambiguus
FSm8	Populus_splint	OTU0854	0.205	0.138	0.673171	3.71247e-05	4.04323e-06	9.18194	OTU0854	k__Fungi;p__Basidiomycota;c__Microbotryomycetes;o__Microbotryomycetes_ord_Incertae_sedis;o__Microbotryomycetes_ord_Incertae_sedis_unclassified;o__Microbotryomycetes_ord_Incertae_sedis_unclassified;o__Microbotryomycetes_ord_Incertae_sedis_unclassified;	Fungi	Basidiomycota	Microbotryomycetes	Microbotryomycetes_ord_Incertae_sedis
FSm8	Populus_splint	OTU0855	0.414	0.414	1	0.000298153	0	Inf	OTU0855	k__Fungi;p__Basidiomycota;c__Tremellomycetes;o__Tremellales;o__Tremellales_unclassified;o__Tremellales_unclassified;o__Tremellales_unclassified;	Fungi	Basidiomycota	Tremellomycetes	Tremellales
FSm8	Populus_splint	OTU0901	0.15	0.15	1	3.71247e-05	8.77755e-06	4.22951	OTU0901	k__Fungi;p__Rozellomycota;c__unclassified_Rozellomycota;o__unclassified_Rozellomycota;f__unclassified_Rozellomycota;g__unclassified_Rozellomycota;s__Rozellomycota_sp;	Fungi	Rozellomycota					Rozellomycota sp
FSm8	Populus_splint	OTU0914	0.223	0.223	1	4.52463e-05	1.14814e-05	3.94085	OTU0914	k__Fungi;p__Ascomycota;c__Dothideomycetes;o__Pleosporales;f__Didymellaceae;g__Phoma;s__Phoma_aloes;	Fungi	Ascomycota	Dothideomycetes	Pleosporales	Didymellaceae	Phoma	Phoma aloes
FSm8	Populus_splint	OTU1027	0.219	0.219	1	5.06047e-05	7.0041e-06	7.22502	OTU1027	k__Fungi;p__Ascomycota;c__Dothideomycetes;o__Pleosporales;f__Leptosphaeriaceae;g__Plenodomus;s__Plenodomus_biglobosus;	Fungi	Ascomycota	Dothideomycetes	Pleosporales	Leptosphaeriaceae	Plenodomus	Plenodomus biglobosus
FSm9	Pseudotsuga_splint	OTU0002	1	1	1	0.530974	0.0218542	24.2962	OTU0002	k__Fungi;p__Basidiomycota;c__Agaricomycetes;o__Agaricales;f__Strophariaceae;g__Hypholoma;s__Hypholoma_capnoides;	Fungi	Basidiomycota	Agaricomycetes	Agaricales	Strophariaceae	Hypholoma	Hypholoma capnoides
FSm9	Pseudotsuga_splint	OTU0057	1	1	1	0.0223379	0.000385818	57.8974	OTU0057	k__Fungi;p__Ascomycota;c__Leotiomycetes;o__Helotiales;o__Helotiales_unclassified;o__Helotiales_unclassified;o__Helotiales_unclassified;	Fungi	Ascomycota	Leotiomycetes	Helotiales
FSm9	Pseudotsuga_splint	OTU0060	0.675	0.262	0.388148	0.000789941	0.00512581	0.154111	OTU0060	k__Fungi;p__Ascomycota;c__Leotiomycetes;o__Helotiales;o__Helotiales_unclassified;o__Helotiales_unclassified;o__Helotiales_unclassified;	Fungi	Ascomycota	Leotiomycetes	Helotiales
FSm9	Pseudotsuga_splint	OTU0068	1	0.85	0.85	0.0339891	0.00301488	11.2738	OTU0068	k__Fungi;k__Fungi_unclassified;k__Fungi_unclassified;k__Fungi_unclassified;k__Fungi_unclassified;k__Fungi_unclassified;k__Fungi_unclassified;	Fungi
FSm9	Pseudotsuga_splint	OTU0083	0.503	0.503	1	0.000804931	0.00133193	0.604334	OTU0083	k__Fungi;p__Basidiomycota;c__Agaricomycetes;o__Auriculariales;f__Exidiaceae;g__Exidia;g__Exidia_unclassified;	Fungi	Basidiomycota	Agaricomycetes	Auriculariales	Exidiaceae	Exidia
FSm9	Pseudotsuga_splint	OTU0084	0.999	0.992	0.992993	0.0476884	4.6192e-05	1032.4	OTU0084	k__Fungi;p__Ascomycota;c__Dothideomycetes;o__Venturiales;f__Venturiaceae;g__Venturia;g__Venturia_unclassified;	Fungi	Ascomycota	Dothideomycetes	Venturiales	Venturiaceae	Venturia
FSm9	Pseudotsuga_splint	OTU0090	0.021	0.021	1	6.00288e-05	1.27983e-06	46.9039	OTU0090	k__Fungi;p__Ascomycota;c__Leotiomycetes;o__Helotiales;o__Helotiales_unclassified;o__Helotiales_unclassified;o__Helotiales_unclassified;	Fungi	Ascomycota	Leotiomycetes	Helotiales
FSm9	Pseudotsuga_splint	OTU0092	0.637	0.637	1	0.120532	0.000129629	929.824	OTU0092	k__Fungi;p__Ascomycota;c__Leotiomycetes;o__Helotiales;f__Dermateaceae;g__Pezicula;s__Pezicula_neosporulosa;	Fungi	Ascomycota	Leotiomycetes	Helotiales	Dermateaceae	Pezicula	Pezicula neosporulosa
FSm9	Pseudotsuga_splint	OTU0120	0.034	0.034	1	3.88302e-05	0.0031819	0.0122035	OTU0120	k__Fungi;p__Ascomycota;c__Sordariomycetes;o__Chaetosphaeriales;f__Chaetosphaeriaceae;g__Chaetosphaeria;s__Chaetosphaeria_decastyla;	Fungi	Ascomycota	Sordariomycetes	Chaetosphaeriales	Chaetosphaeriaceae	Chaetosphaeria	Chaetosphaeria decastyla
FSm9	Pseudotsuga_splint	OTU0138	0.261	0.261	1	0.000147327	0.00156597	0.0940809	OTU0138	k__Fungi;p__Basidiomycota;c__Agaricomycetes;o__Agaricales;f__Psathyrellaceae;g__Psathyrella;s__Psathyrella_candolleana;	Fungi	Basidiomycota	Agaricomycetes	Agaricales	Psathyrellaceae	Psathyrella	Psathyrella candolleana
FSm9	Pseudotsuga_splint	OTU0145	1	1	1	0.00250722	0.000400949	6.25321	OTU0145	k__Fungi;k__Fungi_unclassified;k__Fungi_unclassified;k__Fungi_unclassified;k__Fungi_unclassified;k__Fungi_unclassified;k__Fungi_unclassified;	Fungi
FSm9	Pseudotsuga_splint	OTU0148	0.951	0.951	1	0.00322857	3.72519e-06	866.687	OTU0148	k__Fungi;p__Ascomycota;c__Leotiomycetes;o__Helotiales;o__Helotiales_unclassified;o__Helotiales_unclassified;o__Helotiales_unclassified;	Fungi	Ascomycota	Leotiomycetes	Helotiales
FSm9	Pseudotsuga_splint	OTU0160	0.793	0.777	0.979823	0.0177175	3.6581e-05	484.337	OTU0160	k__Fungi;p__Ascomycota;c__Leotiomycetes;o__Helotiales;f__Helotiaceae;g__Infundichalara;s__Infundichalara_sp;	Fungi	Ascomycota	Leotiomycetes	Helotiales	Helotiaceae	Infundichalara	Infundichalara sp
FSm9	Pseudotsuga_splint	OTU0175	0.986	0.356	0.361055	0.000475667	8.34419e-05	5.70057	OTU0175	k__Fungi;p__Basidiomycota;c__Tremellomycetes;o__Tremellales;f__Tremellaceae;g__Cryptococcus;s__Cryptococcus_pseudolongus;	Fungi	Basidiomycota	Tremellomycetes	Tremellales	Tremellaceae	Cryptococcus	Cryptococcus pseudolongus
FSm9	Pseudotsuga_splint	OTU0207	0.46	0.46	1	0.00249258	7.19288e-06	346.535	OTU0207	k__Fungi;p__Ascomycota;c__Leotiomycetes;o__Helotiales;o__Helotiales_unclassified;o__Helotiales_unclassified;o__Helotiales_unclassified;	Fungi	Ascomycota	Leotiomycetes	Helotiales
FSm9	Pseudotsuga_splint	OTU0220	0.077	0.077	1	6.88103e-05	2.92828e-05	2.34986	OTU0220	k__Fungi;p__Ascomycota;c__Dothideomycetes;o__Venturiales;f__Venturiaceae;f__Venturiaceae_unclassified;f__Venturiaceae_unclassified;	Fungi	Ascomycota	Dothideomycetes	Venturiales	Venturiaceae
FSm9	Pseudotsuga_splint	OTU0230	0.903	0.903	1	0.000989655	0.000174731	5.6639	OTU0230	k__Fungi;p__Ascomycota;c__Leotiomycetes;o__Helotiales;f__Hyaloscyphaceae;g__Hyphodiscus;g__Hyphodiscus_unclassified;	Fungi	Ascomycota	Leotiomycetes	Helotiales	Hyaloscyphaceae	Hyphodiscus
FSm9	Pseudotsuga_splint	OTU0237	0.35	0.276	0.788571	0.00018537	0.000133359	1.39	OTU0237	k__Fungi;p__Ascomycota;c__Dothideomycetes;o__Venturiales;f__Venturiaceae;g__Venturia;g__Venturia_unclassified;	Fungi	Ascomycota	Dothideomycetes	Venturiales	Venturiaceae	Venturia
FSm9	Pseudotsuga_splint	OTU0311	0.131	0.131	1	0.000421915	2.48659e-05	16.9676	OTU0311	k__Fungi;p__Ascomycota;c__Sordariomycetes;c__Sordariomycetes_unclassified;c__Sordariomycetes_unclassified;c__Sordariomycetes_unclassified;c__Sordariomycetes_unclassified;	Fungi	Ascomycota	Sordariomycetes
FSm9	Pseudotsuga_splint	OTU0344	0.07	0.07	1	6.88103e-05	7.89592e-06	8.71466	OTU0344	k__Fungi;p__Ascomycota;p__Ascomycota_unclassified;p__Ascomycota_unclassified;p__Ascomycota_unclassified;p__Ascomycota_unclassified;p__Ascomycota_unclassified;	Fungi	Ascomycota
FSm9	Pseudotsuga_splint	OTU0431	0.113	0.113	1	0.000349538	1.66762e-05	20.9603	OTU0431	k__Fungi;p__Ascomycota;c__Leotiomycetes;o__Helotiales;o__Helotiales_unclassified;o__Helotiales_unclassified;o__Helotiales_unclassified;	Fungi	Ascomycota	Leotiomycetes	Helotiales
FSm9	Pseudotsuga_splint	OTU0435	0.051	0.051	1	5.11786e-05	4.79687e-05	1.06692	OTU0435	k__Fungi;p__Ascomycota;c__Leotiomycetes;o__Helotiales;o__Helotiales_unclassified;o__Helotiales_unclassified;o__Helotiales_unclassified;	Fungi	Ascomycota	Leotiomycetes	Helotiales
FSm9	Pseudotsuga_splint	OTU0461	0.077	0.077	1	6.61687e-05	3.49801e-05	1.89161	OTU0461	k__Fungi;p__Ascomycota;c__Dothideomycetes;o__Pleosporales;o__Pleosporales_unclassified;o__Pleosporales_unclassified;o__Pleosporales_unclassified;	Fungi	Ascomycota	Dothideomycetes	Pleosporales
FSm9	Pseudotsuga_splint	OTU0755	0.046	0.046	1	5.11786e-05	0	Inf	OTU0755	k__Fungi;p__Mortierellomycota;c__unclassified_Mortierellomycota;o__unclassified_Mortierellomycota;f__unclassified_Mortierellomycota;g__unclassified_Mortierellomycota;s__Mortierellomycota_sp;	Fungi	Mortierellomycota					Mortierellomycota sp
FSm10	Quercus_splint	OTU0000	1	1	1	0.0833886	0.0280652	2.97124	OTU0000	k__Fungi;p__Ascomycota;c__Leotiomycetes;o__Helotiales;f__Helotiaceae;g__Ascocoryne;s__Ascocoryne_cylichnium;	Fungi	Ascomycota	Leotiomycetes	Helotiales	Helotiaceae	Ascocoryne	Ascocoryne cylichnium
FSm10	Quercus_splint	OTU0017	1	1	1	0.189393	0.00405961	46.6531	OTU0017	k__Fungi;p__Basidiomycota;c__Agaricomycetes;o__Agaricales;f__Strophariaceae;g__Hypholoma;s__Hypholoma_fasciculare;	Fungi	Basidiomycota	Agaricomycetes	Agaricales	Strophariaceae	Hypholoma	Hypholoma fasciculare
FSm10	Quercus_splint	OTU0020	0.545	0.166	0.304587	4.94731e-05	0.0100137	0.00494056	OTU0020	k__Fungi;p__Ascomycota;c__Sordariomycetes;o__Xylariales;f__Xylariaceae;g__Xylaria;g__Xylaria_unclassified;	Fungi	Ascomycota	Sordariomycetes	Xylariales	Xylariaceae	Xylaria
FSm10	Quercus_splint	OTU0031	0.372	0.265	0.712366	0.121025	0.000139304	868.786	OTU0031	k__Fungi;p__Basidiomycota;c__Agaricomycetes;o__Agaricales;f__Tricholomataceae;g__Mycena;s__Mycena_abramsii;	Fungi	Basidiomycota	Agaricomycetes	Agaricales	Tricholomataceae	Mycena	Mycena abramsii
FSm10	Quercus_splint	OTU0067	0.552	0.259	0.469203	0.000534967	0.00386492	0.138416	OTU0067	k__Fungi;p__Basidiomycota;c__Agaricomycetes;o__Agaricales;f__Pterulaceae;g__Aphanobasidium;s__Aphanobasidium_pseudotsugae;	Fungi	Basidiomycota	Agaricomycetes	Agaricales	Pterulaceae	Aphanobasidium	Aphanobasidium pseudotsugae
FSm10	Quercus_splint	OTU0085	1	1	1	0.0689389	0.00021874	315.164	OTU0085	k__Fungi;p__Ascomycota;c__Leotiomycetes;o__Helotiales;f__Vibrisseaceae;g__Phialocephala;s__Phialocephala_compacta;	Fungi	Ascomycota	Leotiomycetes	Helotiales	Vibrisseaceae	Phialocephala	Phialocephala compacta
FSm10	Quercus_splint	OTU0088	1	1	1	0.00789599	5.79419e-06	1362.74	OTU0088	k__Fungi;p__Ascomycota;c__Sordariomycetes;o__Hypocreales;f__Hypocreales_fam_Incertae_sedis;g__Brachysporium;s__Brachysporium_nigrum;	Fungi	Ascomycota	Sordariomycetes	Hypocreales	Hypocreales_fam_Incertae_sedis	Brachysporium	Brachysporium nigrum
FSm10	Quercus_splint	OTU0101	1	1	1	0.0165941	0.00143223	11.5862	OTU0101	k__Fungi;p__Ascomycota;c__Leotiomycetes;o__Helotiales;f__Hyaloscyphaceae;g__Hyaloscypha;s__Hyaloscypha_minuta;	Fungi	Ascomycota	Leotiomycetes	Helotiales	Hyaloscyphaceae	Hyaloscypha	Hyaloscypha minuta
FSm10	Quercus_splint	OTU0109	1	1	1	0.00434583	1.34073e-05	324.14	OTU0109	k__Fungi;k__Fungi_unclassified;k__Fungi_unclassified;k__Fungi_unclassified;k__Fungi_unclassified;k__Fungi_unclassified;k__Fungi_unclassified;	Fungi
FSm10	Quercus_splint	OTU0111	1	1	1	0.0243304	0.00075969	32.0268	OTU0111	k__Fungi;k__Fungi_unclassified;k__Fungi_unclassified;k__Fungi_unclassified;k__Fungi_unclassified;k__Fungi_unclassified;k__Fungi_unclassified;	Fungi
FSm10	Quercus_splint	OTU0112	1	0.797	0.797	0.000895732	0.0024527	0.365203	OTU0112	k__Fungi;p__Ascomycota;c__Leotiomycetes;o__Helotiales;f__Hyaloscyphaceae;g__Hyphodiscus;s__Hyphodiscus_brachyconius;	Fungi	Ascomycota	Leotiomycetes	Helotiales	Hyaloscyphaceae	Hyphodiscus	Hyphodiscus brachyconius
FSm10	Quercus_splint	OTU0113	1	1	1	0.0211016	5.23212e-05	403.308	OTU0113	k__Fungi;p__Ascomycota;c__Sordariomycetes;o__Chaetosphaeriales;f__Chaetosphaeriaceae;g__Chaetosphaeria;s__Chaetosphaeria_chloroconia;	Fungi	Ascomycota	Sordariomycetes	Chaetosphaeriales	Chaetosphaeriaceae	Chaetosphaeria	Chaetosphaeria chloroconia
FSm10	Quercus_splint	OTU0117	1	1	1	0.014141	2.03485e-05	694.938	OTU0117	k__Fungi;p__Ascomycota;c__Sordariomycetes;o__Sordariales;o__Sordariales_unclassified;o__Sordariales_unclassified;o__Sordariales_unclassified;	Fungi	Ascomycota	Sordariomycetes	Sordariales
FSm10	Quercus_splint	OTU0129	0.968	0.968	1	0.0281879	1.33398e-05	2113.06	OTU0129	k__Fungi;p__Ascomycota;c__Eurotiomycetes;o__Chaetothyriales;f__Herpotrichiellaceae;f__Herpotrichiellaceae_unclassified;f__Herpotrichiellaceae_unclassified;	Fungi	Ascomycota	Eurotiomycetes	Chaetothyriales	Herpotrichiellaceae
FSm10	Quercus_splint	OTU0152	0.7	0.7	1	0.00122863	3.04404e-06	403.62	OTU0152	k__Fungi;p__Ascomycota;c__Leotiomycetes;o__Thelebolales;f__Pseudeurotiaceae;g__Leuconeurospora;s__Leuconeurospora_sp;	Fungi	Ascomycota	Leotiomycetes	Thelebolales	Pseudeurotiaceae	Leuconeurospora	Leuconeurospora sp
FSm10	Quercus_splint	OTU0167	1	1	1	0.00622331	3.43937e-05	180.943	OTU0167	k__Fungi;p__Ascomycota;c__Leotiomycetes;c__Leotiomycetes_unclassified;c__Leotiomycetes_unclassified;c__Leotiomycetes_unclassified;c__Leotiomycetes_unclassified;	Fungi	Ascomycota	Leotiomycetes
FSm10	Quercus_splint	OTU0171	1	1	1	0.00409357	0.000471398	8.68389	OTU0171	k__Fungi;p__Ascomycota;c__Sordariomycetes;o__Myrmecridiales;f__Myrmecridiales_fam_Incertae_sedis;g__Atractospora;s__Atractospora_decumbens;	Fungi	Ascomycota	Sordariomycetes	Myrmecridiales	Myrmecridiales_fam_Incertae_sedis	Atractospora	Atractospora decumbens
FSm10	Quercus_splint	OTU0177	0.987	0.701	0.710233	0.00126984	0.00057811	2.19654	OTU0177	k__Fungi;p__Basidiomycota;c__Agaricomycetes;o__Auriculariales;f__unclassified_Auriculariales;g__unclassified_Auriculariales;s__Auriculariales_sp;	Fungi	Basidiomycota	Agaricomycetes	Auriculariales			Auriculariales sp
FSm10	Quercus_splint	OTU0205	0.999	0.999	1	0.00629934	6.97371e-05	90.3298	OTU0205	k__Fungi;p__Ascomycota;c__Sordariomycetes;o__Hypocreales;f__Nectriaceae;f__Nectriaceae_unclassified;f__Nectriaceae_unclassified;	Fungi	Ascomycota	Sordariomycetes	Hypocreales	Nectriaceae
FSm10	Quercus_splint	OTU0219	0.998	0.984	0.985972	0.00277204	2.92873e-05	94.6498	OTU0219	k__Fungi;p__Ascomycota;c__Sordariomycetes;o__Chaetosphaeriales;f__Chaetosphaeriaceae;g__Chaetosphaeria;s__Chaetosphaeria_vermicularioides;	Fungi	Ascomycota	Sordariomycetes	Chaetosphaeriales	Chaetosphaeriaceae	Chaetosphaeria	Chaetosphaeria vermicularioides
FSm10	Quercus_splint	OTU0234	0.921	0.908	0.985885	0.00585902	1.08723e-05	538.894	OTU0234	k__Fungi;p__Ascomycota;c__Leotiomycetes;o__Helotiales;o__Helotiales_unclassified;o__Helotiales_unclassified;o__Helotiales_unclassified;	Fungi	Ascomycota	Leotiomycetes	Helotiales
FSm10	Quercus_splint	OTU0266	0.269	0.269	1	0.00377793	9.716e-07	3888.36	OTU0266	k__Fungi;p__Ascomycota;c__Sordariomycetes;o__Hypocreales;f__Nectriaceae;g__Xenoacremonium;s__Xenoacremonium_recifei;	Fungi	Ascomycota	Sordariomycetes	Hypocreales	Nectriaceae	Xenoacremonium	Xenoacremonium recifei
FSm10	Quercus_splint	OTU0271	1	1	1	0.00169408	4.28589e-05	39.5268	OTU0271	k__Fungi;p__Ascomycota;p__Ascomycota_unclassified;p__Ascomycota_unclassified;p__Ascomycota_unclassified;p__Ascomycota_unclassified;p__Ascomycota_unclassified;	Fungi	Ascomycota
FSm10	Quercus_splint	OTU0276	0.495	0.495	1	0.000182088	0	Inf	OTU0276	k__Fungi;p__Ascomycota;p__Ascomycota_unclassified;p__Ascomycota_unclassified;p__Ascomycota_unclassified;p__Ascomycota_unclassified;p__Ascomycota_unclassified;	Fungi	Ascomycota
FSm10	Quercus_splint	OTU0349	0.106	0.06	0.566038	3.74995e-05	1.42549e-05	2.63063	OTU0349	k__Fungi;p__Ascomycota;c__Sordariomycetes;o__Xylariales;f__Xylariaceae;g__Xylaria;s__Xylaria_carpophila;	Fungi	Ascomycota	Sordariomycetes	Xylariales	Xylariaceae	Xylaria	Xylaria carpophila
FSm10	Quercus_splint	OTU0361	0.706	0.546	0.773371	0.000687317	3.2933e-05	20.8702	OTU0361	k__Fungi;p__Ascomycota;c__Sordariomycetes;o__Hypocreales;f__Cordycipitaceae;g__Beauveria;s__Beauveria_caledonica;	Fungi	Ascomycota	Sordariomycetes	Hypocreales	Cordycipitaceae	Beauveria	Beauveria caledonica
FSm10	Quercus_splint	OTU0411	0.374	0.374	1	0.000235816	3.82631e-06	61.6302	OTU0411	k__Fungi;p__Basidiomycota;c__Agaricomycetes;o__Agaricales;f__Pluteaceae;g__Pluteus;g__Pluteus_unclassified;	Fungi	Basidiomycota	Agaricomycetes	Agaricales	Pluteaceae	Pluteus
FSm10	Quercus_splint	OTU0446	0.28	0.28	1	0.00029846	2.34147e-06	127.467	OTU0446	k__Fungi;p__Ascomycota;c__Sordariomycetes;o__Hypocreales;f__Hypocreales_fam_Incertae_sedis;g__Brachysporium;s__Brachysporium_nigrum;	Fungi	Ascomycota	Sordariomycetes	Hypocreales	Hypocreales_fam_Incertae_sedis	Brachysporium	Brachysporium nigrum
FSm10	Quercus_splint	OTU0467	0.645	0.479	0.742636	0.000370754	2.39181e-05	15.501	OTU0467	k__Fungi;p__Ascomycota;p__Ascomycota_unclassified;p__Ascomycota_unclassified;p__Ascomycota_unclassified;p__Ascomycota_unclassified;p__Ascomycota_unclassified;	Fungi	Ascomycota
FSm10	Quercus_splint	OTU0471	0.762	0.526	0.690289	0.000204866	5.39393e-05	3.79809	OTU0471	k__Fungi;p__Ascomycota;c__Sordariomycetes;o__Sordariales;f__Sordariales_fam_Incertae_sedis;g__Rhodoveronaea;s__Rhodoveronaea_varioseptata;	Fungi	Ascomycota	Sordariomycetes	Sordariales	Sordariales_fam_Incertae_sedis	Rhodoveronaea	Rhodoveronaea varioseptata
FSm10	Quercus_splint	OTU0489	0.704	0.704	1	0.000840006	3.86585e-06	217.289	OTU0489	k__Fungi;p__Ascomycota;c__Leotiomycetes;o__Phacidiales;f__Bulgariaceae;g__Bulgaria;s__Bulgaria_inquinans;	Fungi	Ascomycota	Leotiomycetes	Phacidiales	Bulgariaceae	Bulgaria	Bulgaria inquinans
FSm10	Quercus_splint	OTU0490	0.845	0.483	0.571598	0.000126738	1.785e-05	7.10018	OTU0490	k__Fungi;p__Mortierellomycota;c__Mortierellomycetes;o__Mortierellales;f__Mortierellaceae;g__Mortierella;s__Mortierella_parvispora;	Fungi	Mortierellomycota	Mortierellomycetes	Mortierellales	Mortierellaceae	Mortierella	Mortierella parvispora
FSm10	Quercus_splint	OTU0598	0.052	0.052	1	3.74995e-05	5.35318e-06	7.00508	OTU0598	k__Fungi;p__Ascomycota;c__Sordariomycetes;o__Chaetosphaeriales;f__Chaetosphaeriaceae;g__Chaetosphaeria;s__Chaetosphaeria_decastyla;	Fungi	Ascomycota	Sordariomycetes	Chaetosphaeriales	Chaetosphaeriaceae	Chaetosphaeria	Chaetosphaeria decastyla
FSm10	Quercus_splint	OTU0657	0.102	0.102	1	5.76016e-05	1.58418e-05	3.63606	OTU0657	k__Fungi;p__Ascomycota;c__Leotiomycetes;c__Leotiomycetes_unclassified;c__Leotiomycetes_unclassified;c__Leotiomycetes_unclassified;c__Leotiomycetes_unclassified;	Fungi	Ascomycota	Leotiomycetes
FSm10	Quercus_splint	OTU0699	0.213	0.213	1	0.000238521	3.51221e-06	67.9119	OTU0699	k__Fungi;p__Ascomycota;c__Sordariomycetes;o__Chaetosphaeriales;f__Chaetosphaeriaceae;g__Chaetosphaeria;s__Chaetosphaeria_inaequalis;	Fungi	Ascomycota	Sordariomycetes	Chaetosphaeriales	Chaetosphaeriaceae	Chaetosphaeria	Chaetosphaeria inaequalis
FSm10	Quercus_splint	OTU0740	0.438	0.421	0.961187	9.62272e-05	2.07501e-05	4.63743	OTU0740	k__Fungi;p__Ascomycota;c__Sordariomycetes;o__Xylariales;f__Beltraniaceae;g__Hemibeltrania;s__Hemibeltrania_sp;	Fungi	Ascomycota	Sordariomycetes	Xylariales	Beltraniaceae	Hemibeltrania	Hemibeltrania sp
FSm10	Quercus_splint	OTU0751	0.281	0.281	1	0.000152688	0	Inf	OTU0751	k__Fungi;k__Fungi_unclassified;k__Fungi_unclassified;k__Fungi_unclassified;k__Fungi_unclassified;k__Fungi_unclassified;k__Fungi_unclassified;	Fungi
FSm10	Quercus_splint	OTU0896	0.245	0.245	1	9.23821e-05	0	Inf	OTU0896	k__Fungi;k__Fungi_unclassified;k__Fungi_unclassified;k__Fungi_unclassified;k__Fungi_unclassified;k__Fungi_unclassified;k__Fungi_unclassified;	Fungi
FSm10	Quercus_splint	OTU0935	0.123	0.123	1	5.48968e-05	9.44546e-06	5.81198	OTU0935	k__Fungi;p__Ascomycota;c__Eurotiomycetes;o__Chaetothyriales;f__Herpotrichiellaceae;g__Rhinocladiella;g__Rhinocladiella_unclassified;	Fungi	Ascomycota	Eurotiomycetes	Chaetothyriales	Herpotrichiellaceae	Rhinocladiella
FSm10	Quercus_splint	OTU1025	0.047	0.047	1	3.74995e-05	3.08431e-06	12.1582	OTU1025	k__Fungi;p__Basidiomycota;c__Tremellomycetes;o__Filobasidiales;f__Piskurozymaceae;g__Solicoccozyma;s__Solicoccozyma_terricola;	Fungi	Basidiomycota	Tremellomycetes	Filobasidiales	Piskurozymaceae	Solicoccozyma	Solicoccozyma terricola
FSm10	Quercus_splint	OTU1088	0.132	0.132	1	4.67683e-05	0	Inf	OTU1088	k__Fungi;p__Ascomycota;c__Dothideomycetes;o__Pleosporales;o__Pleosporales_unclassified;o__Pleosporales_unclassified;o__Pleosporales_unclassified;	Fungi	Ascomycota	Dothideomycetes	Pleosporales
FSm11	Tilia_splint	OTU0011	1	0.549	0.549	0.162003	0.00475526	34.0683	OTU0011	k__Fungi;p__Ascomycota;c__Leotiomycetes;o__Helotiales;f__Helotiales_fam_Incertae_sedis;g__Cadophora;s__Cadophora_melinii;	Fungi	Ascomycota	Leotiomycetes	Helotiales	Helotiales_fam_Incertae_sedis	Cadophora	Cadophora melinii
FSm11	Tilia_splint	OTU0032	1	1	1	0.140135	0.00218897	64.0189	OTU0032	k__Fungi;p__Ascomycota;c__Leotiomycetes;o__Helotiales;f__Helotiales_fam_Incertae_sedis;g__Cadophora;s__Cadophora_melinii;	Fungi	Ascomycota	Leotiomycetes	Helotiales	Helotiales_fam_Incertae_sedis	Cadophora	Cadophora melinii
FSm11	Tilia_splint	OTU0050	0.236	0.236	1	0.000366885	0.0109324	0.0335595	OTU0050	k__Fungi;p__Basidiomycota;c__Agaricomycetes;o__Hymenochaetales;f__Hymenochaetales_fam_Incertae_sedis;g__Resinicium;s__Resinicium_bicolor;	Fungi	Basidiomycota	Agaricomycetes	Hymenochaetales	Hymenochaetales_fam_Incertae_sedis	Resinicium	Resinicium bicolor
FSm11	Tilia_splint	OTU0066	1	1	1	0.0219357	0.00345263	6.35332	OTU0066	k__Fungi;k__Fungi_unclassified;k__Fungi_unclassified;k__Fungi_unclassified;k__Fungi_unclassified;k__Fungi_unclassified;k__Fungi_unclassified;	Fungi
FSm11	Tilia_splint	OTU0081	0.608	0.338	0.555921	0.0284684	5.68077e-05	501.136	OTU0081	k__Fungi;p__Basidiomycota;c__Agaricomycetes;o__Agaricales;f__Tricholomataceae;g__Merismodes;s__Merismodes_fasciculata;	Fungi	Basidiomycota	Agaricomycetes	Agaricales	Tricholomataceae	Merismodes	Merismodes fasciculata
FSm11	Tilia_splint	OTU0095	1	1	1	0.0406995	0.000541008	75.2289	OTU0095	k__Fungi;k__Fungi_unclassified;k__Fungi_unclassified;k__Fungi_unclassified;k__Fungi_unclassified;k__Fungi_unclassified;k__Fungi_unclassified;	Fungi
FSm11	Tilia_splint	OTU0100	1	0.961	0.961	0.00459586	0.00453595	1.01321	OTU0100	k__Fungi;p__Ascomycota;c__Sordariomycetes;o__Sordariales;f__Lasiosphaeriaceae;g__Lasiosphaeris;s__Lasiosphaeris_hispida;	Fungi	Ascomycota	Sordariomycetes	Sordariales	Lasiosphaeriaceae	Lasiosphaeris	Lasiosphaeris hispida
FSm11	Tilia_splint	OTU0104	0.103	0.103	1	8.35885e-05	0.00027018	0.309381	OTU0104	k__Fungi;p__Ascomycota;c__Eurotiomycetes;c__Eurotiomycetes_unclassified;c__Eurotiomycetes_unclassified;c__Eurotiomycetes_unclassified;c__Eurotiomycetes_unclassified;	Fungi	Ascomycota	Eurotiomycetes
FSm11	Tilia_splint	OTU0151	1	1	1	0.0199665	2.58638e-05	771.985	OTU0151	k__Fungi;p__Ascomycota;c__Sordariomycetes;o__Sordariales;f__Lasiosphaeriaceae;g__Apodus;s__Apodus_deciduus;	Fungi	Ascomycota	Sordariomycetes	Sordariales	Lasiosphaeriaceae	Apodus	Apodus deciduus
FSm11	Tilia_splint	OTU0164	0.866	0.832	0.960739	0.0109254	9.27391e-05	117.808	OTU0164	k__Fungi;p__Basidiomycota;c__Agaricomycetes;c__Agaricomycetes_unclassified;c__Agaricomycetes_unclassified;c__Agaricomycetes_unclassified;c__Agaricomycetes_unclassified;	Fungi	Basidiomycota	Agaricomycetes
FSm11	Tilia_splint	OTU0180	1	1	1	0.00934104	6.46614e-05	144.461	OTU0180	k__Fungi;p__Basidiomycota;c__Agaricomycetes;c__Agaricomycetes_unclassified;c__Agaricomycetes_unclassified;c__Agaricomycetes_unclassified;c__Agaricomycetes_unclassified;	Fungi	Basidiomycota	Agaricomycetes
FSm11	Tilia_splint	OTU0192	0.997	0.449	0.450351	0.00098106	0.000600112	1.63479	OTU0192	k__Fungi;p__Ascomycota;c__Dothideomycetes;o__Dothideales;f__Aureobasidiaceae;g__Aureobasidium;s__Aureobasidium_pullulans;	Fungi	Ascomycota	Dothideomycetes	Dothideales	Aureobasidiaceae	Aureobasidium	Aureobasidium pullulans
FSm11	Tilia_splint	OTU0206	0.335	0.17	0.507463	0.000738917	0.000669688	1.10337	OTU0206	k__Fungi;p__Ascomycota;c__Leotiomycetes;o__Helotiales;f__Hyaloscyphaceae;g__Hyaloscypha;s__Hyaloscypha_albohyalina_var._spiralis;	Fungi	Ascomycota	Leotiomycetes	Helotiales	Hyaloscyphaceae	Hyaloscypha	Hyaloscypha albohyalina var. spiralis
FSm11	Tilia_splint	OTU0253	0.992	0.677	0.68246	0.000791504	7.72376e-05	10.2477	OTU0253	k__Fungi;p__Mortierellomycota;c__Mortierellomycetes;o__Mortierellales;f__unclassified_Mortierellales;g__unclassified_Mortierellales;s__Mortierellales_sp;	Fungi	Mortierellomycota	Mortierellomycetes	Mortierellales			Mortierellales sp
FSm11	Tilia_splint	OTU0348	0.678	0.678	1	0.000564393	3.07049e-05	18.3812	OTU0348	k__Fungi;k__Fungi_unclassified;k__Fungi_unclassified;k__Fungi_unclassified;k__Fungi_unclassified;k__Fungi_unclassified;k__Fungi_unclassified;	Fungi
FSm11	Tilia_splint	OTU0378	0.736	0.39	0.529891	0.00029158	2.97876e-05	9.78863	OTU0378	k__Fungi;p__Mortierellomycota;c__Mortierellomycetes;o__Mortierellales;f__Mortierellaceae;g__Mortierella;s__Mortierella_hyalina;	Fungi	Mortierellomycota	Mortierellomycetes	Mortierellales	Mortierellaceae	Mortierella	Mortierella hyalina
FSm11	Tilia_splint	OTU0416	0.549	0.359	0.653916	0.00029158	3.8719e-05	7.53066	OTU0416	k__Fungi;p__Mortierellomycota;c__Mortierellomycetes;o__Mortierellales;f__unclassified_Mortierellales;g__unclassified_Mortierellales;s__Mortierellales_sp;	Fungi	Mortierellomycota	Mortierellomycetes	Mortierellales			Mortierellales sp
FSm11	Tilia_splint	OTU0469	0.163	0.073	0.447853	3.98769e-05	2.01278e-05	1.98119	OTU0469	k__Fungi;p__Ascomycota;c__Dothideomycetes;o__Pleosporales;f__Pleosporaceae;g__Alternaria;s__Alternaria_eichhorniae;	Fungi	Ascomycota	Dothideomycetes	Pleosporales	Pleosporaceae	Alternaria	Alternaria eichhorniae
FSm11	Tilia_splint	OTU0477	0.709	0.709	1	0.000664206	6.41176e-07	1035.92	OTU0477	k__Fungi;p__Ascomycota;c__Sordariomycetes;o__Sordariales;f__Lasiosphaeriaceae;g__Lasiosphaeris;s__Lasiosphaeris_hispida;	Fungi	Ascomycota	Sordariomycetes	Sordariales	Lasiosphaeriaceae	Lasiosphaeris	Lasiosphaeris hispida
FSm11	Tilia_splint	OTU0496	0.96	0.96	1	0.000571041	1.27983e-06	446.186	OTU0496	k__Fungi;p__Ascomycota;c__Leotiomycetes;o__Helotiales;o__Helotiales_unclassified;o__Helotiales_unclassified;o__Helotiales_unclassified;	Fungi	Ascomycota	Leotiomycetes	Helotiales
FSm11	Tilia_splint	OTU0505	0.229	0.229	1	0.000143569	0	Inf	OTU0505	k__Fungi;p__Ascomycota;c__Dothideomycetes;o__Botryosphaeriales;f__unclassified_Botryosphaeriales;g__unclassified_Botryosphaeriales;s__Botryosphaeriales_sp;	Fungi	Ascomycota	Dothideomycetes	Botryosphaeriales			Botryosphaeriales sp
FSm11	Tilia_splint	OTU0551	0.196	0.196	1	0.000499871	6.58702e-06	75.8872	OTU0551	k__Fungi;p__Ascomycota;c__Sordariomycetes;o__Hypocreales;f__Ophiocordycipitaceae;f__Ophiocordycipitaceae_unclassified;f__Ophiocordycipitaceae_unclassified;	Fungi	Ascomycota	Sordariomycetes	Hypocreales	Ophiocordycipitaceae
FSm11	Tilia_splint	OTU0589	0.119	0.119	1	0.000109417	1.95035e-05	5.61013	OTU0589	k__Fungi;p__Basidiomycota;c__Agaricomycetes;c__Agaricomycetes_unclassified;c__Agaricomycetes_unclassified;c__Agaricomycetes_unclassified;c__Agaricomycetes_unclassified;	Fungi	Basidiomycota	Agaricomycetes
FSm11	Tilia_splint	OTU0730	0.042	0.042	1	5.99805e-05	4.43558e-06	13.5226	OTU0730	k__Fungi;p__Ascomycota;c__Eurotiomycetes;c__Eurotiomycetes_unclassified;c__Eurotiomycetes_unclassified;c__Eurotiomycetes_unclassified;c__Eurotiomycetes_unclassified;	Fungi	Ascomycota	Eurotiomycetes
FSm11	Tilia_splint	OTU0789	0.061	0.061	1	6.44454e-05	8.57441e-06	7.51602	OTU0789	k__Fungi;p__Basidiomycota;c__Tremellomycetes;o__Cystofilobasidiales;f__Mrakiaceae;g__Mrakia;s__Mrakia_frigida;	Fungi	Basidiomycota	Tremellomycetes	Cystofilobasidiales	Mrakiaceae	Mrakia	Mrakia frigida
