# Supplementary material for: Amplicon Sequencing-Based Bipartite Network Analysis Confirms a High Degree of Specialization and Modularity for Fungi and Prokaryotes in Deadwood
Source: mSphere. 2021 Jan 13;6(1):e00856-20. doi: 10.1128/mSphere.00856-20 (PMC7845612; doi:10.1128/mSphere.00856-20)
Supplement: TABLE S3 [file mSphere.00856-20_st003.xlsx]

## Sheet: Tab.S3 FHm
module	moduleTree	OTU	present	inBestModule	percInBestModule	meanAbundanceModuleSamples	meanAbundanceOtherSamples	relAbundanceModuleSamplesVsOthers	OTU	taxString	Domain	Phylum	Class	Order	Family	Genus	Species
FHm1	Acer_core	OTU0001	1	1	1	0.195646	0.0327727	5.96976	OTU0001	k__Fungi;p__Basidiomycota;c__Agaricomycetes;o__Polyporales;f__Meruliaceae;g__Bjerkandera;s__Bjerkandera_adusta;	Fungi	Basidiomycota	Agaricomycetes	Polyporales	Meruliaceae	Bjerkandera	Bjerkandera adusta
FHm1	Acer_core	OTU0015	1	1	1	0.149525	0.00106595	140.274	OTU0015	k__Fungi;p__Basidiomycota;c__Agaricomycetes;o__Polyporales;f__Polyporaceae;g__Fomes;s__Fomes_fomentarius;	Fungi	Basidiomycota	Agaricomycetes	Polyporales	Polyporaceae	Fomes	Fomes fomentarius
FHm1	Acer_core	OTU0019	1	1	1	0.0766113	5.65388e-05	1355.02	OTU0019	k__Fungi;p__Basidiomycota;c__Agaricomycetes;o__Polyporales;f__Ganodermataceae;f__Ganodermataceae_unclassified;f__Ganodermataceae_unclassified;	Fungi	Basidiomycota	Agaricomycetes	Polyporales	Ganodermataceae
FHm1	Acer_core	OTU0020	1	1	1	0.197313	0.000475911	414.6	OTU0020	k__Fungi;p__Ascomycota;c__Sordariomycetes;o__Xylariales;f__Xylariaceae;g__Xylaria;g__Xylaria_unclassified;	Fungi	Ascomycota	Sordariomycetes	Xylariales	Xylariaceae	Xylaria
FHm1	Acer_core	OTU0065	1	1	1	0.091887	2.44868e-05	3752.51	OTU0065	k__Fungi;p__Basidiomycota;c__Agaricomycetes;o__Polyporales;f__Steccherinaceae;g__Ceriporiopsis;s__Ceriporiopsis_gilvescens;	Fungi	Basidiomycota	Agaricomycetes	Polyporales	Steccherinaceae	Ceriporiopsis	Ceriporiopsis gilvescens
FHm1	Acer_core	OTU0132	1	1	1	0.0139046	0.000414442	33.5501	OTU0132	k__Fungi;p__Ascomycota;c__Sordariomycetes;o__Hypocreales;f__Hypocreaceae;g__Trichoderma;s__Trichoderma_minutisporum;	Fungi	Ascomycota	Sordariomycetes	Hypocreales	Hypocreaceae	Trichoderma	Trichoderma minutisporum
FHm1	Acer_core	OTU0181	1	1	1	0.00870885	1.48053e-06	5882.27	OTU0181	k__Fungi;p__Basidiomycota;c__Agaricomycetes;o__Russulales;f__Gloeocystidiellaceae;g__Laxitextum;s__Laxitextum_incrustatum;	Fungi	Basidiomycota	Agaricomycetes	Russulales	Gloeocystidiellaceae	Laxitextum	Laxitextum incrustatum
FHm1	Acer_core	OTU0218	1	0.991	0.991	0.00105104	0.000105148	9.9958	OTU0218	k__Fungi;p__Ascomycota;c__Sordariomycetes;o__Hypocreales;f__Hypocreaceae;g__Trichoderma;s__Trichoderma_trixiae;	Fungi	Ascomycota	Sordariomycetes	Hypocreales	Hypocreaceae	Trichoderma	Trichoderma trixiae
FHm1	Acer_core	OTU0114	0.349	0.226	0.647564	4.26368e-05	0.00235453	0.0181085	OTU0114	k__Fungi;p__Ascomycota;c__Sordariomycetes;o__Xylariales;f__Xylariales_fam_Incertae_sedis;g__Phialemoniopsis;s__Phialemoniopsis_ocularis;	Fungi	Ascomycota	Sordariomycetes	Xylariales	Xylariales_fam_Incertae_sedis	Phialemoniopsis	Phialemoniopsis ocularis
FHm1	Acer_core	OTU0154	0.987	0.987	1	0.000320222	2.47865e-05	12.9192	OTU0154	k__Fungi;p__Ascomycota;p__Ascomycota_unclassified;p__Ascomycota_unclassified;p__Ascomycota_unclassified;p__Ascomycota_unclassified;p__Ascomycota_unclassified;	Fungi	Ascomycota
FHm1	Acer_core	OTU0424	0.549	0.549	1	0.000302594	0	Inf	OTU0424	k__Fungi;p__Ascomycota;c__Sordariomycetes;o__Hypocreales;f__Hypocreales_fam_Incertae_sedis;g__Acremonium;s__Acremonium_spinosum;	Fungi	Ascomycota	Sordariomycetes	Hypocreales	Hypocreales_fam_Incertae_sedis	Acremonium	Acremonium spinosum
FHm2	Betula_core.Fagus_core.Pinus_core	OTU0007	0.916	0.577	0.629913	0.00011733	0.0288054	0.00407322	OTU0007	k__Fungi;p__Basidiomycota;c__Agaricomycetes;o__Polyporales;f__Fomitopsidaceae;g__Fomitopsis;s__Fomitopsis_pinicola;	Fungi	Basidiomycota	Agaricomycetes	Polyporales	Fomitopsidaceae	Fomitopsis	Fomitopsis pinicola
FHm2	Betula_core.Fagus_core.Pinus_core	OTU0000	1	1	1	0.20464	0.0339379	6.02984	OTU0000	k__Fungi;p__Ascomycota;c__Leotiomycetes;o__Helotiales;f__Helotiaceae;g__Ascocoryne;s__Ascocoryne_cylichnium;	Fungi	Ascomycota	Leotiomycetes	Helotiales	Helotiaceae	Ascocoryne	Ascocoryne cylichnium
FHm2	Betula_core.Fagus_core.Pinus_core	OTU0006	1	1	1	0.0476036	0.020144	2.36316	OTU0006	k__Fungi;p__Ascomycota;c__Leotiomycetes;o__Helotiales;f__Helotiales_fam_Incertae_sedis;g__Leptodontidium;s__Leptodontidium_trabinellum;	Fungi	Ascomycota	Leotiomycetes	Helotiales	Helotiales_fam_Incertae_sedis	Leptodontidium	Leptodontidium trabinellum
FHm2	Betula_core.Fagus_core.Pinus_core	OTU0009	1	1	1	0.0581377	9.01488e-05	644.909	OTU0009	k__Fungi;p__Basidiomycota;c__Agaricomycetes;o__Polyporales;f__Fomitopsidaceae;g__Skeletocutis;s__Skeletocutis_amorpha;	Fungi	Basidiomycota	Agaricomycetes	Polyporales	Fomitopsidaceae	Skeletocutis	Skeletocutis amorpha
FHm2	Betula_core.Fagus_core.Pinus_core	OTU0023	1	1	1	0.0236906	0.00764184	3.10011	OTU0023	k__Fungi;p__Ascomycota;c__Leotiomycetes;o__Helotiales;f__Helotiaceae;g__Ascocoryne;s__Ascocoryne_cylichnium;	Fungi	Ascomycota	Leotiomycetes	Helotiales	Helotiaceae	Ascocoryne	Ascocoryne cylichnium
FHm2	Betula_core.Fagus_core.Pinus_core	OTU0033	1	1	1	0.0116895	0.000164659	70.9923	OTU0033	k__Fungi;p__Ascomycota;c__Sordariomycetes;o__Xylariales;f__Diatrypaceae;g__Eutypa;s__Eutypa_spinosa;	Fungi	Ascomycota	Sordariomycetes	Xylariales	Diatrypaceae	Eutypa	Eutypa spinosa
FHm2	Betula_core.Fagus_core.Pinus_core	OTU0034	1	0.576	0.576	0.00941088	0.00390014	2.41296	OTU0034	k__Fungi;p__Ascomycota;c__Leotiomycetes;o__Helotiales;f__Hyaloscyphaceae;g__Hyaloscypha;s__Hyaloscypha_aureliella;	Fungi	Ascomycota	Leotiomycetes	Helotiales	Hyaloscyphaceae	Hyaloscypha	Hyaloscypha aureliella
FHm2	Betula_core.Fagus_core.Pinus_core	OTU0036	1	1	1	0.0535638	0.000540618	99.0787	OTU0036	k__Fungi;p__Ascomycota;p__Ascomycota_unclassified;p__Ascomycota_unclassified;p__Ascomycota_unclassified;p__Ascomycota_unclassified;p__Ascomycota_unclassified;	Fungi	Ascomycota
FHm2	Betula_core.Fagus_core.Pinus_core	OTU0043	1	0.988	0.988	0.00274379	0.0205729	0.133369	OTU0043	k__Fungi;p__Basidiomycota;c__Agaricomycetes;o__Hymenochaetales;f__Schizoporaceae;g__Oxyporus;s__Oxyporus_populinus;	Fungi	Basidiomycota	Agaricomycetes	Hymenochaetales	Schizoporaceae	Oxyporus	Oxyporus populinus
FHm2	Betula_core.Fagus_core.Pinus_core	OTU0056	1	1	1	0.0144122	0.00175476	8.21323	OTU0056	k__Fungi;p__Ascomycota;c__Leotiomycetes;o__Helotiales;f__Helotiales_fam_Incertae_sedis;g__Leptodontidium;s__Leptodontidium_trabinellum;	Fungi	Ascomycota	Leotiomycetes	Helotiales	Helotiales_fam_Incertae_sedis	Leptodontidium	Leptodontidium trabinellum
FHm2	Betula_core.Fagus_core.Pinus_core	OTU0058	1	1	1	0.00439843	0.00381859	1.15185	OTU0058	k__Fungi;p__Ascomycota;c__Leotiomycetes;o__Helotiales;f__Helotiales_fam_Incertae_sedis;g__Xenopolyscytalum;g__Xenopolyscytalum_unclassified;	Fungi	Ascomycota	Leotiomycetes	Helotiales	Helotiales_fam_Incertae_sedis	Xenopolyscytalum
FHm2	Betula_core.Fagus_core.Pinus_core	OTU0061	1	0.998	0.998	0.00816526	0.0015797	5.16887	OTU0061	k__Fungi;p__Ascomycota;c__Leotiomycetes;o__Helotiales;f__Vibrisseaceae;g__Phialocephala;g__Phialocephala_unclassified;	Fungi	Ascomycota	Leotiomycetes	Helotiales	Vibrisseaceae	Phialocephala
FHm2	Betula_core.Fagus_core.Pinus_core	OTU0062	1	1	1	0.00577529	0.00662268	0.872047	OTU0062	k__Fungi;p__Ascomycota;c__Leotiomycetes;o__Helotiales;f__Helotiaceae;g__Meliniomyces;s__Meliniomyces_sp;	Fungi	Ascomycota	Leotiomycetes	Helotiales	Helotiaceae	Meliniomyces	Meliniomyces sp
FHm2	Betula_core.Fagus_core.Pinus_core	OTU0028	0.992	0.512	0.516129	0.00037683	0.012479	0.0301971	OTU0028	k__Fungi;p__Basidiomycota;c__Agaricomycetes;o__Russulales;f__Stereaceae;g__Stereum;s__Stereum_sanguinolentum;	Fungi	Basidiomycota	Agaricomycetes	Russulales	Stereaceae	Stereum	Stereum sanguinolentum
FHm2	Betula_core.Fagus_core.Pinus_core	OTU0080	1	0.985	0.985	0.000458583	8.57801e-05	5.34603	OTU0080	k__Fungi;p__Ascomycota;c__Eurotiomycetes;o__Chaetothyriales;f__Herpotrichiellaceae;g__Capronia;s__Capronia_pilosella;	Fungi	Ascomycota	Eurotiomycetes	Chaetothyriales	Herpotrichiellaceae	Capronia	Capronia pilosella
FHm2	Betula_core.Fagus_core.Pinus_core	OTU0082	1	0.999	0.999	0.0126493	0.0006691	18.905	OTU0082	k__Fungi;p__Ascomycota;c__Eurotiomycetes;o__Chaetothyriales;f__Herpotrichiellaceae;f__Herpotrichiellaceae_unclassified;f__Herpotrichiellaceae_unclassified;	Fungi	Ascomycota	Eurotiomycetes	Chaetothyriales	Herpotrichiellaceae
FHm2	Betula_core.Fagus_core.Pinus_core	OTU0115	1	1	1	0.00174272	0.00184981	0.942107	OTU0115	k__Fungi;p__Ascomycota;c__Leotiomycetes;o__Helotiales;f__Helotiaceae;g__Ascocoryne;s__Ascocoryne_cylichnium;	Fungi	Ascomycota	Leotiomycetes	Helotiales	Helotiaceae	Ascocoryne	Ascocoryne cylichnium
FHm2	Betula_core.Fagus_core.Pinus_core	OTU0119	1	1	1	0.00614845	8.39323e-05	73.2549	OTU0119	k__Fungi;p__Ascomycota;c__Saccharomycetes;o__Saccharomycetales;o__Saccharomycetales_unclassified;o__Saccharomycetales_unclassified;o__Saccharomycetales_unclassified;	Fungi	Ascomycota	Saccharomycetes	Saccharomycetales
FHm2	Betula_core.Fagus_core.Pinus_core	OTU0123	1	1	1	0.00318918	0.000118746	26.8573	OTU0123	k__Fungi;p__Basidiomycota;c__Microbotryomycetes;o__Microbotryomycetes_ord_Incertae_sedis;f__Chrysozymaceae;g__Hamamotoa;s__Hamamotoa_lignophila;	Fungi	Basidiomycota	Microbotryomycetes	Microbotryomycetes_ord_Incertae_sedis	Chrysozymaceae	Hamamotoa	Hamamotoa lignophila
FHm2	Betula_core.Fagus_core.Pinus_core	OTU0126	1	1	1	0.00192915	4.79348e-05	40.2453	OTU0126	k__Fungi;p__Ascomycota;c__Sordariomycetes;o__Hypocreales;f__Hypocreales_fam_Incertae_sedis;g__Barbatosphaeria;s__Barbatosphaeria_barbirostris;	Fungi	Ascomycota	Sordariomycetes	Hypocreales	Hypocreales_fam_Incertae_sedis	Barbatosphaeria	Barbatosphaeria barbirostris
FHm2	Betula_core.Fagus_core.Pinus_core	OTU0161	1	1	1	0.0016748	0.00017286	9.6888	OTU0161	k__Fungi;p__Basidiomycota;p__Basidiomycota_unclassified;p__Basidiomycota_unclassified;p__Basidiomycota_unclassified;p__Basidiomycota_unclassified;p__Basidiomycota_unclassified;	Fungi	Basidiomycota
FHm2	Betula_core.Fagus_core.Pinus_core	OTU0169	1	0.89	0.89	0.000264094	0.000151613	1.74189	OTU0169	k__Fungi;p__Ascomycota;p__Ascomycota_unclassified;p__Ascomycota_unclassified;p__Ascomycota_unclassified;p__Ascomycota_unclassified;p__Ascomycota_unclassified;	Fungi	Ascomycota
FHm2	Betula_core.Fagus_core.Pinus_core	OTU0309	1	1	1	0.000657403	0	Inf	OTU0309	k__Fungi;p__Ascomycota;c__Saccharomycetes;o__Saccharomycetales;o__Saccharomycetales_unclassified;o__Saccharomycetales_unclassified;o__Saccharomycetales_unclassified;	Fungi	Ascomycota	Saccharomycetes	Saccharomycetales
FHm2	Betula_core.Fagus_core.Pinus_core	OTU0041	0.995	0.838	0.842211	0.0239991	0.00763069	3.14508	OTU0041	k__Fungi;p__Basidiomycota;c__Agaricomycetes;o__Polyporales;f__Polyporaceae;g__Datronia;s__Datronia_mollis;	Fungi	Basidiomycota	Agaricomycetes	Polyporales	Polyporaceae	Datronia	Datronia mollis
FHm2	Betula_core.Fagus_core.Pinus_core	OTU0042	0.163	0.104	0.638037	0.0164245	0.000237058	69.2847	OTU0042	k__Fungi;p__Basidiomycota;c__Agaricomycetes;o__Agaricales;f__Tricholomataceae;g__Megacollybia;s__Megacollybia_platyphylla;	Fungi	Basidiomycota	Agaricomycetes	Agaricales	Tricholomataceae	Megacollybia	Megacollybia platyphylla
FHm2	Betula_core.Fagus_core.Pinus_core	OTU0045	0.996	0.996	1	0.0235959	4.30033e-05	548.699	OTU0045	k__Fungi;p__Ascomycota;c__Leotiomycetes;o__Helotiales;o__Helotiales_unclassified;o__Helotiales_unclassified;o__Helotiales_unclassified;	Fungi	Ascomycota	Leotiomycetes	Helotiales
FHm2	Betula_core.Fagus_core.Pinus_core	OTU0054	0.918	0.88	0.958606	0.000227073	1.30299e-05	17.427	OTU0054	k__Fungi;p__Ascomycota;c__Sordariomycetes;o__Togniniales;f__Togniniaceae;g__Phaeoacremonium;g__Phaeoacremonium_unclassified;	Fungi	Ascomycota	Sordariomycetes	Togniniales	Togniniaceae	Phaeoacremonium
FHm2	Betula_core.Fagus_core.Pinus_core	OTU0103	0.11	0.11	1	0.00108035	0.000509796	2.11918	OTU0103	k__Fungi;p__Ascomycota;c__Leotiomycetes;c__Leotiomycetes_unclassified;c__Leotiomycetes_unclassified;c__Leotiomycetes_unclassified;c__Leotiomycetes_unclassified;	Fungi	Ascomycota	Leotiomycetes
FHm2	Betula_core.Fagus_core.Pinus_core	OTU0110	0.899	0.559	0.621802	0.00103944	5.98063e-05	17.3801	OTU0110	k__Fungi;p__Ascomycota;c__Leotiomycetes;o__Helotiales;o__Helotiales_unclassified;o__Helotiales_unclassified;o__Helotiales_unclassified;	Fungi	Ascomycota	Leotiomycetes	Helotiales
FHm2	Betula_core.Fagus_core.Pinus_core	OTU0125	0.968	0.968	1	0.00268853	3.17291e-06	847.339	OTU0125	k__Fungi;p__Ascomycota;c__Eurotiomycetes;o__Chaetothyriales;f__Herpotrichiellaceae;g__Sorocybe;s__Sorocybe_resinae;	Fungi	Ascomycota	Eurotiomycetes	Chaetothyriales	Herpotrichiellaceae	Sorocybe	Sorocybe resinae
FHm2	Betula_core.Fagus_core.Pinus_core	OTU0127	0.574	0.396	0.689895	0.00118689	0.00228162	0.520194	OTU0127	k__Fungi;p__Ascomycota;c__Sordariomycetes;o__Ophiostomatales;f__Ophiostomataceae;g__Pesotum;s__Pesotum_piceae;	Fungi	Ascomycota	Sordariomycetes	Ophiostomatales	Ophiostomataceae	Pesotum	Pesotum piceae
FHm2	Betula_core.Fagus_core.Pinus_core	OTU0134	0.634	0.634	1	0.0028857	0.000488246	5.91034	OTU0134	k__Fungi;p__Ascomycota;c__Leotiomycetes;o__Thelebolales;f__Pseudeurotiaceae;g__unclassified_Pseudeurotiaceae;s__Pseudeurotiaceae_sp;	Fungi	Ascomycota	Leotiomycetes	Thelebolales	Pseudeurotiaceae		Pseudeurotiaceae sp
FHm2	Betula_core.Fagus_core.Pinus_core	OTU0140	0.674	0.406	0.602374	0.00331842	7.4586e-05	44.4912	OTU0140	k__Fungi;p__Ascomycota;c__Leotiomycetes;o__Helotiales;o__Helotiales_unclassified;o__Helotiales_unclassified;o__Helotiales_unclassified;	Fungi	Ascomycota	Leotiomycetes	Helotiales
FHm2	Betula_core.Fagus_core.Pinus_core	OTU0141	0.561	0.394	0.702317	0.000328671	0.00263092	0.124926	OTU0141	k__Fungi;p__Basidiomycota;c__Agaricomycetes;c__Agaricomycetes_unclassified;c__Agaricomycetes_unclassified;c__Agaricomycetes_unclassified;c__Agaricomycetes_unclassified;	Fungi	Basidiomycota	Agaricomycetes
FHm2	Betula_core.Fagus_core.Pinus_core	OTU0176	0.993	0.993	1	0.00294253	3.85828e-05	76.2652	OTU0176	k__Fungi;p__Ascomycota;c__Saccharomycetes;o__Saccharomycetales;f__Saccharomycetales_fam_Incertae_sedis;g__Middelhovenomyces;s__Middelhovenomyces_tepae;	Fungi	Ascomycota	Saccharomycetes	Saccharomycetales	Saccharomycetales_fam_Incertae_sedis	Middelhovenomyces	Middelhovenomyces tepae
FHm2	Betula_core.Fagus_core.Pinus_core	OTU0189	0.999	0.861	0.861862	0.000530069	0.000134495	3.94119	OTU0189	k__Fungi;p__Ascomycota;c__Eurotiomycetes;o__Chaetothyriales;f__Herpotrichiellaceae;f__Herpotrichiellaceae_unclassified;f__Herpotrichiellaceae_unclassified;	Fungi	Ascomycota	Eurotiomycetes	Chaetothyriales	Herpotrichiellaceae
FHm2	Betula_core.Fagus_core.Pinus_core	OTU0196	0.167	0.167	1	6.56201e-05	0.000237839	0.275901	OTU0196	k__Fungi;p__Ascomycota;c__Saccharomycetes;o__Saccharomycetales;f__Debaryomycetaceae;g__Scheffersomyces;s__Scheffersomyces_parashehatae;	Fungi	Ascomycota	Saccharomycetes	Saccharomycetales	Debaryomycetaceae	Scheffersomyces	Scheffersomyces parashehatae
FHm2	Betula_core.Fagus_core.Pinus_core	OTU0203	0.961	0.491	0.510926	0.000190169	0.000161644	1.17647	OTU0203	k__Fungi;p__Ascomycota;c__Eurotiomycetes;o__Chaetothyriales;f__Herpotrichiellaceae;g__Cladophialophora;g__Cladophialophora_unclassified;	Fungi	Ascomycota	Eurotiomycetes	Chaetothyriales	Herpotrichiellaceae	Cladophialophora
FHm2	Betula_core.Fagus_core.Pinus_core	OTU0224	0.169	0.169	1	4.08483e-05	0.000213571	0.191264	OTU0224	k__Fungi;p__Basidiomycota;c__Agaricomycetes;o__Russulales;f__Stereaceae;g__Stereum;s__Stereum_rugosum;	Fungi	Basidiomycota	Agaricomycetes	Russulales	Stereaceae	Stereum	Stereum rugosum
FHm2	Betula_core.Fagus_core.Pinus_core	OTU0226	0.997	0.992	0.994985	0.000668557	4.39554e-05	15.2099	OTU0226	k__Fungi;p__Ascomycota;c__Dothideomycetes;o__Capnodiales;f__Cladosporiaceae;g__Cladosporium;s__Cladosporium_sp;	Fungi	Ascomycota	Dothideomycetes	Capnodiales	Cladosporiaceae	Cladosporium	Cladosporium sp
FHm2	Betula_core.Fagus_core.Pinus_core	OTU0238	0.165	0.113	0.684848	3.38871e-05	0.000359996	0.0941319	OTU0238	k__Fungi;p__Ascomycota;c__Sordariomycetes;o__Chaetosphaeriales;f__Chaetosphaeriaceae;g__Chloridium;s__Chloridium_sp;	Fungi	Ascomycota	Sordariomycetes	Chaetosphaeriales	Chaetosphaeriaceae	Chloridium	Chloridium sp
FHm2	Betula_core.Fagus_core.Pinus_core	OTU0239	0.04	0.04	1	2.1427e-05	1.55071e-06	13.8175	OTU0239	k__Fungi;p__Ascomycota;c__Lecanoromycetes;o__Lecanorales;f__Micareaceae;g__Micarea;s__Micarea_deminuta;	Fungi	Ascomycota	Lecanoromycetes	Lecanorales	Micareaceae	Micarea	Micarea deminuta
FHm2	Betula_core.Fagus_core.Pinus_core	OTU0240	0.999	0.999	1	0.000415479	3.49484e-05	11.8884	OTU0240	k__Fungi;p__Ascomycota;c__Leotiomycetes;o__Helotiales;f__Helotiaceae;g__Ascocoryne;s__Ascocoryne_cylichnium;	Fungi	Ascomycota	Leotiomycetes	Helotiales	Helotiaceae	Ascocoryne	Ascocoryne cylichnium
FHm2	Betula_core.Fagus_core.Pinus_core	OTU0246	0.713	0.462	0.647966	0.000920297	9.3837e-05	9.8074	OTU0246	k__Fungi;p__Ascomycota;c__Leotiomycetes;o__Helotiales;f__Helotiaceae;g__Infundichalara;s__Infundichalara_sp;	Fungi	Ascomycota	Leotiomycetes	Helotiales	Helotiaceae	Infundichalara	Infundichalara sp
FHm2	Betula_core.Fagus_core.Pinus_core	OTU0248	0.431	0.431	1	8.24338e-05	0	Inf	OTU0248	k__Fungi;p__Basidiomycota;p__Basidiomycota_unclassified;p__Basidiomycota_unclassified;p__Basidiomycota_unclassified;p__Basidiomycota_unclassified;p__Basidiomycota_unclassified;	Fungi	Basidiomycota
FHm2	Betula_core.Fagus_core.Pinus_core	OTU0250	0.901	0.901	1	0.000116034	1.09317e-05	10.6144	OTU0250	k__Fungi;p__Ascomycota;c__Leotiomycetes;o__Helotiales;f__Helotiaceae;g__Helotium;s__Helotium_sp;	Fungi	Ascomycota	Leotiomycetes	Helotiales	Helotiaceae	Helotium	Helotium sp
FHm2	Betula_core.Fagus_core.Pinus_core	OTU0261	0.282	0.282	1	0.000188526	7.999e-06	23.5687	OTU0261	k__Fungi;k__Fungi_unclassified;k__Fungi_unclassified;k__Fungi_unclassified;k__Fungi_unclassified;k__Fungi_unclassified;k__Fungi_unclassified;	Fungi
FHm2	Betula_core.Fagus_core.Pinus_core	OTU0268	0.919	0.919	1	0.000494709	4.65214e-06	106.34	OTU0268	k__Fungi;p__Ascomycota;c__Eurotiomycetes;o__Chaetothyriales;f__Herpotrichiellaceae;g__Cladophialophora;s__Cladophialophora_sylvestris;	Fungi	Ascomycota	Eurotiomycetes	Chaetothyriales	Herpotrichiellaceae	Cladophialophora	Cladophialophora sylvestris
FHm2	Betula_core.Fagus_core.Pinus_core	OTU0278	0.793	0.793	1	0.000511719	1.38184e-05	37.0318	OTU0278	k__Fungi;p__Ascomycota;c__Orbiliomycetes;o__Orbiliales;f__Orbiliaceae;g__Orbilia;s__Orbilia_xanthostigma;	Fungi	Ascomycota	Orbiliomycetes	Orbiliales	Orbiliaceae	Orbilia	Orbilia xanthostigma
FHm2	Betula_core.Fagus_core.Pinus_core	OTU0303	0.232	0.173	0.74569	3.07496e-05	0.00010295	0.298686	OTU0303	k__Fungi;k__Fungi_unclassified;k__Fungi_unclassified;k__Fungi_unclassified;k__Fungi_unclassified;k__Fungi_unclassified;k__Fungi_unclassified;	Fungi
FHm2	Betula_core.Fagus_core.Pinus_core	OTU0336	0.393	0.314	0.798982	0.000783855	1.05505e-05	74.2956	OTU0336	k__Fungi;p__Basidiomycota;c__Microbotryomycetes;o__Sporidiobolales;f__Sporidiobolaceae;g__Rhodotorula;s__Rhodotorula_sp;	Fungi	Basidiomycota	Microbotryomycetes	Sporidiobolales	Sporidiobolaceae	Rhodotorula	Rhodotorula sp
FHm2	Betula_core.Fagus_core.Pinus_core	OTU0338	0.676	0.676	1	0.000191005	0	Inf	OTU0338	k__Fungi;p__Ascomycota;c__Leotiomycetes;o__Helotiales;o__Helotiales_unclassified;o__Helotiales_unclassified;o__Helotiales_unclassified;	Fungi	Ascomycota	Leotiomycetes	Helotiales
FHm2	Betula_core.Fagus_core.Pinus_core	OTU0341	0.146	0.146	1	7.8778e-05	0.000159354	0.494357	OTU0341	k__Fungi;p__Basidiomycota;c__Agaricomycetes;o__Polyporales;f__Meruliaceae;g__Phlebiopsis;s__Phlebiopsis_gigantea;	Fungi	Basidiomycota	Agaricomycetes	Polyporales	Meruliaceae	Phlebiopsis	Phlebiopsis gigantea
FHm2	Betula_core.Fagus_core.Pinus_core	OTU0371	0.594	0.594	1	0.000225211	1.52394e-06	147.782	OTU0371	k__Fungi;p__Basidiomycota;c__Agaricomycetes;o__Polyporales;f__Hyphodermataceae;g__Hyphoderma;s__Hyphoderma_setigerum;	Fungi	Basidiomycota	Agaricomycetes	Polyporales	Hyphodermataceae	Hyphoderma	Hyphoderma setigerum
FHm2	Betula_core.Fagus_core.Pinus_core	OTU0379	0.144	0.144	1	0.00021065	0	Inf	OTU0379	k__Fungi;p__Ascomycota;p__Ascomycota_unclassified;p__Ascomycota_unclassified;p__Ascomycota_unclassified;p__Ascomycota_unclassified;p__Ascomycota_unclassified;	Fungi	Ascomycota
FHm2	Betula_core.Fagus_core.Pinus_core	OTU0389	0.697	0.697	1	0.000278918	2.88864e-06	96.5567	OTU0389	k__Fungi;p__Ascomycota;c__Leotiomycetes;o__Helotiales;f__Helotiales_fam_Incertae_sedis;g__Leptodontidium;s__Leptodontidium_trabinellum;	Fungi	Ascomycota	Leotiomycetes	Helotiales	Helotiales_fam_Incertae_sedis	Leptodontidium	Leptodontidium trabinellum
FHm2	Betula_core.Fagus_core.Pinus_core	OTU0410	0.061	0.061	1	4.41682e-05	3.10143e-06	14.2413	OTU0410	k__Fungi;p__Ascomycota;c__Leotiomycetes;o__Helotiales;f__Hyaloscyphaceae;g__Hyphodiscus;s__Hyphodiscus_hymeniophilus;	Fungi	Ascomycota	Leotiomycetes	Helotiales	Hyaloscyphaceae	Hyphodiscus	Hyphodiscus hymeniophilus
FHm2	Betula_core.Fagus_core.Pinus_core	OTU0432	0.261	0.261	1	0.000273376	0	Inf	OTU0432	k__Fungi;p__Ascomycota;c__Leotiomycetes;o__Helotiales;f__Helotiales_fam_Incertae_sedis;g__Leptodontidium;s__Leptodontidium_trabinellum;	Fungi	Ascomycota	Leotiomycetes	Helotiales	Helotiales_fam_Incertae_sedis	Leptodontidium	Leptodontidium trabinellum
FHm2	Betula_core.Fagus_core.Pinus_core	OTU0443	0.534	0.534	1	0.000258794	1.42583e-06	181.504	OTU0443	k__Fungi;p__Ascomycota;c__Leotiomycetes;o__Helotiales;f__Helotiales_fam_Incertae_sedis;g__Leptodontidium;s__Leptodontidium_trabinellum;	Fungi	Ascomycota	Leotiomycetes	Helotiales	Helotiales_fam_Incertae_sedis	Leptodontidium	Leptodontidium trabinellum
FHm2	Betula_core.Fagus_core.Pinus_core	OTU0444	0.65	0.65	1	0.000145107	1.0855e-05	13.3677	OTU0444	k__Fungi;p__Ascomycota;c__Eurotiomycetes;o__Chaetothyriales;o__Chaetothyriales_unclassified;o__Chaetothyriales_unclassified;o__Chaetothyriales_unclassified;	Fungi	Ascomycota	Eurotiomycetes	Chaetothyriales
FHm2	Betula_core.Fagus_core.Pinus_core	OTU0449	0.901	0.795	0.882353	0.000250676	1.41289e-05	17.742	OTU0449	k__Fungi;p__Ascomycota;c__Leotiomycetes;o__Helotiales;f__Leotiaceae;g__Neobulgaria;s__Neobulgaria_pura;	Fungi	Ascomycota	Leotiomycetes	Helotiales	Leotiaceae	Neobulgaria	Neobulgaria pura
FHm2	Betula_core.Fagus_core.Pinus_core	OTU0455	0.147	0.147	1	0.000192089	0	Inf	OTU0455	k__Fungi;p__Ascomycota;c__Leotiomycetes;o__Helotiales;f__Hyaloscyphaceae;g__Hyaloscypha;s__Hyaloscypha_aureliella;	Fungi	Ascomycota	Leotiomycetes	Helotiales	Hyaloscyphaceae	Hyaloscypha	Hyaloscypha aureliella
FHm2	Betula_core.Fagus_core.Pinus_core	OTU0462	0.032	0.032	1	1.81127e-05	4.92692e-05	0.367627	OTU0462	k__Fungi;p__Basidiomycota;c__Microbotryomycetes;o__Leucosporidiales;o__Leucosporidiales_unclassified;o__Leucosporidiales_unclassified;o__Leucosporidiales_unclassified;	Fungi	Basidiomycota	Microbotryomycetes	Leucosporidiales
FHm2	Betula_core.Fagus_core.Pinus_core	OTU0469	0.452	0.258	0.570796	3.07742e-05	4.95539e-05	0.621024	OTU0469	k__Fungi;p__Ascomycota;c__Dothideomycetes;o__Pleosporales;f__Pleosporaceae;g__Alternaria;s__Alternaria_eichhorniae;	Fungi	Ascomycota	Dothideomycetes	Pleosporales	Pleosporaceae	Alternaria	Alternaria eichhorniae
FHm2	Betula_core.Fagus_core.Pinus_core	OTU0479	0.03	0.03	1	1.47701e-05	6.3207e-05	0.233679	OTU0479	k__Fungi;p__Ascomycota;p__Ascomycota_unclassified;p__Ascomycota_unclassified;p__Ascomycota_unclassified;p__Ascomycota_unclassified;p__Ascomycota_unclassified;	Fungi	Ascomycota
FHm2	Betula_core.Fagus_core.Pinus_core	OTU0521	0.289	0.255	0.882353	4.31332e-05	1.10343e-05	3.909	OTU0521	k__Fungi;p__Ascomycota;p__Ascomycota_unclassified;p__Ascomycota_unclassified;p__Ascomycota_unclassified;p__Ascomycota_unclassified;p__Ascomycota_unclassified;	Fungi	Ascomycota
FHm2	Betula_core.Fagus_core.Pinus_core	OTU0528	0.519	0.519	1	0.000150887	0	Inf	OTU0528	k__Fungi;p__Basidiomycota;c__Agaricomycetes;o__Polyporales;f__Podoscyphaceae;g__Hypochnicium;s__Hypochnicium_geogenium;	Fungi	Basidiomycota	Agaricomycetes	Polyporales	Podoscyphaceae	Hypochnicium	Hypochnicium geogenium
FHm2	Betula_core.Fagus_core.Pinus_core	OTU0533	0.979	0.979	1	0.000152735	2.09271e-06	72.984	OTU0533	k__Fungi;k__Fungi_unclassified;k__Fungi_unclassified;k__Fungi_unclassified;k__Fungi_unclassified;k__Fungi_unclassified;k__Fungi_unclassified;	Fungi
FHm2	Betula_core.Fagus_core.Pinus_core	OTU0573	0.11	0.11	1	6.37214e-05	0	Inf	OTU0573	k__Fungi;p__Ascomycota;c__Sordariomycetes;o__Sordariales;f__Lasiosphaeriaceae;g__Lasiosphaeria;s__Lasiosphaeria_glabrata;	Fungi	Ascomycota	Sordariomycetes	Sordariales	Lasiosphaeriaceae	Lasiosphaeria	Lasiosphaeria glabrata
FHm2	Betula_core.Fagus_core.Pinus_core	OTU0575	0.13	0.094	0.723077	2.64851e-05	1.49226e-05	1.77483	OTU0575	k__Fungi;p__Basidiomycota;c__Malasseziomycetes;o__Malasseziales;f__Malasseziaceae;g__Malassezia;s__Malassezia_restricta;	Fungi	Basidiomycota	Malasseziomycetes	Malasseziales	Malasseziaceae	Malassezia	Malassezia restricta
FHm2	Betula_core.Fagus_core.Pinus_core	OTU0586	0.141	0.086	0.609929	2.43286e-05	5.42071e-06	4.48808	OTU0586	k__Fungi;p__Ascomycota;c__Leotiomycetes;o__Helotiales;f__Helotiaceae;g__Collophora;s__Collophora_sp;	Fungi	Ascomycota	Leotiomycetes	Helotiales	Helotiaceae	Collophora	Collophora sp
FHm2	Betula_core.Fagus_core.Pinus_core	OTU0616	0.386	0.386	1	0.000114885	1.42583e-06	80.574	OTU0616	k__Fungi;p__Ascomycota;c__Leotiomycetes;o__Helotiales;f__Helotiales_fam_Incertae_sedis;g__Leptodontidium;s__Leptodontidium_trabinellum;	Fungi	Ascomycota	Leotiomycetes	Helotiales	Helotiales_fam_Incertae_sedis	Leptodontidium	Leptodontidium trabinellum
FHm2	Betula_core.Fagus_core.Pinus_core	OTU0633	0.508	0.475	0.935039	4.47377e-05	5.5822e-06	8.01436	OTU0633	k__Fungi;p__Ascomycota;c__Leotiomycetes;o__Helotiales;f__Helotiales_fam_Incertae_sedis;g__Leptodontidium;s__Leptodontidium_trabinellum;	Fungi	Ascomycota	Leotiomycetes	Helotiales	Helotiales_fam_Incertae_sedis	Leptodontidium	Leptodontidium trabinellum
FHm2	Betula_core.Fagus_core.Pinus_core	OTU0650	0.06	0.06	1	2.98531e-05	5.60929e-06	5.32208	OTU0650	k__Fungi;p__Basidiomycota;c__Microbotryomycetes;o__Microbotryomycetes_ord_Incertae_sedis;f__Chrysozymaceae;g__Hamamotoa;s__Hamamotoa_lignophila;	Fungi	Basidiomycota	Microbotryomycetes	Microbotryomycetes_ord_Incertae_sedis	Chrysozymaceae	Hamamotoa	Hamamotoa lignophila
FHm2	Betula_core.Fagus_core.Pinus_core	OTU0687	0.152	0.152	1	3.96679e-05	3.04789e-06	13.0149	OTU0687	k__Fungi;p__Ascomycota;p__Ascomycota_unclassified;p__Ascomycota_unclassified;p__Ascomycota_unclassified;p__Ascomycota_unclassified;p__Ascomycota_unclassified;	Fungi	Ascomycota
FHm2	Betula_core.Fagus_core.Pinus_core	OTU0812	0.455	0.455	1	4.42081e-05	1.42583e-06	31.0051	OTU0812	k__Fungi;p__Ascomycota;p__Ascomycota_unclassified;p__Ascomycota_unclassified;p__Ascomycota_unclassified;p__Ascomycota_unclassified;p__Ascomycota_unclassified;	Fungi	Ascomycota
FHm2	Betula_core.Fagus_core.Pinus_core	OTU0937	0.216	0.216	1	2.25339e-05	0	Inf	OTU0937	k__Fungi;p__Ascomycota;c__Leotiomycetes;o__Helotiales;o__Helotiales_unclassified;o__Helotiales_unclassified;o__Helotiales_unclassified;	Fungi	Ascomycota	Leotiomycetes	Helotiales
FHm2	Betula_core.Fagus_core.Pinus_core	OTU0992	0.077	0.077	1	7.38844e-06	6.58963e-06	1.12122	OTU0992	k__Fungi;p__Ascomycota;c__Leotiomycetes;o__Helotiales;f__Helotiales_fam_Incertae_sedis;g__Cadophora;g__Cadophora_unclassified;	Fungi	Ascomycota	Leotiomycetes	Helotiales	Helotiales_fam_Incertae_sedis	Cadophora
FHm2	Betula_core.Fagus_core.Pinus_core	OTU1105	0.016	0.016	1	1.86789e-05	1.39802e-06	13.361	OTU1105	k__Fungi;p__Basidiomycota;c__Malasseziomycetes;o__Malasseziales;f__Malasseziaceae;g__Malassezia;s__Malassezia_restricta;	Fungi	Basidiomycota	Malasseziomycetes	Malasseziales	Malasseziaceae	Malassezia	Malassezia restricta
FHm3	Carpinus_core.Prunus_core	OTU0014	0.806	0.42	0.521092	0.00339478	0.0133667	0.253973	OTU0014	k__Fungi;p__Basidiomycota;c__Agaricomycetes;o__Polyporales;f__Meruliaceae;g__Phlebia;s__Phlebia_radiata;	Fungi	Basidiomycota	Agaricomycetes	Polyporales	Meruliaceae	Phlebia	Phlebia radiata
FHm3	Carpinus_core.Prunus_core	OTU0029	0.992	0.704	0.709677	0.0502747	0.00777088	6.46963	OTU0029	k__Fungi;p__Ascomycota;c__Sordariomycetes;o__Xylariales;f__Xylariaceae;g__Annulohypoxylon;s__Annulohypoxylon_multiforme;	Fungi	Ascomycota	Sordariomycetes	Xylariales	Xylariaceae	Annulohypoxylon	Annulohypoxylon multiforme
FHm3	Carpinus_core.Prunus_core	OTU0005	1	1	1	0.280891	0.000777069	361.475	OTU0005	k__Fungi;p__Basidiomycota;c__Agaricomycetes;o__Polyporales;f__Coriolaceae;g__Trametes;s__Trametes_versicolor;	Fungi	Basidiomycota	Agaricomycetes	Polyporales	Coriolaceae	Trametes	Trametes versicolor
FHm3	Carpinus_core.Prunus_core	OTU0012	1	1	1	0.129173	0.00118118	109.36	OTU0012	k__Fungi;p__Basidiomycota;c__Agaricomycetes;o__Hymenochaetales;f__Schizoporaceae;g__Hyphodontia;s__Hyphodontia_radula;	Fungi	Basidiomycota	Agaricomycetes	Hymenochaetales	Schizoporaceae	Hyphodontia	Hyphodontia radula
FHm3	Carpinus_core.Prunus_core	OTU0032	1	1	1	0.0244954	0.00258455	9.4776	OTU0032	k__Fungi;p__Ascomycota;c__Leotiomycetes;o__Helotiales;f__Helotiales_fam_Incertae_sedis;g__Cadophora;s__Cadophora_melinii;	Fungi	Ascomycota	Leotiomycetes	Helotiales	Helotiales_fam_Incertae_sedis	Cadophora	Cadophora melinii
FHm3	Carpinus_core.Prunus_core	OTU0038	1	0.795	0.795	0.0122417	0.0143774	0.851456	OTU0038	k__Fungi;p__Ascomycota;c__Sordariomycetes;o__Xylariales;f__Xylariaceae;g__Annulohypoxylon;s__Annulohypoxylon_cohaerens;	Fungi	Ascomycota	Sordariomycetes	Xylariales	Xylariaceae	Annulohypoxylon	Annulohypoxylon cohaerens
FHm3	Carpinus_core.Prunus_core	OTU0051	1	1	1	0.00560478	0.0105648	0.530516	OTU0051	k__Fungi;p__Ascomycota;c__Sordariomycetes;o__Xylariales;f__Xylariaceae;g__Kretzschmaria;s__Kretzschmaria_deusta;	Fungi	Ascomycota	Sordariomycetes	Xylariales	Xylariaceae	Kretzschmaria	Kretzschmaria deusta
FHm3	Carpinus_core.Prunus_core	OTU0052	1	1	1	0.00386553	0.00156646	2.46768	OTU0052	k__Fungi;p__Ascomycota;c__Sordariomycetes;o__Chaetosphaeriales;f__Chaetosphaeriaceae;g__Zignoella;s__Zignoella_sp;	Fungi	Ascomycota	Sordariomycetes	Chaetosphaeriales	Chaetosphaeriaceae	Zignoella	Zignoella sp
FHm3	Carpinus_core.Prunus_core	OTU0249	1	1	1	0.00114649	4.23998e-06	270.4	OTU0249	k__Fungi;p__Basidiomycota;c__Agaricomycetes;o__Polyporales;f__Meruliaceae;g__Bjerkandera;s__Bjerkandera_adusta;	Fungi	Basidiomycota	Agaricomycetes	Polyporales	Meruliaceae	Bjerkandera	Bjerkandera adusta
FHm3	Carpinus_core.Prunus_core	OTU0296	1	1	1	0.00188674	5.32733e-06	354.162	OTU0296	k__Fungi;p__Basidiomycota;c__Agaricomycetes;o__Polyporales;f__Coriolaceae;g__Trametes;s__Trametes_versicolor;	Fungi	Basidiomycota	Agaricomycetes	Polyporales	Coriolaceae	Trametes	Trametes versicolor
FHm3	Carpinus_core.Prunus_core	OTU0063	0.681	0.392	0.575624	0.000863149	0.00433438	0.19914	OTU0063	k__Fungi;p__Basidiomycota;c__Agaricomycetes;o__Russulales;f__Peniophoraceae;g__Subulicystidium;s__Subulicystidium_longisporum;	Fungi	Basidiomycota	Agaricomycetes	Russulales	Peniophoraceae	Subulicystidium	Subulicystidium longisporum
FHm3	Carpinus_core.Prunus_core	OTU0069	0.565	0.565	1	0.00015049	0.000260845	0.576933	OTU0069	k__Fungi;p__Basidiomycota;c__Agaricomycetes;o__Agaricales;f__Nidulariaceae;g__Cyathus;s__Cyathus_striatus;	Fungi	Basidiomycota	Agaricomycetes	Agaricales	Nidulariaceae	Cyathus	Cyathus striatus
FHm3	Carpinus_core.Prunus_core	OTU0098	0.889	0.792	0.890889	0.000225306	0.000477104	0.472236	OTU0098	k__Fungi;p__Basidiomycota;c__Atractiellomycetes;o__Atractiellales;f__unclassified_Atractiellales;g__unclassified_Atractiellales;s__Atractiellales_sp;	Fungi	Basidiomycota	Atractiellomycetes	Atractiellales			Atractiellales sp
FHm3	Carpinus_core.Prunus_core	OTU0105	0.506	0.333	0.658103	0.000110039	0.000270248	0.407177	OTU0105	k__Fungi;k__Fungi_unclassified;k__Fungi_unclassified;k__Fungi_unclassified;k__Fungi_unclassified;k__Fungi_unclassified;k__Fungi_unclassified;	Fungi
FHm3	Carpinus_core.Prunus_core	OTU0184	0.286	0.286	1	0.00190881	0.000546756	3.49116	OTU0184	k__Fungi;k__Fungi_unclassified;k__Fungi_unclassified;k__Fungi_unclassified;k__Fungi_unclassified;k__Fungi_unclassified;k__Fungi_unclassified;	Fungi
FHm3	Carpinus_core.Prunus_core	OTU0202	0.544	0.544	1	0.000178199	8.89703e-05	2.00291	OTU0202	k__Fungi;p__Ascomycota;c__Eurotiomycetes;o__Chaetothyriales;f__Herpotrichiellaceae;g__Capronia;s__Capronia_pulcherrima;	Fungi	Ascomycota	Eurotiomycetes	Chaetothyriales	Herpotrichiellaceae	Capronia	Capronia pulcherrima
FHm3	Carpinus_core.Prunus_core	OTU0217	0.091	0.091	1	0.00297057	9.654e-06	307.704	OTU0217	k__Fungi;p__Basidiomycota;c__Agaricomycetes;o__Agaricales;f__Tricholomataceae;g__Panellus;s__Panellus_serotinus;	Fungi	Basidiomycota	Agaricomycetes	Agaricales	Tricholomataceae	Panellus	Panellus serotinus
FHm3	Carpinus_core.Prunus_core	OTU0256	0.048	0.048	1	7.89299e-05	0.000136417	0.578591	OTU0256	k__Fungi;p__Ascomycota;c__Leotiomycetes;o__Helotiales;f__Vibrisseaceae;g__Phialocephala;s__Phialocephala_trigonospora;	Fungi	Ascomycota	Leotiomycetes	Helotiales	Vibrisseaceae	Phialocephala	Phialocephala trigonospora
FHm3	Carpinus_core.Prunus_core	OTU0262	0.451	0.213	0.472284	0.000283916	1.89533e-05	14.9798	OTU0262	k__Fungi;p__Basidiomycota;p__Basidiomycota_unclassified;p__Basidiomycota_unclassified;p__Basidiomycota_unclassified;p__Basidiomycota_unclassified;p__Basidiomycota_unclassified;	Fungi	Basidiomycota
FHm3	Carpinus_core.Prunus_core	OTU0285	0.285	0.197	0.691228	3.92025e-05	3.32448e-05	1.17921	OTU0285	k__Fungi;p__Ascomycota;p__Ascomycota_unclassified;p__Ascomycota_unclassified;p__Ascomycota_unclassified;p__Ascomycota_unclassified;p__Ascomycota_unclassified;	Fungi	Ascomycota
FHm3	Carpinus_core.Prunus_core	OTU0305	0.577	0.539	0.934142	0.000142371	7.19494e-05	1.97876	OTU0305	k__Fungi;p__Ascomycota;c__Eurotiomycetes;o__Chaetothyriales;f__Herpotrichiellaceae;g__Capronia;s__Capronia_pulcherrima;	Fungi	Ascomycota	Eurotiomycetes	Chaetothyriales	Herpotrichiellaceae	Capronia	Capronia pulcherrima
FHm3	Carpinus_core.Prunus_core	OTU0331	0.025	0.025	1	2.54042e-05	6.60183e-05	0.384805	OTU0331	k__Fungi;p__Ascomycota;c__Eurotiomycetes;o__Chaetothyriales;o__Chaetothyriales_unclassified;o__Chaetothyriales_unclassified;o__Chaetothyriales_unclassified;	Fungi	Ascomycota	Eurotiomycetes	Chaetothyriales
FHm3	Carpinus_core.Prunus_core	OTU0385	0.143	0.143	1	2.53286e-05	5.9456e-06	4.26006	OTU0385	k__Fungi;p__Ascomycota;c__Eurotiomycetes;o__Chaetothyriales;f__Herpotrichiellaceae;g__Veronaea;s__Veronaea_compacta;	Fungi	Ascomycota	Eurotiomycetes	Chaetothyriales	Herpotrichiellaceae	Veronaea	Veronaea compacta
FHm3	Carpinus_core.Prunus_core	OTU0396	0.432	0.432	1	0.0001357	3.67263e-05	3.69491	OTU0396	k__Fungi;p__Basidiomycota;c__Tremellomycetes;c__Tremellomycetes_unclassified;c__Tremellomycetes_unclassified;c__Tremellomycetes_unclassified;c__Tremellomycetes_unclassified;	Fungi	Basidiomycota	Tremellomycetes
FHm3	Carpinus_core.Prunus_core	OTU0451	0.341	0.341	1	0.000126681	1.81383e-06	69.8418	OTU0451	k__Fungi;p__Ascomycota;c__Eurotiomycetes;o__Chaetothyriales;f__Herpotrichiellaceae;f__Herpotrichiellaceae_unclassified;f__Herpotrichiellaceae_unclassified;	Fungi	Ascomycota	Eurotiomycetes	Chaetothyriales	Herpotrichiellaceae
FHm3	Carpinus_core.Prunus_core	OTU0468	0.136	0.136	1	3.97581e-05	3.37797e-06	11.7698	OTU0468	k__Fungi;p__Basidiomycota;c__Tremellomycetes;o__Tremellales;o__Tremellales_unclassified;o__Tremellales_unclassified;o__Tremellales_unclassified;	Fungi	Basidiomycota	Tremellomycetes	Tremellales
FHm3	Carpinus_core.Prunus_core	OTU0534	0.603	0.603	1	0.000136643	0	Inf	OTU0534	k__Fungi;p__Basidiomycota;c__Agaricomycetes;o__Polyporales;f__Meruliaceae;g__Bjerkandera;s__Bjerkandera_adusta;	Fungi	Basidiomycota	Agaricomycetes	Polyporales	Meruliaceae	Bjerkandera	Bjerkandera adusta
FHm3	Carpinus_core.Prunus_core	OTU0598	0.892	0.892	1	0.000301754	4.01228e-06	75.2077	OTU0598	k__Fungi;p__Ascomycota;c__Sordariomycetes;o__Chaetosphaeriales;f__Chaetosphaeriaceae;g__Chaetosphaeria;s__Chaetosphaeria_decastyla;	Fungi	Ascomycota	Sordariomycetes	Chaetosphaeriales	Chaetosphaeriaceae	Chaetosphaeria	Chaetosphaeria decastyla
FHm3	Carpinus_core.Prunus_core	OTU0603	0.176	0.176	1	0.000154439	0	Inf	OTU0603	k__Fungi;p__Ascomycota;p__Ascomycota_unclassified;p__Ascomycota_unclassified;p__Ascomycota_unclassified;p__Ascomycota_unclassified;p__Ascomycota_unclassified;	Fungi	Ascomycota
FHm3	Carpinus_core.Prunus_core	OTU0637	0.12	0.12	1	3.97581e-05	1.7023e-05	2.33555	OTU0637	k__Fungi;p__Ascomycota;c__Dothideomycetes;o__Myriangiales;f__Myriangiaceae;g__unclassified_Myriangiaceae;s__Myriangiaceae_sp;	Fungi	Ascomycota	Dothideomycetes	Myriangiales	Myriangiaceae		Myriangiaceae sp
FHm3	Carpinus_core.Prunus_core	OTU0878	0.321	0.321	1	6.28818e-05	0	Inf	OTU0878	k__Fungi;p__Ascomycota;c__Leotiomycetes;o__Helotiales;f__Hyaloscyphaceae;f__Hyaloscyphaceae_unclassified;f__Hyaloscyphaceae_unclassified;	Fungi	Ascomycota	Leotiomycetes	Helotiales	Hyaloscyphaceae
FHm3	Carpinus_core.Prunus_core	OTU0898	0.093	0.093	1	3.62511e-05	0	Inf	OTU0898	k__Fungi;k__Fungi_unclassified;k__Fungi_unclassified;k__Fungi_unclassified;k__Fungi_unclassified;k__Fungi_unclassified;k__Fungi_unclassified;	Fungi
FHm3	Carpinus_core.Prunus_core	OTU0947	0.144	0.144	1	4.90079e-05	0	Inf	OTU0947	k__Fungi;p__Ascomycota;c__Leotiomycetes;c__Leotiomycetes_unclassified;c__Leotiomycetes_unclassified;c__Leotiomycetes_unclassified;c__Leotiomycetes_unclassified;	Fungi	Ascomycota	Leotiomycetes
FHm4	Fraxinus_core.Tilia_core	OTU0049	0.993	0.844	0.84995	0.0252795	0.000373806	67.6274	OTU0049	k__Fungi;p__Ascomycota;c__Sordariomycetes;o__Sordariales;f__Lasiosphaeriaceae;f__Lasiosphaeriaceae_unclassified;f__Lasiosphaeriaceae_unclassified;	Fungi	Ascomycota	Sordariomycetes	Sordariales	Lasiosphaeriaceae
FHm4	Fraxinus_core.Tilia_core	OTU0003	1	1	1	0.139952	0.00766006	18.2703	OTU0003	k__Fungi;p__Ascomycota;p__Ascomycota_unclassified;p__Ascomycota_unclassified;p__Ascomycota_unclassified;p__Ascomycota_unclassified;p__Ascomycota_unclassified;	Fungi	Ascomycota
FHm4	Fraxinus_core.Tilia_core	OTU0004	1	0.769	0.769	0.0784069	0.00499938	15.6833	OTU0004	k__Fungi;p__Ascomycota;c__Sordariomycetes;o__Xylariales;f__Xylariaceae;g__Hypoxylon;s__Hypoxylon_rubiginosum;	Fungi	Ascomycota	Sordariomycetes	Xylariales	Xylariaceae	Hypoxylon	Hypoxylon rubiginosum
FHm4	Fraxinus_core.Tilia_core	OTU0011	1	1	1	0.0647968	0.00941469	6.88252	OTU0011	k__Fungi;p__Ascomycota;c__Leotiomycetes;o__Helotiales;f__Helotiales_fam_Incertae_sedis;g__Cadophora;s__Cadophora_melinii;	Fungi	Ascomycota	Leotiomycetes	Helotiales	Helotiales_fam_Incertae_sedis	Cadophora	Cadophora melinii
FHm4	Fraxinus_core.Tilia_core	OTU0039	1	1	1	0.0117503	0.00131293	8.94971	OTU0039	k__Fungi;p__Ascomycota;c__Sordariomycetes;o__Xylariales;f__Diatrypaceae;g__Eutypa;s__Eutypa_lata;	Fungi	Ascomycota	Sordariomycetes	Xylariales	Diatrypaceae	Eutypa	Eutypa lata
FHm4	Fraxinus_core.Tilia_core	OTU0131	1	0.999	0.999	0.00231743	7.90895e-05	29.3014	OTU0131	k__Fungi;p__Ascomycota;c__Dothideomycetes;o__Pleosporales;f__Lophiotremataceae;g__Lophiotrema;s__Lophiotrema_rubi;	Fungi	Ascomycota	Dothideomycetes	Pleosporales	Lophiotremataceae	Lophiotrema	Lophiotrema rubi
FHm4	Fraxinus_core.Tilia_core	OTU0142	1	1	1	0.0135306	1.26529e-05	1069.37	OTU0142	k__Fungi;p__Ascomycota;p__Ascomycota_unclassified;p__Ascomycota_unclassified;p__Ascomycota_unclassified;p__Ascomycota_unclassified;p__Ascomycota_unclassified;	Fungi	Ascomycota
FHm4	Fraxinus_core.Tilia_core	OTU0081	0.989	0.956	0.966633	0.012284	2.46892e-05	497.547	OTU0081	k__Fungi;p__Basidiomycota;c__Agaricomycetes;o__Agaricales;f__Tricholomataceae;g__Merismodes;s__Merismodes_fasciculata;	Fungi	Basidiomycota	Agaricomycetes	Agaricales	Tricholomataceae	Merismodes	Merismodes fasciculata
FHm4	Fraxinus_core.Tilia_core	OTU0092	0.056	0.039	0.696429	1.77835e-05	0.000439482	0.0404647	OTU0092	k__Fungi;p__Ascomycota;c__Leotiomycetes;o__Helotiales;f__Dermateaceae;g__Pezicula;s__Pezicula_neosporulosa;	Fungi	Ascomycota	Leotiomycetes	Helotiales	Dermateaceae	Pezicula	Pezicula neosporulosa
FHm4	Fraxinus_core.Tilia_core	OTU0095	0.98	0.921	0.939796	0.000916585	0.000136701	6.70505	OTU0095	k__Fungi;k__Fungi_unclassified;k__Fungi_unclassified;k__Fungi_unclassified;k__Fungi_unclassified;k__Fungi_unclassified;k__Fungi_unclassified;	Fungi
FHm4	Fraxinus_core.Tilia_core	OTU0100	0.384	0.337	0.877604	0.000165493	0.001586	0.104346	OTU0100	k__Fungi;p__Ascomycota;c__Sordariomycetes;o__Sordariales;f__Lasiosphaeriaceae;g__Lasiosphaeris;s__Lasiosphaeris_hispida;	Fungi	Ascomycota	Sordariomycetes	Sordariales	Lasiosphaeriaceae	Lasiosphaeris	Lasiosphaeris hispida
FHm4	Fraxinus_core.Tilia_core	OTU0136	0.283	0.283	1	0.00041238	2.17944e-05	18.9214	OTU0136	k__Fungi;p__Ascomycota;c__Dothideomycetes;o__Pleosporales;f__Pleosporales_fam_Incertae_sedis;g__Cryptocoryneum;s__Cryptocoryneum_condensatum;	Fungi	Ascomycota	Dothideomycetes	Pleosporales	Pleosporales_fam_Incertae_sedis	Cryptocoryneum	Cryptocoryneum condensatum
FHm4	Fraxinus_core.Tilia_core	OTU0151	0.209	0.209	1	0.000106222	2.46229e-05	4.31396	OTU0151	k__Fungi;p__Ascomycota;c__Sordariomycetes;o__Sordariales;f__Lasiosphaeriaceae;g__Apodus;s__Apodus_deciduus;	Fungi	Ascomycota	Sordariomycetes	Sordariales	Lasiosphaeriaceae	Apodus	Apodus deciduus
FHm4	Fraxinus_core.Tilia_core	OTU0164	0.692	0.692	1	0.000301135	0	Inf	OTU0164	k__Fungi;p__Basidiomycota;c__Agaricomycetes;c__Agaricomycetes_unclassified;c__Agaricomycetes_unclassified;c__Agaricomycetes_unclassified;c__Agaricomycetes_unclassified;	Fungi	Basidiomycota	Agaricomycetes
FHm4	Fraxinus_core.Tilia_core	OTU0168	0.999	0.998	0.998999	0.00216073	0.000279031	7.74369	OTU0168	k__Fungi;p__Ascomycota;p__Ascomycota_unclassified;p__Ascomycota_unclassified;p__Ascomycota_unclassified;p__Ascomycota_unclassified;p__Ascomycota_unclassified;	Fungi	Ascomycota
FHm4	Fraxinus_core.Tilia_core	OTU0178	0.121	0.121	1	3.02545e-05	6.04315e-05	0.500642	OTU0178	k__Fungi;p__Ascomycota;c__Sordariomycetes;o__Hypocreales;f__Nectriaceae;g__Cylindrocarpon;s__Cylindrocarpon_faginatum;	Fungi	Ascomycota	Sordariomycetes	Hypocreales	Nectriaceae	Cylindrocarpon	Cylindrocarpon faginatum
FHm4	Fraxinus_core.Tilia_core	OTU0180	0.767	0.767	1	0.00235002	7.34575e-05	31.9915	OTU0180	k__Fungi;p__Basidiomycota;c__Agaricomycetes;c__Agaricomycetes_unclassified;c__Agaricomycetes_unclassified;c__Agaricomycetes_unclassified;c__Agaricomycetes_unclassified;	Fungi	Basidiomycota	Agaricomycetes
FHm4	Fraxinus_core.Tilia_core	OTU0187	0.99	0.99	1	0.00224317	1.3236e-05	169.475	OTU0187	k__Fungi;p__Ascomycota;p__Ascomycota_unclassified;p__Ascomycota_unclassified;p__Ascomycota_unclassified;p__Ascomycota_unclassified;p__Ascomycota_unclassified;	Fungi	Ascomycota
FHm4	Fraxinus_core.Tilia_core	OTU0209	0.104	0.104	1	0.000324451	2.51844e-06	128.83	OTU0209	k__Fungi;p__Ascomycota;c__Sordariomycetes;o__Sordariales;f__Chaetomiaceae;f__Chaetomiaceae_unclassified;f__Chaetomiaceae_unclassified;	Fungi	Ascomycota	Sordariomycetes	Sordariales	Chaetomiaceae
FHm4	Fraxinus_core.Tilia_core	OTU0210	0.751	0.75	0.998668	0.00249379	6.05235e-06	412.037	OTU0210	k__Fungi;p__Ascomycota;c__Eurotiomycetes;o__Chaetothyriales;f__Herpotrichiellaceae;g__Veronaea;g__Veronaea_unclassified;	Fungi	Ascomycota	Eurotiomycetes	Chaetothyriales	Herpotrichiellaceae	Veronaea
FHm4	Fraxinus_core.Tilia_core	OTU0212	0.278	0.278	1	0.00155991	1.68655e-06	924.912	OTU0212	k__Fungi;p__Ascomycota;p__Ascomycota_unclassified;p__Ascomycota_unclassified;p__Ascomycota_unclassified;p__Ascomycota_unclassified;p__Ascomycota_unclassified;	Fungi	Ascomycota
FHm4	Fraxinus_core.Tilia_core	OTU0243	0.998	0.998	1	0.000450655	1.34799e-05	33.4317	OTU0243	k__Fungi;p__Ascomycota;c__Eurotiomycetes;o__Chaetothyriales;f__Herpotrichiellaceae;g__Capronia;s__Capronia_pulcherrima;	Fungi	Ascomycota	Eurotiomycetes	Chaetothyriales	Herpotrichiellaceae	Capronia	Capronia pulcherrima
FHm4	Fraxinus_core.Tilia_core	OTU0245	0.22	0.143	0.65	2.64892e-05	0.000146909	0.180311	OTU0245	k__Fungi;k__Fungi_unclassified;k__Fungi_unclassified;k__Fungi_unclassified;k__Fungi_unclassified;k__Fungi_unclassified;k__Fungi_unclassified;	Fungi
FHm4	Fraxinus_core.Tilia_core	OTU0273	0.549	0.43	0.783242	0.000899649	1.94591e-05	46.2328	OTU0273	k__Fungi;p__Ascomycota;c__Dothideomycetes;o__Pleosporales;f__Cucurbitariaceae;g__Pyrenochaeta;g__Pyrenochaeta_unclassified;	Fungi	Ascomycota	Dothideomycetes	Pleosporales	Cucurbitariaceae	Pyrenochaeta
FHm4	Fraxinus_core.Tilia_core	OTU0279	0.572	0.563	0.984266	0.000132993	2.4903e-05	5.34045	OTU0279	k__Fungi;p__Ascomycota;c__Eurotiomycetes;o__Chaetothyriales;f__Herpotrichiellaceae;g__Exophiala;s__Exophiala_moniliae;	Fungi	Ascomycota	Eurotiomycetes	Chaetothyriales	Herpotrichiellaceae	Exophiala	Exophiala moniliae
FHm4	Fraxinus_core.Tilia_core	OTU0293	0.532	0.532	1	0.000744141	8.53333e-06	87.204	OTU0293	k__Fungi;k__Fungi_unclassified;k__Fungi_unclassified;k__Fungi_unclassified;k__Fungi_unclassified;k__Fungi_unclassified;k__Fungi_unclassified;	Fungi
FHm4	Fraxinus_core.Tilia_core	OTU0298	0.412	0.412	1	0.000582514	4.33623e-06	134.336	OTU0298	k__Fungi;p__Ascomycota;c__Sordariomycetes;o__Hypocreales;o__Hypocreales_unclassified;o__Hypocreales_unclassified;o__Hypocreales_unclassified;	Fungi	Ascomycota	Sordariomycetes	Hypocreales
FHm4	Fraxinus_core.Tilia_core	OTU0456	0.026	0.026	1	2.07711e-05	2.54599e-05	0.815835	OTU0456	k__Fungi;p__Ascomycota;c__Eurotiomycetes;o__Chaetothyriales;f__Herpotrichiellaceae;g__Capronia;s__Capronia_pulcherrima;	Fungi	Ascomycota	Eurotiomycetes	Chaetothyriales	Herpotrichiellaceae	Capronia	Capronia pulcherrima
FHm4	Fraxinus_core.Tilia_core	OTU0477	0.126	0.126	1	3.02565e-05	0	Inf	OTU0477	k__Fungi;p__Ascomycota;c__Sordariomycetes;o__Sordariales;f__Lasiosphaeriaceae;g__Lasiosphaeris;s__Lasiosphaeris_hispida;	Fungi	Ascomycota	Sordariomycetes	Sordariales	Lasiosphaeriaceae	Lasiosphaeris	Lasiosphaeris hispida
FHm4	Fraxinus_core.Tilia_core	OTU0498	0.244	0.244	1	5.25282e-05	0	Inf	OTU0498	k__Fungi;p__Basidiomycota;c__Agaricomycetes;o__Agaricales;o__Agaricales_unclassified;o__Agaricales_unclassified;o__Agaricales_unclassified;	Fungi	Basidiomycota	Agaricomycetes	Agaricales
FHm4	Fraxinus_core.Tilia_core	OTU0505	0.195	0.195	1	0.000353392	0	Inf	OTU0505	k__Fungi;p__Ascomycota;c__Dothideomycetes;o__Botryosphaeriales;f__unclassified_Botryosphaeriales;g__unclassified_Botryosphaeriales;s__Botryosphaeriales_sp;	Fungi	Ascomycota	Dothideomycetes	Botryosphaeriales			Botryosphaeriales sp
FHm4	Fraxinus_core.Tilia_core	OTU0680	0.325	0.325	1	4.9094e-05	0	Inf	OTU0680	k__Fungi;p__Basidiomycota;c__Tremellomycetes;o__Tremellales;f__Tremellaceae;g__Tremella;s__Tremella_indecorata;	Fungi	Basidiomycota	Tremellomycetes	Tremellales	Tremellaceae	Tremella	Tremella indecorata
FHm4	Fraxinus_core.Tilia_core	OTU0691	0.155	0.155	1	9.99664e-05	7.51642e-07	132.997	OTU0691	k__Fungi;p__Mortierellomycota;c__Mortierellomycetes;o__Mortierellales;f__Mortierellaceae;g__Mortierella;s__Mortierella_amoeboidea;	Fungi	Mortierellomycota	Mortierellomycetes	Mortierellales	Mortierellaceae	Mortierella	Mortierella amoeboidea
FHm4	Fraxinus_core.Tilia_core	OTU0715	0.077	0.077	1	5.42504e-05	0	Inf	OTU0715	k__Fungi;p__Ascomycota;c__Dothideomycetes;o__Pleosporales;o__Pleosporales_unclassified;o__Pleosporales_unclassified;o__Pleosporales_unclassified;	Fungi	Ascomycota	Dothideomycetes	Pleosporales
FHm4	Fraxinus_core.Tilia_core	OTU0924	0.243	0.243	1	7.8127e-05	1.73449e-06	45.0432	OTU0924	k__Fungi;p__Basidiomycota;c__Agaricomycetes;o__Agaricales;f__Physalacriaceae;g__Cylindrobasidium;s__Cylindrobasidium_evolvens;	Fungi	Basidiomycota	Agaricomycetes	Agaricales	Physalacriaceae	Cylindrobasidium	Cylindrobasidium evolvens
FHm4	Fraxinus_core.Tilia_core	OTU1225	0.131	0.131	1	3.02545e-05	0	Inf	OTU1225	k__Fungi;k__Fungi_unclassified;k__Fungi_unclassified;k__Fungi_unclassified;k__Fungi_unclassified;k__Fungi_unclassified;k__Fungi_unclassified;	Fungi
FHm5	Larix_core.Pseudotsuga_core	OTU0008	0.816	0.768	0.941176	0.058173	0.000291581	199.509	OTU0008	k__Fungi;p__Basidiomycota;c__Agaricomycetes;o__Agaricales;f__Tricholomataceae;g__Mycena;s__Mycena_plumipes;	Fungi	Basidiomycota	Agaricomycetes	Agaricales	Tricholomataceae	Mycena	Mycena plumipes
FHm5	Larix_core.Pseudotsuga_core	OTU0030	0.986	0.725	0.735294	0.00620539	0.0155044	0.400234	OTU0030	k__Fungi;p__Basidiomycota;c__Agaricomycetes;o__Auriculariales;f__Exidiaceae;f__Exidiaceae_unclassified;f__Exidiaceae_unclassified;	Fungi	Basidiomycota	Agaricomycetes	Auriculariales	Exidiaceae
FHm5	Larix_core.Pseudotsuga_core	OTU0031	0.122	0.122	1	3.36484e-05	0.0061218	0.00549649	OTU0031	k__Fungi;p__Basidiomycota;c__Agaricomycetes;o__Agaricales;f__Tricholomataceae;g__Mycena;s__Mycena_abramsii;	Fungi	Basidiomycota	Agaricomycetes	Agaricales	Tricholomataceae	Mycena	Mycena abramsii
FHm5	Larix_core.Pseudotsuga_core	OTU0002	1	1	1	0.180728	0.00835814	21.623	OTU0002	k__Fungi;p__Basidiomycota;c__Agaricomycetes;o__Agaricales;f__Strophariaceae;g__Hypholoma;s__Hypholoma_capnoides;	Fungi	Basidiomycota	Agaricomycetes	Agaricales	Strophariaceae	Hypholoma	Hypholoma capnoides
FHm5	Larix_core.Pseudotsuga_core	OTU0010	1	1	1	0.00478735	0.0375312	0.127557	OTU0010	k__Fungi;p__Basidiomycota;c__Agaricomycetes;o__Agaricales;f__Psathyrellaceae;g__Coprinellus;s__Coprinellus_micaceus;	Fungi	Basidiomycota	Agaricomycetes	Agaricales	Psathyrellaceae	Coprinellus	Coprinellus micaceus
FHm5	Larix_core.Pseudotsuga_core	OTU0073	0.086	0.086	1	4.33963e-05	0.00797162	0.00544384	OTU0073	k__Fungi;p__Ascomycota;p__Ascomycota_unclassified;p__Ascomycota_unclassified;p__Ascomycota_unclassified;p__Ascomycota_unclassified;p__Ascomycota_unclassified;	Fungi	Ascomycota
FHm5	Larix_core.Pseudotsuga_core	OTU0077	0.728	0.458	0.629121	0.000549615	0.00276065	0.199089	OTU0077	k__Fungi;p__Ascomycota;c__Leotiomycetes;o__Helotiales;o__Helotiales_unclassified;o__Helotiales_unclassified;o__Helotiales_unclassified;	Fungi	Ascomycota	Leotiomycetes	Helotiales
FHm5	Larix_core.Pseudotsuga_core	OTU0078	0.449	0.329	0.732739	0.000916005	0.00331388	0.276415	OTU0078	k__Fungi;p__Ascomycota;c__Leotiomycetes;o__Helotiales;o__Helotiales_unclassified;o__Helotiales_unclassified;o__Helotiales_unclassified;	Fungi	Ascomycota	Leotiomycetes	Helotiales
FHm5	Larix_core.Pseudotsuga_core	OTU0018	1	1	1	0.000995266	0.00417345	0.238475	OTU0018	k__Fungi;p__Basidiomycota;c__Agaricomycetes;o__Agaricales;f__Porotheleaceae;g__Porotheleum;s__Porotheleum_fimbriatum;	Fungi	Basidiomycota	Agaricomycetes	Agaricales	Porotheleaceae	Porotheleum	Porotheleum fimbriatum
FHm5	Larix_core.Pseudotsuga_core	OTU0022	1	0.508	0.508	0.0208596	0.0094945	2.19702	OTU0022	k__Fungi;p__Ascomycota;c__Leotiomycetes;o__Helotiales;f__Helotiales_fam_Incertae_sedis;g__Leptodontidium;g__Leptodontidium_unclassified;	Fungi	Ascomycota	Leotiomycetes	Helotiales	Helotiales_fam_Incertae_sedis	Leptodontidium
FHm5	Larix_core.Pseudotsuga_core	OTU0024	1	1	1	0.0586809	9.03373e-05	649.575	OTU0024	k__Fungi;p__Ascomycota;c__Sordariomycetes;o__Chaetosphaeriales;f__Chaetosphaeriaceae;g__Chaetosphaeria;s__Chaetosphaeria_fusiformis;	Fungi	Ascomycota	Sordariomycetes	Chaetosphaeriales	Chaetosphaeriaceae	Chaetosphaeria	Chaetosphaeria fusiformis
FHm5	Larix_core.Pseudotsuga_core	OTU0046	1	1	1	0.0343684	4.88995e-05	702.837	OTU0046	k__Fungi;p__Basidiomycota;c__Agaricomycetes;o__Atheliales;f__Atheliaceae;g__Fibulomyces;s__Fibulomyces_mutabilis;	Fungi	Basidiomycota	Agaricomycetes	Atheliales	Atheliaceae	Fibulomyces	Fibulomyces mutabilis
FHm5	Larix_core.Pseudotsuga_core	OTU0047	1	1	1	0.0252976	7.93839e-05	318.675	OTU0047	k__Fungi;p__Basidiomycota;c__Agaricomycetes;o__Agaricales;f__Pluteaceae;g__Pluteus;s__Pluteus_brunneidiscus;	Fungi	Basidiomycota	Agaricomycetes	Agaricales	Pluteaceae	Pluteus	Pluteus brunneidiscus
FHm5	Larix_core.Pseudotsuga_core	OTU0087	0.733	0.669	0.912688	0.0126708	1.4846e-05	853.483	OTU0087	k__Fungi;k__Fungi_unclassified;k__Fungi_unclassified;k__Fungi_unclassified;k__Fungi_unclassified;k__Fungi_unclassified;k__Fungi_unclassified;	Fungi
FHm5	Larix_core.Pseudotsuga_core	OTU0090	0.14	0.14	1	0.0321566	1.72565e-05	1863.44	OTU0090	k__Fungi;p__Ascomycota;c__Leotiomycetes;o__Helotiales;o__Helotiales_unclassified;o__Helotiales_unclassified;o__Helotiales_unclassified;	Fungi	Ascomycota	Leotiomycetes	Helotiales
FHm5	Larix_core.Pseudotsuga_core	OTU0053	1	1	1	0.0274472	5.21179e-05	526.637	OTU0053	k__Fungi;k__Fungi_unclassified;k__Fungi_unclassified;k__Fungi_unclassified;k__Fungi_unclassified;k__Fungi_unclassified;k__Fungi_unclassified;	Fungi
FHm5	Larix_core.Pseudotsuga_core	OTU0094	0.126	0.083	0.65873	2.97826e-05	0.00190829	0.015607	OTU0094	k__Fungi;p__Ascomycota;c__Sordariomycetes;o__Sordariales;f__Lasiosphaeriaceae;g__Lasiosphaeris;s__Lasiosphaeris_sp;	Fungi	Ascomycota	Sordariomycetes	Sordariales	Lasiosphaeriaceae	Lasiosphaeris	Lasiosphaeris sp
FHm5	Larix_core.Pseudotsuga_core	OTU0057	1	1	1	0.0243109	0.000106932	227.349	OTU0057	k__Fungi;p__Ascomycota;c__Leotiomycetes;o__Helotiales;o__Helotiales_unclassified;o__Helotiales_unclassified;o__Helotiales_unclassified;	Fungi	Ascomycota	Leotiomycetes	Helotiales
FHm5	Larix_core.Pseudotsuga_core	OTU0068	1	0.992	0.992	0.00982528	0.00233518	4.20751	OTU0068	k__Fungi;k__Fungi_unclassified;k__Fungi_unclassified;k__Fungi_unclassified;k__Fungi_unclassified;k__Fungi_unclassified;k__Fungi_unclassified;	Fungi
FHm5	Larix_core.Pseudotsuga_core	OTU0084	1	1	1	0.0110478	2.17429e-05	508.112	OTU0084	k__Fungi;p__Ascomycota;c__Dothideomycetes;o__Venturiales;f__Venturiaceae;g__Venturia;g__Venturia_unclassified;	Fungi	Ascomycota	Dothideomycetes	Venturiales	Venturiaceae	Venturia
FHm5	Larix_core.Pseudotsuga_core	OTU0091	1	1	1	0.0186745	8.43396e-07	22142	OTU0091	k__Fungi;p__Basidiomycota;c__Agaricomycetes;o__Agaricales;o__Agaricales_unclassified;o__Agaricales_unclassified;o__Agaricales_unclassified;	Fungi	Basidiomycota	Agaricomycetes	Agaricales
FHm5	Larix_core.Pseudotsuga_core	OTU0108	1	0.999	0.999	0.00808658	2.35902e-05	342.794	OTU0108	k__Fungi;p__Ascomycota;c__Sordariomycetes;c__Sordariomycetes_unclassified;c__Sordariomycetes_unclassified;c__Sordariomycetes_unclassified;c__Sordariomycetes_unclassified;	Fungi	Ascomycota	Sordariomycetes
FHm5	Larix_core.Pseudotsuga_core	OTU0112	1	0.855	0.855	0.0020724	0.000214238	9.67338	OTU0112	k__Fungi;p__Ascomycota;c__Leotiomycetes;o__Helotiales;f__Hyaloscyphaceae;g__Hyphodiscus;s__Hyphodiscus_brachyconius;	Fungi	Ascomycota	Leotiomycetes	Helotiales	Hyaloscyphaceae	Hyphodiscus	Hyphodiscus brachyconius
FHm5	Larix_core.Pseudotsuga_core	OTU0121	1	1	1	0.00253912	0.000159862	15.8832	OTU0121	k__Fungi;p__Ascomycota;c__Eurotiomycetes;o__Chaetothyriales;f__Herpotrichiellaceae;f__Herpotrichiellaceae_unclassified;f__Herpotrichiellaceae_unclassified;	Fungi	Ascomycota	Eurotiomycetes	Chaetothyriales	Herpotrichiellaceae
FHm5	Larix_core.Pseudotsuga_core	OTU0145	1	1	1	0.0037609	2.02671e-05	185.567	OTU0145	k__Fungi;k__Fungi_unclassified;k__Fungi_unclassified;k__Fungi_unclassified;k__Fungi_unclassified;k__Fungi_unclassified;k__Fungi_unclassified;	Fungi
FHm5	Larix_core.Pseudotsuga_core	OTU0147	1	0.621	0.621	0.00477498	0.000181589	26.2955	OTU0147	k__Fungi;p__Ascomycota;c__Leotiomycetes;o__Helotiales;o__Helotiales_unclassified;o__Helotiales_unclassified;o__Helotiales_unclassified;	Fungi	Ascomycota	Leotiomycetes	Helotiales
FHm5	Larix_core.Pseudotsuga_core	OTU0148	1	1	1	0.00431313	3.78934e-06	1138.23	OTU0148	k__Fungi;p__Ascomycota;c__Leotiomycetes;o__Helotiales;o__Helotiales_unclassified;o__Helotiales_unclassified;o__Helotiales_unclassified;	Fungi	Ascomycota	Leotiomycetes	Helotiales
FHm5	Larix_core.Pseudotsuga_core	OTU0153	1	1	1	0.0045393	2.97407e-05	152.629	OTU0153	k__Fungi;p__Basidiomycota;p__Basidiomycota_unclassified;p__Basidiomycota_unclassified;p__Basidiomycota_unclassified;p__Basidiomycota_unclassified;p__Basidiomycota_unclassified;	Fungi	Basidiomycota
FHm5	Larix_core.Pseudotsuga_core	OTU0160	1	1	1	0.00233793	2.54544e-06	918.476	OTU0160	k__Fungi;p__Ascomycota;c__Leotiomycetes;o__Helotiales;f__Helotiaceae;g__Infundichalara;s__Infundichalara_sp;	Fungi	Ascomycota	Leotiomycetes	Helotiales	Helotiaceae	Infundichalara	Infundichalara sp
FHm5	Larix_core.Pseudotsuga_core	OTU0175	1	0.806	0.806	0.000895435	0.000565232	1.58419	OTU0175	k__Fungi;p__Basidiomycota;c__Tremellomycetes;o__Tremellales;f__Tremellaceae;g__Cryptococcus;s__Cryptococcus_pseudolongus;	Fungi	Basidiomycota	Tremellomycetes	Tremellales	Tremellaceae	Cryptococcus	Cryptococcus pseudolongus
FHm5	Larix_core.Pseudotsuga_core	OTU0139	0.801	0.756	0.94382	0.00334161	1.32355e-05	252.474	OTU0139	k__Fungi;k__Fungi_unclassified;k__Fungi_unclassified;k__Fungi_unclassified;k__Fungi_unclassified;k__Fungi_unclassified;k__Fungi_unclassified;	Fungi
FHm5	Larix_core.Pseudotsuga_core	OTU0185	1	0.789	0.789	0.000624726	0.000647681	0.964558	OTU0185	k__Fungi;p__Ascomycota;c__Leotiomycetes;o__Helotiales;o__Helotiales_unclassified;o__Helotiales_unclassified;o__Helotiales_unclassified;	Fungi	Ascomycota	Leotiomycetes	Helotiales
FHm5	Larix_core.Pseudotsuga_core	OTU0143	0.169	0.169	1	0.00433655	6.98783e-06	620.586	OTU0143	k__Fungi;p__Ascomycota;c__Leotiomycetes;o__Helotiales;f__Hyaloscyphaceae;g__Hyaloscypha;s__Hyaloscypha_aureliella;	Fungi	Ascomycota	Leotiomycetes	Helotiales	Hyaloscyphaceae	Hyaloscypha	Hyaloscypha aureliella
FHm5	Larix_core.Pseudotsuga_core	OTU0144	0.202	0.182	0.90099	0.00265634	1.49035e-05	178.237	OTU0144	k__Fungi;p__Ascomycota;c__Leotiomycetes;o__Helotiales;f__Helotiales_fam_Incertae_sedis;g__Phaeomollisia;s__Phaeomollisia_piceae;	Fungi	Ascomycota	Leotiomycetes	Helotiales	Helotiales_fam_Incertae_sedis	Phaeomollisia	Phaeomollisia piceae
FHm5	Larix_core.Pseudotsuga_core	OTU0191	1	0.84	0.84	0.000686407	0.000250966	2.73506	OTU0191	k__Fungi;p__Ascomycota;c__Dothideomycetes;o__Capnodiales;o__Capnodiales_unclassified;o__Capnodiales_unclassified;o__Capnodiales_unclassified;	Fungi	Ascomycota	Dothideomycetes	Capnodiales
FHm5	Larix_core.Pseudotsuga_core	OTU0195	1	1	1	0.00176277	1.15255e-05	152.945	OTU0195	k__Fungi;p__Basidiomycota;c__Pucciniomycetes;o__Platygloeales;f__unclassified_Platygloeales;g__unclassified_Platygloeales;s__Platygloeales_sp;	Fungi	Basidiomycota	Pucciniomycetes	Platygloeales			Platygloeales sp
FHm5	Larix_core.Pseudotsuga_core	OTU0211	1	1	1	0.00181631	1.50791e-06	1204.52	OTU0211	k__Fungi;k__Fungi_unclassified;k__Fungi_unclassified;k__Fungi_unclassified;k__Fungi_unclassified;k__Fungi_unclassified;k__Fungi_unclassified;	Fungi
FHm5	Larix_core.Pseudotsuga_core	OTU0223	1	1	1	0.00112398	9.62816e-05	11.6739	OTU0223	k__Fungi;p__Basidiomycota;c__Agaricomycetes;o__Cantharellales;f__Botryobasidiaceae;g__Botryobasidium;s__Botryobasidium_obtusisporum;	Fungi	Basidiomycota	Agaricomycetes	Cantharellales	Botryobasidiaceae	Botryobasidium	Botryobasidium obtusisporum
FHm5	Larix_core.Pseudotsuga_core	OTU0150	0.011	0.011	1	0.0086719	9.45655e-06	917.026	OTU0150	k__Fungi;p__Ascomycota;c__Leotiomycetes;o__Helotiales;o__Helotiales_unclassified;o__Helotiales_unclassified;o__Helotiales_unclassified;	Fungi	Ascomycota	Leotiomycetes	Helotiales
FHm5	Larix_core.Pseudotsuga_core	OTU0251	1	1	1	0.000679074	1.90219e-05	35.6997	OTU0251	k__Fungi;p__Ascomycota;c__Leotiomycetes;o__Helotiales;f__Helotiales_fam_Incertae_sedis;g__Xenochalara;s__Xenochalara_sp;	Fungi	Ascomycota	Leotiomycetes	Helotiales	Helotiales_fam_Incertae_sedis	Xenochalara	Xenochalara sp
FHm5	Larix_core.Pseudotsuga_core	OTU0156	0.062	0.062	1	3.27929e-05	0.000573602	0.0571701	OTU0156	k__Fungi;p__Ascomycota;c__Sordariomycetes;o__Chaetosphaeriales;f__Chaetosphaeriaceae;g__Chaetosphaeria;s__Chaetosphaeria_innumera;	Fungi	Ascomycota	Sordariomycetes	Chaetosphaeriales	Chaetosphaeriaceae	Chaetosphaeria	Chaetosphaeria innumera
FHm5	Larix_core.Pseudotsuga_core	OTU0277	1	1	1	0.00146379	1.08595e-06	1347.94	OTU0277	k__Fungi;p__Ascomycota;c__Leotiomycetes;c__Leotiomycetes_unclassified;c__Leotiomycetes_unclassified;c__Leotiomycetes_unclassified;c__Leotiomycetes_unclassified;	Fungi	Ascomycota	Leotiomycetes
FHm5	Larix_core.Pseudotsuga_core	OTU0172	0.385	0.255	0.662338	0.000104822	0.000843846	0.12422	OTU0172	k__Fungi;p__Basidiomycota;c__Tremellomycetes;o__Tremellales;f__Tremellales_fam_Incertae_sedis;g__Cuniculitrema;s__Cuniculitrema_polymorpha;	Fungi	Basidiomycota	Tremellomycetes	Tremellales	Tremellales_fam_Incertae_sedis	Cuniculitrema	Cuniculitrema polymorpha
FHm5	Larix_core.Pseudotsuga_core	OTU0192	0.999	0.957	0.957958	0.0010138	7.03548e-05	14.4098	OTU0192	k__Fungi;p__Ascomycota;c__Dothideomycetes;o__Dothideales;f__Aureobasidiaceae;g__Aureobasidium;s__Aureobasidium_pullulans;	Fungi	Ascomycota	Dothideomycetes	Dothideales	Aureobasidiaceae	Aureobasidium	Aureobasidium pullulans
FHm5	Larix_core.Pseudotsuga_core	OTU0198	0.106	0.106	1	0.00198405	7.49113e-06	264.854	OTU0198	k__Fungi;p__Basidiomycota;c__Agaricomycetes;o__Polyporales;f__Fomitopsidaceae;g__Antrodia;s__Antrodia_serialis;	Fungi	Basidiomycota	Agaricomycetes	Polyporales	Fomitopsidaceae	Antrodia	Antrodia serialis
FHm5	Larix_core.Pseudotsuga_core	OTU0201	0.998	0.868	0.869739	0.000788393	0.00013254	5.94834	OTU0201	k__Fungi;p__Ascomycota;c__Eurotiomycetes;o__Chaetothyriales;f__Herpotrichiellaceae;g__Cladophialophora;s__Cladophialophora_chaetospira;	Fungi	Ascomycota	Eurotiomycetes	Chaetothyriales	Herpotrichiellaceae	Cladophialophora	Cladophialophora chaetospira
FHm5	Larix_core.Pseudotsuga_core	OTU0207	0.974	0.974	1	0.00249384	1.08595e-06	2296.47	OTU0207	k__Fungi;p__Ascomycota;c__Leotiomycetes;o__Helotiales;o__Helotiales_unclassified;o__Helotiales_unclassified;o__Helotiales_unclassified;	Fungi	Ascomycota	Leotiomycetes	Helotiales
FHm5	Larix_core.Pseudotsuga_core	OTU0219	0.033	0.033	1	1.30244e-05	0.000239673	0.0543426	OTU0219	k__Fungi;p__Ascomycota;c__Sordariomycetes;o__Chaetosphaeriales;f__Chaetosphaeriaceae;g__Chaetosphaeria;s__Chaetosphaeria_vermicularioides;	Fungi	Ascomycota	Sordariomycetes	Chaetosphaeriales	Chaetosphaeriaceae	Chaetosphaeria	Chaetosphaeria vermicularioides
FHm5	Larix_core.Pseudotsuga_core	OTU0220	0.988	0.988	1	0.00102943	0.000210047	4.90095	OTU0220	k__Fungi;p__Ascomycota;c__Dothideomycetes;o__Venturiales;f__Venturiaceae;f__Venturiaceae_unclassified;f__Venturiaceae_unclassified;	Fungi	Ascomycota	Dothideomycetes	Venturiales	Venturiaceae
FHm5	Larix_core.Pseudotsuga_core	OTU0222	0.13	0.13	1	0.00104621	2.02143e-06	517.56	OTU0222	k__Fungi;p__Ascomycota;c__Leotiomycetes;o__Helotiales;f__Hyaloscyphaceae;g__Hyaloscypha;s__Hyaloscypha_monodictys;	Fungi	Ascomycota	Leotiomycetes	Helotiales	Hyaloscyphaceae	Hyaloscypha	Hyaloscypha monodictys
FHm5	Larix_core.Pseudotsuga_core	OTU0229	0.9	0.728	0.808889	0.000244733	0.000358582	0.682501	OTU0229	k__Fungi;k__Fungi_unclassified;k__Fungi_unclassified;k__Fungi_unclassified;k__Fungi_unclassified;k__Fungi_unclassified;k__Fungi_unclassified;	Fungi
FHm5	Larix_core.Pseudotsuga_core	OTU0230	0.746	0.593	0.794906	0.000932697	4.22049e-05	22.0992	OTU0230	k__Fungi;p__Ascomycota;c__Leotiomycetes;o__Helotiales;f__Hyaloscyphaceae;g__Hyphodiscus;g__Hyphodiscus_unclassified;	Fungi	Ascomycota	Leotiomycetes	Helotiales	Hyaloscyphaceae	Hyphodiscus
FHm5	Larix_core.Pseudotsuga_core	OTU0231	0.209	0.209	1	4.92184e-05	0.000411217	0.11969	OTU0231	k__Fungi;p__Basidiomycota;c__Agaricomycetes;o__Agaricales;f__Tricholomataceae;g__Mycena;g__Mycena_unclassified;	Fungi	Basidiomycota	Agaricomycetes	Agaricales	Tricholomataceae	Mycena
FHm5	Larix_core.Pseudotsuga_core	OTU0232	0.999	0.999	1	0.00104378	2.18678e-05	47.7314	OTU0232	k__Fungi;p__Ascomycota;c__Sordariomycetes;o__Hypocreales;f__Bionectriaceae;g__Clonostachys;g__Clonostachys_unclassified;	Fungi	Ascomycota	Sordariomycetes	Hypocreales	Bionectriaceae	Clonostachys
FHm5	Larix_core.Pseudotsuga_core	OTU0236	0.773	0.773	1	0.00128595	2.96741e-06	433.357	OTU0236	k__Fungi;k__Fungi_unclassified;k__Fungi_unclassified;k__Fungi_unclassified;k__Fungi_unclassified;k__Fungi_unclassified;k__Fungi_unclassified;	Fungi
FHm5	Larix_core.Pseudotsuga_core	OTU0237	0.942	0.942	1	0.000840544	9.4283e-05	8.91511	OTU0237	k__Fungi;p__Ascomycota;c__Dothideomycetes;o__Venturiales;f__Venturiaceae;g__Venturia;g__Venturia_unclassified;	Fungi	Ascomycota	Dothideomycetes	Venturiales	Venturiaceae	Venturia
FHm5	Larix_core.Pseudotsuga_core	OTU0241	0.284	0.284	1	0.00033818	2.41229e-05	14.0191	OTU0241	k__Fungi;p__Ascomycota;c__Dothideomycetes;o__Capnodiales;f__Extremaceae;f__Extremaceae_unclassified;f__Extremaceae_unclassified;	Fungi	Ascomycota	Dothideomycetes	Capnodiales	Extremaceae
FHm5	Larix_core.Pseudotsuga_core	OTU0253	0.167	0.167	1	3.27243e-05	0.000214549	0.152526	OTU0253	k__Fungi;p__Mortierellomycota;c__Mortierellomycetes;o__Mortierellales;f__unclassified_Mortierellales;g__unclassified_Mortierellales;s__Mortierellales_sp;	Fungi	Mortierellomycota	Mortierellomycetes	Mortierellales			Mortierellales sp
FHm5	Larix_core.Pseudotsuga_core	OTU0255	0.097	0.097	1	2.51727e-05	5.50823e-06	4.57001	OTU0255	k__Fungi;p__Ascomycota;c__Leotiomycetes;o__Helotiales;f__Myxotrichaceae;g__Oidiodendron;s__Oidiodendron_periconioides;	Fungi	Ascomycota	Leotiomycetes	Helotiales	Myxotrichaceae	Oidiodendron	Oidiodendron periconioides
FHm5	Larix_core.Pseudotsuga_core	OTU0257	0.765	0.54	0.705882	0.00047907	2.87136e-05	16.6844	OTU0257	k__Fungi;k__Fungi_unclassified;k__Fungi_unclassified;k__Fungi_unclassified;k__Fungi_unclassified;k__Fungi_unclassified;k__Fungi_unclassified;	Fungi
FHm5	Larix_core.Pseudotsuga_core	OTU0259	0.055	0.055	1	3.0903e-05	4.83234e-06	6.39503	OTU0259	k__Fungi;p__Ascomycota;c__Sordariomycetes;o__Diaporthales;f__Gnomoniaceae;g__Apiognomonia;s__Apiognomonia_errabunda;	Fungi	Ascomycota	Sordariomycetes	Diaporthales	Gnomoniaceae	Apiognomonia	Apiognomonia errabunda
FHm5	Larix_core.Pseudotsuga_core	OTU0260	0.173	0.173	1	2.89498e-05	2.20329e-06	13.1393	OTU0260	k__Fungi;p__Mucoromycota;c__Umbelopsidomycetes;o__Umbelopsidales;f__Umbelopsidaceae;g__Umbelopsis;g__Umbelopsis_unclassified;	Fungi	Mucoromycota	Umbelopsidomycetes	Umbelopsidales	Umbelopsidaceae	Umbelopsis
FHm5	Larix_core.Pseudotsuga_core	OTU0263	0.837	0.667	0.796894	0.000500938	8.00615e-05	6.25692	OTU0263	k__Fungi;p__Ascomycota;c__Eurotiomycetes;o__Chaetothyriales;f__Herpotrichiellaceae;g__Exophiala;s__Exophiala_moniliae;	Fungi	Ascomycota	Eurotiomycetes	Chaetothyriales	Herpotrichiellaceae	Exophiala	Exophiala moniliae
FHm5	Larix_core.Pseudotsuga_core	OTU0272	0.976	0.976	1	0.00106925	0	Inf	OTU0272	k__Fungi;p__Ascomycota;c__Dothideomycetes;o__Venturiales;f__Venturiaceae;g__Venturia;g__Venturia_unclassified;	Fungi	Ascomycota	Dothideomycetes	Venturiales	Venturiaceae	Venturia
FHm5	Larix_core.Pseudotsuga_core	OTU0283	0.526	0.526	1	0.000237701	5.43566e-06	43.7298	OTU0283	k__Fungi;p__Ascomycota;c__Sordariomycetes;o__Hypocreales;f__Nectriaceae;g__Mariannaea;s__Mariannaea_camptospora;	Fungi	Ascomycota	Sordariomycetes	Hypocreales	Nectriaceae	Mariannaea	Mariannaea camptospora
FHm5	Larix_core.Pseudotsuga_core	OTU0284	0.866	0.866	1	0.000429508	2.70629e-05	15.8708	OTU0284	k__Fungi;p__Basidiomycota;c__Microbotryomycetes;o__Sporidiobolales;f__Sporidiobolaceae;g__Rhodotorula;s__Rhodotorula_sp;	Fungi	Basidiomycota	Microbotryomycetes	Sporidiobolales	Sporidiobolaceae	Rhodotorula	Rhodotorula sp
FHm5	Larix_core.Pseudotsuga_core	OTU0294	0.845	0.845	1	0.00104953	2.17189e-06	483.232	OTU0294	k__Fungi;p__Ascomycota;c__Leotiomycetes;o__Helotiales;f__Vibrisseaceae;g__Phialocephala;s__Phialocephala_scopiformis;	Fungi	Ascomycota	Leotiomycetes	Helotiales	Vibrisseaceae	Phialocephala	Phialocephala scopiformis
FHm5	Larix_core.Pseudotsuga_core	OTU0301	0.016	0.016	1	7.23338e-06	0.000103293	0.0700276	OTU0301	k__Fungi;p__Ascomycota;c__Sordariomycetes;o__Sordariales;f__Cephalothecaceae;g__unclassified_Cephalothecaceae;s__Cephalothecaceae_sp;	Fungi	Ascomycota	Sordariomycetes	Sordariales	Cephalothecaceae		Cephalothecaceae sp
FHm5	Larix_core.Pseudotsuga_core	OTU0311	0.448	0.448	1	0.000413129	1.39757e-06	295.606	OTU0311	k__Fungi;p__Ascomycota;c__Sordariomycetes;c__Sordariomycetes_unclassified;c__Sordariomycetes_unclassified;c__Sordariomycetes_unclassified;c__Sordariomycetes_unclassified;	Fungi	Ascomycota	Sordariomycetes
FHm5	Larix_core.Pseudotsuga_core	OTU0314	0.947	0.947	1	0.000402572	3.44711e-06	116.786	OTU0314	k__Fungi;p__Ascomycota;c__Sordariomycetes;o__Lulworthiales;f__Lulworthiaceae;g__Zalerion;s__Zalerion_arboricola;	Fungi	Ascomycota	Sordariomycetes	Lulworthiales	Lulworthiaceae	Zalerion	Zalerion arboricola
FHm5	Larix_core.Pseudotsuga_core	OTU0322	0.022	0.022	1	1.04418e-05	1.97556e-05	0.528547	OTU0322	k__Fungi;k__Fungi_unclassified;k__Fungi_unclassified;k__Fungi_unclassified;k__Fungi_unclassified;k__Fungi_unclassified;k__Fungi_unclassified;	Fungi
FHm5	Larix_core.Pseudotsuga_core	OTU0328	0.124	0.124	1	0.000215764	1.13062e-05	19.0837	OTU0328	k__Fungi;p__Basidiomycota;c__Dacrymycetes;o__Dacrymycetales;f__Dacrymycetaceae;g__Dacrymyces;s__Dacrymyces_novae-zelandiae;	Fungi	Basidiomycota	Dacrymycetes	Dacrymycetales	Dacrymycetaceae	Dacrymyces	Dacrymyces novae-zelandiae
FHm5	Larix_core.Pseudotsuga_core	OTU0332	0.99	0.99	1	0.000442231	4.37849e-06	101.001	OTU0332	k__Fungi;p__Ascomycota;c__Eurotiomycetes;o__Chaetothyriales;f__Herpotrichiellaceae;g__Sorocybe;s__Sorocybe_resinae;	Fungi	Ascomycota	Eurotiomycetes	Chaetothyriales	Herpotrichiellaceae	Sorocybe	Sorocybe resinae
FHm5	Larix_core.Pseudotsuga_core	OTU0333	0.131	0.131	1	0.000427729	5.22399e-06	81.8778	OTU0333	k__Fungi;p__Ascomycota;c__Leotiomycetes;o__Helotiales;o__Helotiales_unclassified;o__Helotiales_unclassified;o__Helotiales_unclassified;	Fungi	Ascomycota	Leotiomycetes	Helotiales
FHm5	Larix_core.Pseudotsuga_core	OTU0342	0.733	0.641	0.874488	0.000158171	0.000112676	1.40377	OTU0342	k__Fungi;p__Ascomycota;c__Dothideomycetes;o__Capnodiales;f__Mycosphaerellaceae;f__Mycosphaerellaceae_unclassified;f__Mycosphaerellaceae_unclassified;	Fungi	Ascomycota	Dothideomycetes	Capnodiales	Mycosphaerellaceae
FHm5	Larix_core.Pseudotsuga_core	OTU0344	0.85	0.85	1	0.000376909	1.30735e-05	28.8299	OTU0344	k__Fungi;p__Ascomycota;p__Ascomycota_unclassified;p__Ascomycota_unclassified;p__Ascomycota_unclassified;p__Ascomycota_unclassified;p__Ascomycota_unclassified;	Fungi	Ascomycota
FHm5	Larix_core.Pseudotsuga_core	OTU0349	0.283	0.283	1	0.0001191	0.000104567	1.13898	OTU0349	k__Fungi;p__Ascomycota;c__Sordariomycetes;o__Xylariales;f__Xylariaceae;g__Xylaria;s__Xylaria_carpophila;	Fungi	Ascomycota	Sordariomycetes	Xylariales	Xylariaceae	Xylaria	Xylaria carpophila
FHm5	Larix_core.Pseudotsuga_core	OTU0353	0.587	0.306	0.521295	0.00010017	8.45614e-05	1.18458	OTU0353	k__Fungi;p__Ascomycota;c__Leotiomycetes;c__Leotiomycetes_unclassified;c__Leotiomycetes_unclassified;c__Leotiomycetes_unclassified;c__Leotiomycetes_unclassified;	Fungi	Ascomycota	Leotiomycetes
FHm5	Larix_core.Pseudotsuga_core	OTU0356	0.252	0.252	1	0.000181681	1.1037e-05	16.4611	OTU0356	k__Fungi;p__Ascomycota;c__Lecanoromycetes;o__Lecanoromycetes_ord_Incertae_sedis;f__Lecanoromycetes_fam_Incertae_sedis;g__Dictyocatenulata;s__Dictyocatenulata_sp;	Fungi	Ascomycota	Lecanoromycetes	Lecanoromycetes_ord_Incertae_sedis	Lecanoromycetes_fam_Incertae_sedis	Dictyocatenulata	Dictyocatenulata sp
FHm5	Larix_core.Pseudotsuga_core	OTU0362	0.596	0.568	0.95302	8.22475e-05	2.74002e-05	3.00171	OTU0362	k__Fungi;p__Basidiomycota;c__Tremellomycetes;o__Tremellales;o__Tremellales_unclassified;o__Tremellales_unclassified;o__Tremellales_unclassified;	Fungi	Basidiomycota	Tremellomycetes	Tremellales
FHm5	Larix_core.Pseudotsuga_core	OTU0369	0.983	0.983	1	0.000295372	1.4595e-06	202.379	OTU0369	k__Fungi;p__Ascomycota;c__Leotiomycetes;o__Helotiales;o__Helotiales_unclassified;o__Helotiales_unclassified;o__Helotiales_unclassified;	Fungi	Ascomycota	Leotiomycetes	Helotiales
FHm5	Larix_core.Pseudotsuga_core	OTU0378	0.654	0.654	1	0.000211469	1.37532e-05	15.3759	OTU0378	k__Fungi;p__Mortierellomycota;c__Mortierellomycetes;o__Mortierellales;f__Mortierellaceae;g__Mortierella;s__Mortierella_hyalina;	Fungi	Mortierellomycota	Mortierellomycetes	Mortierellales	Mortierellaceae	Mortierella	Mortierella hyalina
FHm5	Larix_core.Pseudotsuga_core	OTU0394	0.54	0.54	1	0.000154392	1.71153e-05	9.02067	OTU0394	k__Fungi;p__Ascomycota;c__Sordariomycetes;o__Hypocreales;f__Hypocreaceae;g__Trichoderma;s__Trichoderma_spirale;	Fungi	Ascomycota	Sordariomycetes	Hypocreales	Hypocreaceae	Trichoderma	Trichoderma spirale
FHm5	Larix_core.Pseudotsuga_core	OTU0405	0.234	0.23	0.982906	0.000101674	7.35581e-06	13.8223	OTU0405	k__Fungi;k__Fungi_unclassified;k__Fungi_unclassified;k__Fungi_unclassified;k__Fungi_unclassified;k__Fungi_unclassified;k__Fungi_unclassified;	Fungi
FHm5	Larix_core.Pseudotsuga_core	OTU0407	0.067	0.067	1	2.46092e-05	7.24436e-05	0.339702	OTU0407	k__Fungi;p__Ascomycota;c__Dothideomycetes;o__Pleosporales;f__Dictyosporiaceae;g__Dictyosporium;s__Dictyosporium_toruloides;	Fungi	Ascomycota	Dothideomycetes	Pleosporales	Dictyosporiaceae	Dictyosporium	Dictyosporium toruloides
FHm5	Larix_core.Pseudotsuga_core	OTU0422	0.409	0.342	0.836186	7.49642e-05	5.08709e-05	1.47362	OTU0422	k__Fungi;p__Ascomycota;c__Leotiomycetes;o__Helotiales;o__Helotiales_unclassified;o__Helotiales_unclassified;o__Helotiales_unclassified;	Fungi	Ascomycota	Leotiomycetes	Helotiales
FHm5	Larix_core.Pseudotsuga_core	OTU0431	0.479	0.479	1	0.000135542	3.66318e-05	3.70012	OTU0431	k__Fungi;p__Ascomycota;c__Leotiomycetes;o__Helotiales;o__Helotiales_unclassified;o__Helotiales_unclassified;o__Helotiales_unclassified;	Fungi	Ascomycota	Leotiomycetes	Helotiales
FHm5	Larix_core.Pseudotsuga_core	OTU0435	0.385	0.349	0.906494	9.41252e-05	3.37643e-05	2.78771	OTU0435	k__Fungi;p__Ascomycota;c__Leotiomycetes;o__Helotiales;o__Helotiales_unclassified;o__Helotiales_unclassified;o__Helotiales_unclassified;	Fungi	Ascomycota	Leotiomycetes	Helotiales
FHm5	Larix_core.Pseudotsuga_core	OTU0447	0.213	0.189	0.887324	3.64825e-05	1.16805e-05	3.12337	OTU0447	k__Fungi;p__Mucoromycota;c__Umbelopsidomycetes;o__Umbelopsidales;f__Umbelopsidaceae;g__Umbelopsis;s__Umbelopsis_angularis;	Fungi	Mucoromycota	Umbelopsidomycetes	Umbelopsidales	Umbelopsidaceae	Umbelopsis	Umbelopsis angularis
FHm5	Larix_core.Pseudotsuga_core	OTU0452	0.203	0.122	0.600985	0.000101189	1.1882e-05	8.51616	OTU0452	k__Fungi;p__Basidiomycota;c__Tremellomycetes;o__Trichosporonales;f__Trichosporonaceae;g__Apiotrichum;s__Apiotrichum_xylopini;	Fungi	Basidiomycota	Tremellomycetes	Trichosporonales	Trichosporonaceae	Apiotrichum	Apiotrichum xylopini
FHm5	Larix_core.Pseudotsuga_core	OTU0453	0.858	0.858	1	0.00014273	2.58312e-05	5.52548	OTU0453	k__Fungi;k__Fungi_unclassified;k__Fungi_unclassified;k__Fungi_unclassified;k__Fungi_unclassified;k__Fungi_unclassified;k__Fungi_unclassified;	Fungi
FHm5	Larix_core.Pseudotsuga_core	OTU0459	0.49	0.49	1	0.000153816	0	Inf	OTU0459	k__Fungi;p__Mortierellomycota;c__Mortierellomycetes;o__Mortierellales;f__Mortierellaceae;g__Mortierella;s__Mortierella_macrocystopsis;	Fungi	Mortierellomycota	Mortierellomycetes	Mortierellales	Mortierellaceae	Mortierella	Mortierella macrocystopsis
FHm5	Larix_core.Pseudotsuga_core	OTU0490	0.499	0.4	0.801603	0.000102371	1.09468e-05	9.35168	OTU0490	k__Fungi;p__Mortierellomycota;c__Mortierellomycetes;o__Mortierellales;f__Mortierellaceae;g__Mortierella;s__Mortierella_parvispora;	Fungi	Mortierellomycota	Mortierellomycetes	Mortierellales	Mortierellaceae	Mortierella	Mortierella parvispora
FHm5	Larix_core.Pseudotsuga_core	OTU0506	0.651	0.651	1	0.000106698	0	Inf	OTU0506	k__Fungi;p__Ascomycota;p__Ascomycota_unclassified;p__Ascomycota_unclassified;p__Ascomycota_unclassified;p__Ascomycota_unclassified;p__Ascomycota_unclassified;	Fungi	Ascomycota
FHm5	Larix_core.Pseudotsuga_core	OTU0519	0.538	0.538	1	0.000243827	1.5317e-06	159.187	OTU0519	k__Fungi;p__Ascomycota;p__Ascomycota_unclassified;p__Ascomycota_unclassified;p__Ascomycota_unclassified;p__Ascomycota_unclassified;p__Ascomycota_unclassified;	Fungi	Ascomycota
FHm5	Larix_core.Pseudotsuga_core	OTU0544	0.145	0.145	1	7.37087e-05	9.27736e-06	7.94501	OTU0544	k__Fungi;p__Ascomycota;c__Lecanoromycetes;o__Lecanoromycetes_ord_Incertae_sedis;f__Lecanoromycetes_fam_Incertae_sedis;g__unclassified_Lecanoromycetes_fam_Incertae_sedis;s__Lecanoromycetes_fam_Incertae_sedis_sp;	Fungi	Ascomycota	Lecanoromycetes	Lecanoromycetes_ord_Incertae_sedis	Lecanoromycetes_fam_Incertae_sedis		Lecanoromycetes fam Incertae sedis sp
FHm5	Larix_core.Pseudotsuga_core	OTU0546	0.166	0.166	1	3.18426e-05	2.43273e-05	1.30893	OTU0546	k__Fungi;p__Basidiomycota;p__Basidiomycota_unclassified;p__Basidiomycota_unclassified;p__Basidiomycota_unclassified;p__Basidiomycota_unclassified;p__Basidiomycota_unclassified;	Fungi	Basidiomycota
FHm5	Larix_core.Pseudotsuga_core	OTU0559	0.402	0.402	1	0.000215932	4.45228e-06	48.4992	OTU0559	k__Fungi;k__Fungi_unclassified;k__Fungi_unclassified;k__Fungi_unclassified;k__Fungi_unclassified;k__Fungi_unclassified;k__Fungi_unclassified;	Fungi
FHm5	Larix_core.Pseudotsuga_core	OTU0577	0.392	0.392	1	7.57446e-05	1.50791e-06	50.2316	OTU0577	k__Fungi;k__Fungi_unclassified;k__Fungi_unclassified;k__Fungi_unclassified;k__Fungi_unclassified;k__Fungi_unclassified;k__Fungi_unclassified;	Fungi
FHm5	Larix_core.Pseudotsuga_core	OTU0605	0.131	0.131	1	6.38838e-05	4.44589e-06	14.3692	OTU0605	k__Fungi;p__Basidiomycota;c__Agaricostilbomycetes;c__Agaricostilbomycetes_unclassified;c__Agaricostilbomycetes_unclassified;c__Agaricostilbomycetes_unclassified;c__Agaricostilbomycetes_unclassified;	Fungi	Basidiomycota	Agaricostilbomycetes
FHm5	Larix_core.Pseudotsuga_core	OTU0606	0.046	0.046	1	2.27363e-05	1.12241e-05	2.02567	OTU0606	k__Fungi;p__Ascomycota;c__Lecanoromycetes;o__Lecanorales;f__Lecanoraceae;g__Scoliciosporum;s__Scoliciosporum_chlorococcum;	Fungi	Ascomycota	Lecanoromycetes	Lecanorales	Lecanoraceae	Scoliciosporum	Scoliciosporum chlorococcum
FHm5	Larix_core.Pseudotsuga_core	OTU0618	0.099	0.099	1	2.08835e-05	1.03249e-05	2.02265	OTU0618	k__Fungi;p__Ascomycota;p__Ascomycota_unclassified;p__Ascomycota_unclassified;p__Ascomycota_unclassified;p__Ascomycota_unclassified;p__Ascomycota_unclassified;	Fungi	Ascomycota
FHm5	Larix_core.Pseudotsuga_core	OTU0623	0.57	0.57	1	0.000100334	1.50791e-06	66.5387	OTU0623	k__Fungi;p__Ascomycota;c__Sordariomycetes;o__Glomerellales;f__Plectosphaerellaceae;g__Verticillium;s__Verticillium_leptobactrum;	Fungi	Ascomycota	Sordariomycetes	Glomerellales	Plectosphaerellaceae	Verticillium	Verticillium leptobactrum
FHm5	Larix_core.Pseudotsuga_core	OTU0629	0.16	0.16	1	2.78339e-05	1.30939e-05	2.12572	OTU0629	k__Fungi;k__Fungi_unclassified;k__Fungi_unclassified;k__Fungi_unclassified;k__Fungi_unclassified;k__Fungi_unclassified;k__Fungi_unclassified;	Fungi
FHm5	Larix_core.Pseudotsuga_core	OTU0638	0.287	0.287	1	5.22944e-05	1.5317e-06	34.1413	OTU0638	k__Fungi;p__Ascomycota;c__Leotiomycetes;o__Helotiales;o__Helotiales_unclassified;o__Helotiales_unclassified;o__Helotiales_unclassified;	Fungi	Ascomycota	Leotiomycetes	Helotiales
FHm5	Larix_core.Pseudotsuga_core	OTU0644	0.071	0.071	1	3.87323e-05	6.09681e-06	6.35288	OTU0644	k__Fungi;p__Ascomycota;c__Lecanoromycetes;o__Lecanorales;o__Lecanorales_unclassified;o__Lecanorales_unclassified;o__Lecanorales_unclassified;	Fungi	Ascomycota	Lecanoromycetes	Lecanorales
FHm5	Larix_core.Pseudotsuga_core	OTU0655	0.15	0.1	0.666667	2.14496e-05	1.02694e-05	2.0887	OTU0655	k__Fungi;p__Basidiomycota;c__Tremellomycetes;o__Filobasidiales;f__Filobasidiaceae;g__Filobasidium;s__Filobasidium_wieringae;	Fungi	Basidiomycota	Tremellomycetes	Filobasidiales	Filobasidiaceae	Filobasidium	Filobasidium wieringae
FHm5	Larix_core.Pseudotsuga_core	OTU0663	0.572	0.545	0.952797	7.88319e-05	6.84684e-06	11.5136	OTU0663	k__Fungi;k__Fungi_unclassified;k__Fungi_unclassified;k__Fungi_unclassified;k__Fungi_unclassified;k__Fungi_unclassified;k__Fungi_unclassified;	Fungi
FHm5	Larix_core.Pseudotsuga_core	OTU0677	0.068	0.068	1	3.45518e-05	1.06961e-05	3.2303	OTU0677	k__Fungi;p__Ascomycota;c__Leotiomycetes;o__Helotiales;f__Sclerotiniaceae;g__Botrytis;s__Botrytis_caroliniana;	Fungi	Ascomycota	Leotiomycetes	Helotiales	Sclerotiniaceae	Botrytis	Botrytis caroliniana
FHm5	Larix_core.Pseudotsuga_core	OTU0693	0.292	0.292	1	3.50076e-05	1.10165e-06	31.7775	OTU0693	k__Fungi;p__Basidiomycota;p__Basidiomycota_unclassified;p__Basidiomycota_unclassified;p__Basidiomycota_unclassified;p__Basidiomycota_unclassified;p__Basidiomycota_unclassified;	Fungi	Basidiomycota
FHm5	Larix_core.Pseudotsuga_core	OTU0713	0.034	0.034	1	5.59041e-05	0	Inf	OTU0713	k__Fungi;p__Ascomycota;p__Ascomycota_unclassified;p__Ascomycota_unclassified;p__Ascomycota_unclassified;p__Ascomycota_unclassified;p__Ascomycota_unclassified;	Fungi	Ascomycota
FHm5	Larix_core.Pseudotsuga_core	OTU0748	0.015	0.015	1	1.07248e-05	1.66311e-05	0.644864	OTU0748	k__Fungi;p__Basidiomycota;c__Agaricomycetes;o__Agaricales;f__Lycoperdaceae;g__Lycoperdon;g__Lycoperdon_unclassified;	Fungi	Basidiomycota	Agaricomycetes	Agaricales	Lycoperdaceae	Lycoperdon
FHm5	Larix_core.Pseudotsuga_core	OTU0755	0.213	0.213	1	6.19921e-05	0	Inf	OTU0755	k__Fungi;p__Mortierellomycota;c__unclassified_Mortierellomycota;o__unclassified_Mortierellomycota;f__unclassified_Mortierellomycota;g__unclassified_Mortierellomycota;s__Mortierellomycota_sp;	Fungi	Mortierellomycota					Mortierellomycota sp
FHm5	Larix_core.Pseudotsuga_core	OTU0774	0.402	0.402	1	8.69959e-05	8.43396e-07	103.149	OTU0774	k__Fungi;p__Ascomycota;c__Lecanoromycetes;o__Lecanoromycetes_ord_Incertae_sedis;f__Lecanoromycetes_fam_Incertae_sedis;g__Sarea;g__Sarea_unclassified;	Fungi	Ascomycota	Lecanoromycetes	Lecanoromycetes_ord_Incertae_sedis	Lecanoromycetes_fam_Incertae_sedis	Sarea
FHm5	Larix_core.Pseudotsuga_core	OTU0782	0.099	0.099	1	3.72991e-05	1.37676e-06	27.0919	OTU0782	k__Fungi;p__Ascomycota;c__Leotiomycetes;o__Helotiales;f__Hyaloscyphaceae;f__Hyaloscyphaceae_unclassified;f__Hyaloscyphaceae_unclassified;	Fungi	Ascomycota	Leotiomycetes	Helotiales	Hyaloscyphaceae
FHm5	Larix_core.Pseudotsuga_core	OTU0789	0.046	0.046	1	2.17958e-05	6.5646e-06	3.3202	OTU0789	k__Fungi;p__Basidiomycota;c__Tremellomycetes;o__Cystofilobasidiales;f__Mrakiaceae;g__Mrakia;s__Mrakia_frigida;	Fungi	Basidiomycota	Tremellomycetes	Cystofilobasidiales	Mrakiaceae	Mrakia	Mrakia frigida
FHm5	Larix_core.Pseudotsuga_core	OTU0800	0.267	0.267	1	5.93492e-05	1.4814e-06	40.0628	OTU0800	k__Fungi;p__Ascomycota;c__Sordariomycetes;o__Hypocreales;f__Cordycipitaceae;f__Cordycipitaceae_unclassified;f__Cordycipitaceae_unclassified;	Fungi	Ascomycota	Sordariomycetes	Hypocreales	Cordycipitaceae
FHm5	Larix_core.Pseudotsuga_core	OTU0811	0.09	0.09	1	4.43841e-05	7.27438e-07	61.0143	OTU0811	k__Fungi;p__Basidiomycota;c__Agaricomycetes;o__Agaricales;f__Schizophyllaceae;g__Schizophyllum;s__Schizophyllum_commune;	Fungi	Basidiomycota	Agaricomycetes	Agaricales	Schizophyllaceae	Schizophyllum	Schizophyllum commune
FHm5	Larix_core.Pseudotsuga_core	OTU0835	0.081	0.06	0.740741	1.90986e-05	9.43605e-06	2.024	OTU0835	k__Fungi;p__Basidiomycota;c__Agaricostilbomycetes;o__Agaricostilbales;f__Chionosphaeraceae;f__Chionosphaeraceae_unclassified;f__Chionosphaeraceae_unclassified;	Fungi	Basidiomycota	Agaricostilbomycetes	Agaricostilbales	Chionosphaeraceae
FHm5	Larix_core.Pseudotsuga_core	OTU0839	0.096	0.096	1	3.85912e-05	4.6207e-06	8.35181	OTU0839	k__Fungi;p__Basidiomycota;c__Cystobasidiomycetes;c__Cystobasidiomycetes_unclassified;c__Cystobasidiomycetes_unclassified;c__Cystobasidiomycetes_unclassified;c__Cystobasidiomycetes_unclassified;	Fungi	Basidiomycota	Cystobasidiomycetes
FHm5	Larix_core.Pseudotsuga_core	OTU0847	0.016	0.016	1	1.04418e-05	1.55421e-05	0.671837	OTU0847	k__Fungi;p__Ascomycota;c__Leotiomycetes;o__Helotiales;o__Helotiales_unclassified;o__Helotiales_unclassified;o__Helotiales_unclassified;	Fungi	Ascomycota	Leotiomycetes	Helotiales
FHm5	Larix_core.Pseudotsuga_core	OTU0949	0.172	0.172	1	3.5051e-05	0	Inf	OTU0949	k__Fungi;p__Ascomycota;c__Leotiomycetes;o__Helotiales;o__Helotiales_unclassified;o__Helotiales_unclassified;o__Helotiales_unclassified;	Fungi	Ascomycota	Leotiomycetes	Helotiales
FHm5	Larix_core.Pseudotsuga_core	OTU0974	0.061	0.061	1	1.91148e-05	5.56741e-06	3.43334	OTU0974	k__Fungi;p__Ascomycota;c__Eurotiomycetes;o__Chaetothyriales;f__Herpotrichiellaceae;f__Herpotrichiellaceae_unclassified;f__Herpotrichiellaceae_unclassified;	Fungi	Ascomycota	Eurotiomycetes	Chaetothyriales	Herpotrichiellaceae
FHm5	Larix_core.Pseudotsuga_core	OTU1115	0.061	0.061	1	3.23854e-05	0	Inf	OTU1115	k__Fungi;p__Ascomycota;c__Leotiomycetes;o__Helotiales;f__Helotiaceae;g__Infundichalara;s__Infundichalara_sp;	Fungi	Ascomycota	Leotiomycetes	Helotiales	Helotiaceae	Infundichalara	Infundichalara sp
FHm5	Larix_core.Pseudotsuga_core	OTU1176	0.14	0.14	1	3.3048e-05	0	Inf	OTU1176	k__Fungi;p__Ascomycota;c__Lecanoromycetes;o__Lecanoromycetes_ord_Incertae_sedis;f__Lecanoromycetes_fam_Incertae_sedis;g__unclassified_Lecanoromycetes_fam_Incertae_sedis;s__Lecanoromycetes_fam_Incertae_sedis_sp;	Fungi	Ascomycota	Lecanoromycetes	Lecanoromycetes_ord_Incertae_sedis	Lecanoromycetes_fam_Incertae_sedis		Lecanoromycetes fam Incertae sedis sp
FHm5	Larix_core.Pseudotsuga_core	OTU1321	0.033	0.033	1	1.41837e-05	0	Inf	OTU1321	k__Fungi;k__Fungi_unclassified;k__Fungi_unclassified;k__Fungi_unclassified;k__Fungi_unclassified;k__Fungi_unclassified;k__Fungi_unclassified;	Fungi
FHm5	Larix_core.Pseudotsuga_core	OTU1335	0.079	0.079	1	1.82412e-05	0	Inf	OTU1335	k__Fungi;k__Fungi_unclassified;k__Fungi_unclassified;k__Fungi_unclassified;k__Fungi_unclassified;k__Fungi_unclassified;k__Fungi_unclassified;	Fungi
FHm5	Larix_core.Pseudotsuga_core	OTU1340	0.019	0.019	1	1.07248e-05	0	Inf	OTU1340	k__Fungi;p__Ascomycota;c__Leotiomycetes;o__Helotiales;o__Helotiales_unclassified;o__Helotiales_unclassified;o__Helotiales_unclassified;	Fungi	Ascomycota	Leotiomycetes	Helotiales
FHm5	Larix_core.Pseudotsuga_core	OTU1480	0.058	0.058	1	1.91148e-05	0	Inf	OTU1480	k__Fungi;p__Ascomycota;c__Dothideomycetes;o__Pleosporales;f__Didymellaceae;g__Neoascochyta;s__Neoascochyta_exitialis;	Fungi	Ascomycota	Dothideomycetes	Pleosporales	Didymellaceae	Neoascochyta	Neoascochyta exitialis
FHm5	Larix_core.Pseudotsuga_core	OTU1641	0.016	0.016	1	7.23338e-06	0	Inf	OTU1641	k__Fungi;p__Basidiomycota;p__Basidiomycota_unclassified;p__Basidiomycota_unclassified;p__Basidiomycota_unclassified;p__Basidiomycota_unclassified;p__Basidiomycota_unclassified;	Fungi	Basidiomycota
FHm5	Larix_core.Pseudotsuga_core	OTU1790	0.025	0.025	1	1.07248e-05	0	Inf	OTU1790	k__Fungi;p__Basidiomycota;c__Tremellomycetes;o__Tremellales;f__Bulleraceae;g__Bullera;s__Bullera_crocea;	Fungi	Basidiomycota	Tremellomycetes	Tremellales	Bulleraceae	Bullera	Bullera crocea
FHm6	Picea_core	OTU0013	0.999	0.333	0.333333	0.000410993	0.0295607	0.0139034	OTU0013	k__Fungi;p__Basidiomycota;c__Agaricomycetes;o__Polyporales;f__Ischnodermataceae;g__Ischnoderma;s__Ischnoderma_resinosum;	Fungi	Basidiomycota	Agaricomycetes	Polyporales	Ischnodermataceae	Ischnoderma	Ischnoderma resinosum
FHm6	Picea_core	OTU0026	0.855	0.481	0.562573	0.00577427	0.0176098	0.327901	OTU0026	k__Fungi;p__Basidiomycota;c__Agaricomycetes;o__Agaricales;f__Tricholomataceae;g__Mycena;s__Mycena_sanguinolenta;	Fungi	Basidiomycota	Agaricomycetes	Agaricales	Tricholomataceae	Mycena	Mycena sanguinolenta
FHm6	Picea_core	OTU0133	0.133	0.081	0.609023	3.38193e-05	0.0026159	0.0129284	OTU0133	k__Fungi;p__Ascomycota;c__Sordariomycetes;o__Ophiostomatales;f__Ophiostomataceae;g__Ophiostoma;s__Ophiostoma_tsotsi;	Fungi	Ascomycota	Sordariomycetes	Ophiostomatales	Ophiostomataceae	Ophiostoma	Ophiostoma tsotsi
FHm6	Picea_core	OTU0021	1	1	1	0.0705931	0.00346376	20.3805	OTU0021	k__Fungi;p__Basidiomycota;c__Agaricomycetes;o__Russulales;f__Bondarzewiaceae;g__Heterobasidion;g__Heterobasidion_unclassified;	Fungi	Basidiomycota	Agaricomycetes	Russulales	Bondarzewiaceae	Heterobasidion
FHm6	Picea_core	OTU0025	1	1	1	0.320975	0.000877783	365.666	OTU0025	k__Fungi;p__Basidiomycota;c__Agaricomycetes;o__Russulales;f__Stereaceae;g__Amylostereum;s__Amylostereum_chailletii;	Fungi	Basidiomycota	Agaricomycetes	Russulales	Stereaceae	Amylostereum	Amylostereum chailletii
FHm6	Picea_core	OTU0035	1	1	1	0.0149996	0.00483844	3.10009	OTU0035	k__Fungi;p__Basidiomycota;c__Agaricomycetes;o__Cantharellales;f__Cantharellales_fam_Incertae_sedis;g__Sistotrema;s__Sistotrema_brinkmannii;	Fungi	Basidiomycota	Agaricomycetes	Cantharellales	Cantharellales_fam_Incertae_sedis	Sistotrema	Sistotrema brinkmannii
FHm6	Picea_core	OTU0173	0.447	0.375	0.838926	0.000298475	0.00052621	0.567216	OTU0173	k__Fungi;k__Fungi_unclassified;k__Fungi_unclassified;k__Fungi_unclassified;k__Fungi_unclassified;k__Fungi_unclassified;k__Fungi_unclassified;	Fungi
FHm6	Picea_core	OTU0096	1	1	1	0.00230747	2.72583e-05	84.6521	OTU0096	k__Fungi;p__Basidiomycota;c__Agaricomycetes;o__Russulales;f__Bondarzewiaceae;g__Heterobasidion;s__Heterobasidion_australe;	Fungi	Basidiomycota	Agaricomycetes	Russulales	Bondarzewiaceae	Heterobasidion	Heterobasidion australe
FHm6	Picea_core	OTU0190	0.527	0.527	1	0.00253153	0.000268848	9.41621	OTU0190	k__Fungi;p__Ascomycota;c__Leotiomycetes;o__Helotiales;o__Helotiales_unclassified;o__Helotiales_unclassified;o__Helotiales_unclassified;	Fungi	Ascomycota	Leotiomycetes	Helotiales
FHm6	Picea_core	OTU0304	0.854	0.854	1	0.000564299	1.37047e-06	411.755	OTU0304	k__Fungi;p__Ascomycota;c__Leotiomycetes;o__Helotiales;f__Hyaloscyphaceae;g__Hyphodiscus;g__Hyphodiscus_unclassified;	Fungi	Ascomycota	Leotiomycetes	Helotiales	Hyaloscyphaceae	Hyphodiscus
FHm6	Picea_core	OTU0437	0.307	0.307	1	9.99831e-05	6.8016e-05	1.46999	OTU0437	k__Fungi;p__Chytridiomycota;c__unclassified_Chytridiomycota;o__unclassified_Chytridiomycota;f__unclassified_Chytridiomycota;g__unclassified_Chytridiomycota;s__Chytridiomycota_sp;	Fungi	Chytridiomycota					Chytridiomycota sp
FHm6	Picea_core	OTU0526	0.282	0.282	1	8.60355e-05	4.32175e-06	19.9076	OTU0526	k__Fungi;p__Basidiomycota;c__Agaricomycetes;o__Sebacinales;f__unclassified_Sebacinales;g__unclassified_Sebacinales;s__Sebacinales_sp;	Fungi	Basidiomycota	Agaricomycetes	Sebacinales			Sebacinales sp
FHm6	Picea_core	OTU0686	0.116	0.065	0.560345	3.38193e-05	7.297e-06	4.63468	OTU0686	k__Fungi;k__Fungi_unclassified;k__Fungi_unclassified;k__Fungi_unclassified;k__Fungi_unclassified;k__Fungi_unclassified;k__Fungi_unclassified;	Fungi
FHm6	Picea_core	OTU0712	0.182	0.182	1	0.000101152	8.00831e-06	12.6309	OTU0712	k__Fungi;p__Mortierellomycota;c__Mortierellomycetes;o__Mortierellales;f__Mortierellaceae;g__Mortierella;s__Mortierella_pulchella;	Fungi	Mortierellomycota	Mortierellomycetes	Mortierellales	Mortierellaceae	Mortierella	Mortierella pulchella
FHm6	Picea_core	OTU0933	0.116	0.116	1	5.03853e-05	7.54618e-07	66.7693	OTU0933	k__Fungi;p__Ascomycota;c__Eurotiomycetes;o__Chaetothyriales;f__Herpotrichiellaceae;g__Cladophialophora;s__Cladophialophora_chaetospira;	Fungi	Ascomycota	Eurotiomycetes	Chaetothyriales	Herpotrichiellaceae	Cladophialophora	Cladophialophora chaetospira
FHm6	Picea_core	OTU0939	0.126	0.075	0.595238	3.34631e-05	6.30665e-06	5.30601	OTU0939	k__Fungi;p__Basidiomycota;c__Tremellomycetes;o__Tremellales;f__Bulleraceae;g__Genolevuria;s__Genolevuria_amylolytica;	Fungi	Basidiomycota	Tremellomycetes	Tremellales	Bulleraceae	Genolevuria	Genolevuria amylolytica
FHm6	Picea_core	OTU1012	0.208	0.208	1	0.000101152	6.40162e-07	158.01	OTU1012	k__Fungi;p__Ascomycota;c__Leotiomycetes;o__Helotiales;f__Leotiaceae;g__Alatospora;s__Alatospora_sp;	Fungi	Ascomycota	Leotiomycetes	Helotiales	Leotiaceae	Alatospora	Alatospora sp
FHm7	Populus_core	OTU0016	0.994	0.425	0.427565	0.0244239	0.00522062	4.67835	OTU0016	k__Fungi;p__Ascomycota;c__Sordariomycetes;o__Togniniales;f__Togniniaceae;g__Phaeoacremonium;s__Phaeoacremonium_croatiense;	Fungi	Ascomycota	Sordariomycetes	Togniniales	Togniniaceae	Phaeoacremonium	Phaeoacremonium croatiense
FHm7	Populus_core	OTU0093	0.326	0.31	0.95092	0.000470726	0.000207873	2.26449	OTU0093	k__Fungi;p__Ascomycota;c__Sordariomycetes;o__Sordariales;f__Lasiosphaeriaceae;g__Lasiosphaeria;s__Lasiosphaeria_ovina;	Fungi	Ascomycota	Sordariomycetes	Sordariales	Lasiosphaeriaceae	Lasiosphaeria	Lasiosphaeria ovina
FHm7	Populus_core	OTU0037	1	1	1	0.208163	0.000342668	607.478	OTU0037	k__Fungi;p__Ascomycota;c__Sordariomycetes;o__Diaporthales;f__Valsaceae;g__Cryptosphaeria;s__Cryptosphaeria_subcutanea;	Fungi	Ascomycota	Sordariomycetes	Diaporthales	Valsaceae	Cryptosphaeria	Cryptosphaeria subcutanea
FHm7	Populus_core	OTU0183	0.606	0.481	0.793729	0.000446579	6.93462e-06	64.3985	OTU0183	k__Fungi;p__Ascomycota;c__Dothideomycetes;o__Pleosporales;o__Pleosporales_unclassified;o__Pleosporales_unclassified;o__Pleosporales_unclassified;	Fungi	Ascomycota	Dothideomycetes	Pleosporales
FHm7	Populus_core	OTU0072	1	1	1	0.0896663	0.000186187	481.592	OTU0072	k__Fungi;p__Basidiomycota;c__Agaricomycetes;o__Agaricales;f__Strophariaceae;g__unclassified_Strophariaceae;s__Strophariaceae_sp;	Fungi	Basidiomycota	Agaricomycetes	Agaricales	Strophariaceae		Strophariaceae sp
FHm7	Populus_core	OTU0146	1	0.992	0.992	0.00215804	0.000158783	13.5911	OTU0146	k__Fungi;p__Ascomycota;p__Ascomycota_unclassified;p__Ascomycota_unclassified;p__Ascomycota_unclassified;p__Ascomycota_unclassified;p__Ascomycota_unclassified;	Fungi	Ascomycota
FHm7	Populus_core	OTU0204	0.999	0.995	0.995996	0.00228024	3.78929e-05	60.1758	OTU0204	k__Fungi;p__Ascomycota;c__Eurotiomycetes;o__Chaetothyriales;f__Herpotrichiellaceae;g__Exophiala;s__Exophiala_psychrophila;	Fungi	Ascomycota	Eurotiomycetes	Chaetothyriales	Herpotrichiellaceae	Exophiala	Exophiala psychrophila
FHm7	Populus_core	OTU0235	0.76	0.419	0.551316	0.00418042	4.3472e-05	96.1634	OTU0235	k__Fungi;p__Ascomycota;c__Dothideomycetes;o__Pleosporales;f__Didymellaceae;f__Didymellaceae_unclassified;f__Didymellaceae_unclassified;	Fungi	Ascomycota	Dothideomycetes	Pleosporales	Didymellaceae
FHm7	Populus_core	OTU0275	0.465	0.345	0.741935	0.00029867	1.48202e-05	20.1529	OTU0275	k__Fungi;p__Ascomycota;p__Ascomycota_unclassified;p__Ascomycota_unclassified;p__Ascomycota_unclassified;p__Ascomycota_unclassified;p__Ascomycota_unclassified;	Fungi	Ascomycota
FHm7	Populus_core	OTU0364	0.292	0.292	1	0.000365593	2.10482e-05	17.3693	OTU0364	k__Fungi;p__Ascomycota;c__Leotiomycetes;o__Thelebolales;f__Pseudeurotiaceae;g__Pseudeurotium;s__Pseudeurotium_hygrophilum;	Fungi	Ascomycota	Leotiomycetes	Thelebolales	Pseudeurotiaceae	Pseudeurotium	Pseudeurotium hygrophilum
FHm7	Populus_core	OTU0370	0.058	0.058	1	0.000483326	1.98895e-06	243.006	OTU0370	k__Fungi;p__Ascomycota;c__Lecanoromycetes;o__Lecanoromycetes_ord_Incertae_sedis;f__Lecanoromycetes_fam_Incertae_sedis;g__Deltopyxis;s__Deltopyxis_triangulispora;	Fungi	Ascomycota	Lecanoromycetes	Lecanoromycetes_ord_Incertae_sedis	Lecanoromycetes_fam_Incertae_sedis	Deltopyxis	Deltopyxis triangulispora
FHm7	Populus_core	OTU0413	0.025	0.025	1	3.8403e-05	3.07519e-05	1.2488	OTU0413	k__Fungi;p__Ascomycota;c__Leotiomycetes;o__Thelebolales;f__Pseudeurotiaceae;g__Pseudogymnoascus;s__Pseudogymnoascus_appendiculatus;	Fungi	Ascomycota	Leotiomycetes	Thelebolales	Pseudeurotiaceae	Pseudogymnoascus	Pseudogymnoascus appendiculatus
FHm7	Populus_core	OTU0465	0.066	0.039	0.590909	4.51196e-05	5.57451e-05	0.80939	OTU0465	k__Fungi;p__Ascomycota;c__Sordariomycetes;o__Hypocreales;f__Nectriaceae;g__Nectria;s__Nectria_ramulariae;	Fungi	Ascomycota	Sordariomycetes	Hypocreales	Nectriaceae	Nectria	Nectria ramulariae
FHm7	Populus_core	OTU0473	0.271	0.271	1	0.000698026	4.33605e-06	160.982	OTU0473	k__Fungi;p__Ascomycota;c__Sordariomycetes;o__Hypocreales;f__Nectriaceae;g__Fusarium;s__Fusarium_solani;	Fungi	Ascomycota	Sordariomycetes	Hypocreales	Nectriaceae	Fusarium	Fusarium solani
FHm7	Populus_core	OTU0502	0.093	0.093	1	0.00024037	1.3846e-06	173.602	OTU0502	k__Fungi;p__Ascomycota;p__Ascomycota_unclassified;p__Ascomycota_unclassified;p__Ascomycota_unclassified;p__Ascomycota_unclassified;p__Ascomycota_unclassified;	Fungi	Ascomycota
FHm7	Populus_core	OTU0507	0.125	0.125	1	0.000699102	3.78012e-06	184.942	OTU0507	k__Fungi;p__Ascomycota;c__Sordariomycetes;o__Hypocreales;f__Nectriaceae;f__Nectriaceae_unclassified;f__Nectriaceae_unclassified;	Fungi	Ascomycota	Sordariomycetes	Hypocreales	Nectriaceae
FHm7	Populus_core	OTU0527	0.4	0.4	1	0.000545492	4.44482e-06	122.725	OTU0527	k__Fungi;p__Ascomycota;c__Sordariomycetes;o__Sordariales;f__Chaetomiaceae;f__Chaetomiaceae_unclassified;f__Chaetomiaceae_unclassified;	Fungi	Ascomycota	Sordariomycetes	Sordariales	Chaetomiaceae
FHm7	Populus_core	OTU0540	0.171	0.103	0.602339	7.50302e-05	1.25051e-05	5.99997	OTU0540	k__Fungi;p__Mortierellomycota;c__Mortierellomycetes;o__Mortierellales;f__Mortierellaceae;g__Mortierella;s__Mortierella_gamsii;	Fungi	Mortierellomycota	Mortierellomycetes	Mortierellales	Mortierellaceae	Mortierella	Mortierella gamsii
FHm7	Populus_core	OTU0700	0.023	0.023	1	2.99107e-05	2.13387e-06	14.0171	OTU0700	k__Fungi;p__Ascomycota;c__Dothideomycetes;o__Pleosporales;f__Lophiostomataceae;g__Lophiostoma;s__Lophiostoma_cynaroidis;	Fungi	Ascomycota	Dothideomycetes	Pleosporales	Lophiostomataceae	Lophiostoma	Lophiostoma cynaroidis
FHm7	Populus_core	OTU0720	0.247	0.247	1	0.000163241	3.62323e-06	45.054	OTU0720	k__Fungi;p__Ascomycota;c__Saccharomycetes;o__Saccharomycetales;f__Saccharomycetales_fam_Incertae_sedis;g__Candida;s__Candida_viswanathii;	Fungi	Ascomycota	Saccharomycetes	Saccharomycetales	Saccharomycetales_fam_Incertae_sedis	Candida	Candida viswanathii
FHm7	Populus_core	OTU0889	0.05	0.05	1	8.25083e-05	4.44366e-06	18.5676	OTU0889	k__Fungi;k__Fungi_unclassified;k__Fungi_unclassified;k__Fungi_unclassified;k__Fungi_unclassified;k__Fungi_unclassified;k__Fungi_unclassified;	Fungi
FHm7	Populus_core	OTU1516	0.042	0.042	1	4.51196e-05	0	Inf	OTU1516	k__Fungi;p__Ascomycota;c__Sordariomycetes;o__Hypocreales;f__Hypocreales_fam_Incertae_sedis;g__Sarocladium;s__Sarocladium_kiliense;	Fungi	Ascomycota	Sordariomycetes	Hypocreales	Hypocreales_fam_Incertae_sedis	Sarocladium	Sarocladium kiliense
FHm8	Quercus_core	OTU0017	0.616	0.514	0.834416	0.102563	0.000303658	337.758	OTU0017	k__Fungi;p__Basidiomycota;c__Agaricomycetes;o__Agaricales;f__Strophariaceae;g__Hypholoma;s__Hypholoma_fasciculare;	Fungi	Basidiomycota	Agaricomycetes	Agaricales	Strophariaceae	Hypholoma	Hypholoma fasciculare
FHm8	Quercus_core	OTU0088	0.298	0.288	0.966443	0.0604593	1.3555e-05	4460.3	OTU0088	k__Fungi;p__Ascomycota;c__Sordariomycetes;o__Hypocreales;f__Hypocreales_fam_Incertae_sedis;g__Brachysporium;s__Brachysporium_nigrum;	Fungi	Ascomycota	Sordariomycetes	Hypocreales	Hypocreales_fam_Incertae_sedis	Brachysporium	Brachysporium nigrum
FHm8	Quercus_core	OTU0109	0.962	0.962	1	0.0417513	1.18439e-05	3525.14	OTU0109	k__Fungi;k__Fungi_unclassified;k__Fungi_unclassified;k__Fungi_unclassified;k__Fungi_unclassified;k__Fungi_unclassified;k__Fungi_unclassified;	Fungi
FHm8	Quercus_core	OTU0113	0.978	0.951	0.972393	0.0242917	7.16355e-05	339.101	OTU0113	k__Fungi;p__Ascomycota;c__Sordariomycetes;o__Chaetosphaeriales;f__Chaetosphaeriaceae;g__Chaetosphaeria;s__Chaetosphaeria_chloroconia;	Fungi	Ascomycota	Sordariomycetes	Chaetosphaeriales	Chaetosphaeriaceae	Chaetosphaeria	Chaetosphaeria chloroconia
FHm8	Quercus_core	OTU0122	0.926	0.926	1	0.0184252	9.54764e-06	1929.82	OTU0122	k__Fungi;p__Ascomycota;c__Eurotiomycetes;o__Phaeomoniellales;f__Phaeomoniellaceae;g__Moristroma;s__Moristroma_quercinum;	Fungi	Ascomycota	Eurotiomycetes	Phaeomoniellales	Phaeomoniellaceae	Moristroma	Moristroma quercinum
FHm8	Quercus_core	OTU0129	0.999	0.999	1	0.00650749	6.16248e-06	1055.98	OTU0129	k__Fungi;p__Ascomycota;c__Eurotiomycetes;o__Chaetothyriales;f__Herpotrichiellaceae;f__Herpotrichiellaceae_unclassified;f__Herpotrichiellaceae_unclassified;	Fungi	Ascomycota	Eurotiomycetes	Chaetothyriales	Herpotrichiellaceae
FHm8	Quercus_core	OTU0152	0.6	0.452	0.753333	0.01669	6.53151e-05	255.53	OTU0152	k__Fungi;p__Ascomycota;c__Leotiomycetes;o__Thelebolales;f__Pseudeurotiaceae;g__Leuconeurospora;s__Leuconeurospora_sp;	Fungi	Ascomycota	Leotiomycetes	Thelebolales	Pseudeurotiaceae	Leuconeurospora	Leuconeurospora sp
FHm8	Quercus_core	OTU0157	0.95	0.721	0.758947	0.000819743	0.000433869	1.88938	OTU0157	k__Fungi;k__Fungi_unclassified;k__Fungi_unclassified;k__Fungi_unclassified;k__Fungi_unclassified;k__Fungi_unclassified;k__Fungi_unclassified;	Fungi
FHm8	Quercus_core	OTU0171	0.997	0.996	0.998997	0.00206876	3.87885e-05	53.3343	OTU0171	k__Fungi;p__Ascomycota;c__Sordariomycetes;o__Myrmecridiales;f__Myrmecridiales_fam_Incertae_sedis;g__Atractospora;s__Atractospora_decumbens;	Fungi	Ascomycota	Sordariomycetes	Myrmecridiales	Myrmecridiales_fam_Incertae_sedis	Atractospora	Atractospora decumbens
FHm8	Quercus_core	OTU0174	0.768	0.257	0.334635	0.000775794	0.00024927	3.11227	OTU0174	k__Fungi;p__Ascomycota;c__Leotiomycetes;c__Leotiomycetes_unclassified;c__Leotiomycetes_unclassified;c__Leotiomycetes_unclassified;c__Leotiomycetes_unclassified;	Fungi	Ascomycota	Leotiomycetes
FHm8	Quercus_core	OTU0177	0.909	0.509	0.559956	0.00270597	7.34162e-05	36.8579	OTU0177	k__Fungi;p__Basidiomycota;c__Agaricomycetes;o__Auriculariales;f__unclassified_Auriculariales;g__unclassified_Auriculariales;s__Auriculariales_sp;	Fungi	Basidiomycota	Agaricomycetes	Auriculariales			Auriculariales sp
FHm8	Quercus_core	OTU0040	1	1	1	0.00963472	0.00628983	1.53179	OTU0040	k__Fungi;p__Basidiomycota;c__Agaricomycetes;o__Russulales;f__Stereaceae;g__Stereum;s__Stereum_hirsutum;	Fungi	Basidiomycota	Agaricomycetes	Russulales	Stereaceae	Stereum	Stereum hirsutum
FHm8	Quercus_core	OTU0197	0.963	0.962	0.998962	0.00671813	7.34193e-06	915.036	OTU0197	k__Fungi;p__Basidiomycota;c__Agaricomycetes;o__Russulales;f__Stereaceae;g__Stereum;s__Stereum_gausapatum;	Fungi	Basidiomycota	Agaricomycetes	Russulales	Stereaceae	Stereum	Stereum gausapatum
FHm8	Quercus_core	OTU0205	0.293	0.293	1	0.00191153	2.08622e-06	916.265	OTU0205	k__Fungi;p__Ascomycota;c__Sordariomycetes;o__Hypocreales;f__Nectriaceae;f__Nectriaceae_unclassified;f__Nectriaceae_unclassified;	Fungi	Ascomycota	Sordariomycetes	Hypocreales	Nectriaceae
FHm8	Quercus_core	OTU0206	0.002	0.002	1	3.05155e-05	0.00014809	0.20606	OTU0206	k__Fungi;p__Ascomycota;c__Leotiomycetes;o__Helotiales;f__Hyaloscyphaceae;g__Hyaloscypha;s__Hyaloscypha_albohyalina_var._spiralis;	Fungi	Ascomycota	Leotiomycetes	Helotiales	Hyaloscyphaceae	Hyaloscypha	Hyaloscypha albohyalina var. spiralis
FHm8	Quercus_core	OTU0048	1	1	1	0.139854	2.44289e-05	5724.93	OTU0048	k__Fungi;p__Basidiomycota;c__Agaricomycetes;o__Russulales;f__Stereaceae;g__Stereum;s__Stereum_gausapatum;	Fungi	Basidiomycota	Agaricomycetes	Russulales	Stereaceae	Stereum	Stereum gausapatum
FHm8	Quercus_core	OTU0213	0.146	0.111	0.760274	0.000433904	3.05153e-05	14.2192	OTU0213	k__Fungi;p__Basidiomycota;c__Tremellomycetes;c__Tremellomycetes_unclassified;c__Tremellomycetes_unclassified;c__Tremellomycetes_unclassified;c__Tremellomycetes_unclassified;	Fungi	Basidiomycota	Tremellomycetes
FHm8	Quercus_core	OTU0066	1	0.574	0.574	0.00170679	0.00533411	0.319977	OTU0066	k__Fungi;k__Fungi_unclassified;k__Fungi_unclassified;k__Fungi_unclassified;k__Fungi_unclassified;k__Fungi_unclassified;k__Fungi_unclassified;	Fungi
FHm8	Quercus_core	OTU0079	1	0.76	0.76	0.00467338	0.00235935	1.98079	OTU0079	k__Fungi;p__Ascomycota;c__Eurotiomycetes;o__Chaetothyriales;f__Herpotrichiellaceae;g__Capronia;g__Capronia_unclassified;	Fungi	Ascomycota	Eurotiomycetes	Chaetothyriales	Herpotrichiellaceae	Capronia
FHm8	Quercus_core	OTU0234	0.017	0.017	1	7.73254e-05	3.0278e-06	25.5385	OTU0234	k__Fungi;p__Ascomycota;c__Leotiomycetes;o__Helotiales;o__Helotiales_unclassified;o__Helotiales_unclassified;o__Helotiales_unclassified;	Fungi	Ascomycota	Leotiomycetes	Helotiales
FHm8	Quercus_core	OTU0244	0.062	0.062	1	0.000451805	0.00034717	1.30139	OTU0244	k__Fungi;p__Chytridiomycota;c__Spizellomycetes;o__Spizellomycetales;f__Powellomycetaceae;g__Powellomyces;s__Powellomyces_sp;	Fungi	Chytridiomycota	Spizellomycetes	Spizellomycetales	Powellomycetaceae	Powellomyces	Powellomyces sp
FHm8	Quercus_core	OTU0247	0.713	0.379	0.531557	0.00106062	0.000110584	9.59109	OTU0247	k__Fungi;p__Ascomycota;c__Dothideomycetes;o__Pleosporales;f__Leptosphaeriaceae;g__Plenodomus;s__Plenodomus_biglobosus;	Fungi	Ascomycota	Dothideomycetes	Pleosporales	Leptosphaeriaceae	Plenodomus	Plenodomus biglobosus
FHm8	Quercus_core	OTU0085	1	1	1	0.00674713	6.42002e-05	105.095	OTU0085	k__Fungi;p__Ascomycota;c__Leotiomycetes;o__Helotiales;f__Vibrisseaceae;g__Phialocephala;s__Phialocephala_compacta;	Fungi	Ascomycota	Leotiomycetes	Helotiales	Vibrisseaceae	Phialocephala	Phialocephala compacta
FHm8	Quercus_core	OTU0101	1	1	1	0.0194892	0.000738863	26.3772	OTU0101	k__Fungi;p__Ascomycota;c__Leotiomycetes;o__Helotiales;f__Hyaloscyphaceae;g__Hyaloscypha;s__Hyaloscypha_minuta;	Fungi	Ascomycota	Leotiomycetes	Helotiales	Hyaloscyphaceae	Hyaloscypha	Hyaloscypha minuta
FHm8	Quercus_core	OTU0271	0.599	0.599	1	0.00134231	7.04999e-06	190.399	OTU0271	k__Fungi;p__Ascomycota;p__Ascomycota_unclassified;p__Ascomycota_unclassified;p__Ascomycota_unclassified;p__Ascomycota_unclassified;p__Ascomycota_unclassified;	Fungi	Ascomycota
FHm8	Quercus_core	OTU0276	0.202	0.202	1	0.00290014	5.76146e-06	503.369	OTU0276	k__Fungi;p__Ascomycota;p__Ascomycota_unclassified;p__Ascomycota_unclassified;p__Ascomycota_unclassified;p__Ascomycota_unclassified;p__Ascomycota_unclassified;	Fungi	Ascomycota
FHm8	Quercus_core	OTU0111	1	1	1	0.0148408	0.000193851	76.5578	OTU0111	k__Fungi;k__Fungi_unclassified;k__Fungi_unclassified;k__Fungi_unclassified;k__Fungi_unclassified;k__Fungi_unclassified;k__Fungi_unclassified;	Fungi
FHm8	Quercus_core	OTU0289	0.408	0.259	0.634804	0.000428242	0.00020538	2.08512	OTU0289	k__Fungi;p__Ascomycota;c__Leotiomycetes;o__Helotiales;f__Helotiaceae;g__Bisporella;s__Bisporella_subpallida;	Fungi	Ascomycota	Leotiomycetes	Helotiales	Helotiaceae	Bisporella	Bisporella subpallida
FHm8	Quercus_core	OTU0117	1	1	1	0.0310754	7.85458e-06	3956.34	OTU0117	k__Fungi;p__Ascomycota;c__Sordariomycetes;o__Sordariales;o__Sordariales_unclassified;o__Sordariales_unclassified;o__Sordariales_unclassified;	Fungi	Ascomycota	Sordariomycetes	Sordariales
FHm8	Quercus_core	OTU0297	0.257	0.257	1	0.00213521	1.72684e-05	123.649	OTU0297	k__Fungi;p__Ascomycota;c__Leotiomycetes;o__Helotiales;o__Helotiales_unclassified;o__Helotiales_unclassified;o__Helotiales_unclassified;	Fungi	Ascomycota	Leotiomycetes	Helotiales
FHm8	Quercus_core	OTU0302	0.316	0.316	1	0.00068309	0.000116679	5.85445	OTU0302	k__Fungi;p__Ascomycota;c__Eurotiomycetes;o__Chaetothyriales;f__Herpotrichiellaceae;g__Exophiala;s__Exophiala_moniliae;	Fungi	Ascomycota	Eurotiomycetes	Chaetothyriales	Herpotrichiellaceae	Exophiala	Exophiala moniliae
FHm8	Quercus_core	OTU0167	1	1	1	0.00836875	2.42777e-06	3447.1	OTU0167	k__Fungi;p__Ascomycota;c__Leotiomycetes;c__Leotiomycetes_unclassified;c__Leotiomycetes_unclassified;c__Leotiomycetes_unclassified;c__Leotiomycetes_unclassified;	Fungi	Ascomycota	Leotiomycetes
FHm8	Quercus_core	OTU0348	0.056	0.056	1	0.000102779	9.88542e-05	1.03971	OTU0348	k__Fungi;k__Fungi_unclassified;k__Fungi_unclassified;k__Fungi_unclassified;k__Fungi_unclassified;k__Fungi_unclassified;k__Fungi_unclassified;	Fungi
FHm8	Quercus_core	OTU0365	0.133	0.133	1	0.000135338	0	Inf	OTU0365	k__Fungi;k__Fungi_unclassified;k__Fungi_unclassified;k__Fungi_unclassified;k__Fungi_unclassified;k__Fungi_unclassified;k__Fungi_unclassified;	Fungi
FHm8	Quercus_core	OTU0366	0.073	0.073	1	0.00153665	2.15914e-06	711.696	OTU0366	k__Fungi;p__Ascomycota;c__Eurotiomycetes;o__Eurotiales;f__Trichocomaceae;g__Talaromyces;g__Talaromyces_unclassified;	Fungi	Ascomycota	Eurotiomycetes	Eurotiales	Trichocomaceae	Talaromyces
FHm8	Quercus_core	OTU0374	0.418	0.418	1	0.000774637	2.72058e-05	28.4732	OTU0374	k__Fungi;p__Ascomycota;c__Leotiomycetes;o__Helotiales;f__Helotiaceae;g__Helotium;s__Helotium_sp;	Fungi	Ascomycota	Leotiomycetes	Helotiales	Helotiaceae	Helotium	Helotium sp
FHm8	Quercus_core	OTU0399	0.054	0.054	1	0.000313848	2.22489e-05	14.1062	OTU0399	k__Fungi;p__Basidiomycota;c__Agaricomycetes;c__Agaricomycetes_unclassified;c__Agaricomycetes_unclassified;c__Agaricomycetes_unclassified;c__Agaricomycetes_unclassified;	Fungi	Basidiomycota	Agaricomycetes
FHm8	Quercus_core	OTU0411	0.619	0.619	1	0.00105273	0	Inf	OTU0411	k__Fungi;p__Basidiomycota;c__Agaricomycetes;o__Agaricales;f__Pluteaceae;g__Pluteus;g__Pluteus_unclassified;	Fungi	Basidiomycota	Agaricomycetes	Agaricales	Pluteaceae	Pluteus
FHm8	Quercus_core	OTU0418	0.169	0.169	1	0.000209481	1.12731e-05	18.5824	OTU0418	k__Fungi;p__Basidiomycota;c__Dacrymycetes;o__Dacrymycetales;f__Dacrymycetaceae;g__Dacrymyces;g__Dacrymyces_unclassified;	Fungi	Basidiomycota	Dacrymycetes	Dacrymycetales	Dacrymycetaceae	Dacrymyces
FHm8	Quercus_core	OTU0419	0.014	0.014	1	7.52523e-05	3.98143e-06	18.9008	OTU0419	k__Fungi;k__Fungi_unclassified;k__Fungi_unclassified;k__Fungi_unclassified;k__Fungi_unclassified;k__Fungi_unclassified;k__Fungi_unclassified;	Fungi
FHm8	Quercus_core	OTU0467	0.322	0.322	1	0.000349201	7.23458e-06	48.2683	OTU0467	k__Fungi;p__Ascomycota;p__Ascomycota_unclassified;p__Ascomycota_unclassified;p__Ascomycota_unclassified;p__Ascomycota_unclassified;p__Ascomycota_unclassified;	Fungi	Ascomycota
FHm8	Quercus_core	OTU0471	0.123	0.123	1	0.000270888	5.65206e-06	47.9273	OTU0471	k__Fungi;p__Ascomycota;c__Sordariomycetes;o__Sordariales;f__Sordariales_fam_Incertae_sedis;g__Rhodoveronaea;s__Rhodoveronaea_varioseptata;	Fungi	Ascomycota	Sordariomycetes	Sordariales	Sordariales_fam_Incertae_sedis	Rhodoveronaea	Rhodoveronaea varioseptata
FHm8	Quercus_core	OTU0522	0.056	0.056	1	8.02837e-05	4.8666e-06	16.4969	OTU0522	k__Fungi;k__Fungi_unclassified;k__Fungi_unclassified;k__Fungi_unclassified;k__Fungi_unclassified;k__Fungi_unclassified;k__Fungi_unclassified;	Fungi
FHm8	Quercus_core	OTU0589	0.121	0.121	1	0.000115861	1.11892e-06	103.547	OTU0589	k__Fungi;p__Basidiomycota;c__Agaricomycetes;c__Agaricomycetes_unclassified;c__Agaricomycetes_unclassified;c__Agaricomycetes_unclassified;c__Agaricomycetes_unclassified;	Fungi	Basidiomycota	Agaricomycetes
FHm8	Quercus_core	OTU0804	0.148	0.148	1	0.000172055	1.31055e-06	131.285	OTU0804	k__Fungi;p__Ascomycota;c__Dothideomycetes;o__Pleosporales;f__Leptosphaeriaceae;f__Leptosphaeriaceae_unclassified;f__Leptosphaeriaceae_unclassified;	Fungi	Ascomycota	Dothideomycetes	Pleosporales	Leptosphaeriaceae
FHm8	Quercus_core	OTU0805	0.012	0.012	1	3.05155e-05	5.71532e-06	5.33925	OTU0805	k__Fungi;p__Basidiomycota;c__Microbotryomycetes;c__Microbotryomycetes_unclassified;c__Microbotryomycetes_unclassified;c__Microbotryomycetes_unclassified;c__Microbotryomycetes_unclassified;	Fungi	Basidiomycota	Microbotryomycetes
FHm8	Quercus_core	OTU0825	0.003	0.003	1	3.05155e-05	4.67123e-06	6.53266	OTU0825	k__Fungi;p__Basidiomycota;p__Basidiomycota_unclassified;p__Basidiomycota_unclassified;p__Basidiomycota_unclassified;p__Basidiomycota_unclassified;p__Basidiomycota_unclassified;	Fungi	Basidiomycota
FHm8	Quercus_core	OTU0911	0.018	0.018	1	6.17221e-05	2.3796e-06	25.938	OTU0911	k__Fungi;p__Ascomycota;c__Sordariomycetes;o__Diaporthales;f__Valsaceae;f__Valsaceae_unclassified;f__Valsaceae_unclassified;	Fungi	Ascomycota	Sordariomycetes	Diaporthales	Valsaceae
FHm8	Quercus_core	OTU1088	0.028	0.028	1	5.94247e-05	0	Inf	OTU1088	k__Fungi;p__Ascomycota;c__Dothideomycetes;o__Pleosporales;o__Pleosporales_unclassified;o__Pleosporales_unclassified;o__Pleosporales_unclassified;	Fungi	Ascomycota	Dothideomycetes	Pleosporales
