# Supplementary material for: Amplicon Sequencing-Based Bipartite Network Analysis Confirms a High Degree of Specialization and Modularity for Fungi and Prokaryotes in Deadwood
Source: mSphere. 2021 Jan 13;6(1):e00856-20. doi: 10.1128/mSphere.00856-20 (PMC7845612; doi:10.1128/mSphere.00856-20)
Supplement: TABLE S4 [file mSphere.00856-20_st004.xlsx]

## Sheet: Tab.S4 PSm
module	moduleTree	OTU	present	inBestModule	percInBestModule	meanAbundanceModuleSamples	meanAbundanceOtherSamples	relAbundanceModuleSamplesVsOthers	OTU	taxString	Domain	Phylum	Class	Order	Family	Genus	Species
PSm1	Acer_splint.Fraxinus_splint.Populus_splint.Tilia_splint	OTU00001	1	1	1	0.0264937	0.0128915	2.05512	OTU00001	Bacteria;Proteobacteria;Gammaproteobacteria;Burkholderiales;Comamonadaceae;Acidovorax;Acidovorax_carolinensis;Acidovorax_carolinensis_unclassified;	Bacteria	Proteobacteria	Gammaproteobacteria	Burkholderiales	Comamonadaceae	Acidovorax	Acidovorax carolinensis
PSm1	Acer_splint.Fraxinus_splint.Populus_splint.Tilia_splint	OTU00023	0.575	0.565	0.982609	7.6852e-05	6.86677e-06	11.1919	OTU00023	Archaea;Euryarchaeota;Methanobacteria;Methanobacteriales;Methanobacteriaceae;Methanobacterium;uncultured_archaeon;uncultured_archaeon_unclassified;	Archaea	Euryarchaeota	Methanobacteria	Methanobacteriales	Methanobacteriaceae	Methanobacterium																					#ff2b2b
PSm1	Acer_splint.Fraxinus_splint.Populus_splint.Tilia_splint	OTU00026	1	1	1	0.0114105	0.00205075	5.56409	OTU00026	Bacteria;Actinobacteriota;Actinobacteria;Micrococcales;Cellulomonadaceae;Cellulomonas;Cellulomonas_unclassified;Cellulomonas_unclassified;	Bacteria	Actinobacteriota	Actinobacteria	Micrococcales	Cellulomonadaceae	Cellulomonas
PSm1	Acer_splint.Fraxinus_splint.Populus_splint.Tilia_splint	OTU00027	1	1	1	0.00881301	0.00205949	4.27922	OTU00027	Bacteria;Proteobacteria;Gammaproteobacteria;Enterobacterales;Enterobacteriaceae;Klebsiella;Klebsiella_unclassified;Klebsiella_unclassified;	Bacteria	Proteobacteria	Gammaproteobacteria	Enterobacterales	Enterobacteriaceae	Klebsiella
PSm1	Acer_splint.Fraxinus_splint.Populus_splint.Tilia_splint	OTU00028	1	1	1	0.0203577	0.00609562	3.33972	OTU00028	Bacteria;Proteobacteria;Alphaproteobacteria;Sphingomonadales;Sphingomonadaceae;Sphingomonas;Sphingomonas_unclassified;Sphingomonas_unclassified;	Bacteria	Proteobacteria	Alphaproteobacteria	Sphingomonadales	Sphingomonadaceae	Sphingomonas
PSm1	Acer_splint.Fraxinus_splint.Populus_splint.Tilia_splint	OTU00034	1	0.505	0.505	0.00380053	0.00223991	1.69673	OTU00034	Bacteria;Proteobacteria;Gammaproteobacteria;Pseudomonadales;Moraxellaceae;Acinetobacter;Acinetobacter_johnsonii;Acinetobacter_johnsonii_unclassified;	Bacteria	Proteobacteria	Gammaproteobacteria	Pseudomonadales	Moraxellaceae	Acinetobacter	Acinetobacter johnsonii																				#87a96b
PSm1	Acer_splint.Fraxinus_splint.Populus_splint.Tilia_splint	OTU00041	1	0.999	0.999	0.0147849	0.00257005	5.75274	OTU00041	Bacteria;Bacteroidota;Bacteroidia;Sphingobacteriales;Sphingobacteriaceae;Pedobacter;Pedobacter_unclassified;Pedobacter_unclassified;	Bacteria	Bacteroidota	Bacteroidia	Sphingobacteriales	Sphingobacteriaceae	Pedobacter
PSm1	Acer_splint.Fraxinus_splint.Populus_splint.Tilia_splint	OTU00049	1	0.999	0.999	0.00978791	0.00487062	2.00958	OTU00049	Bacteria;Proteobacteria;Gammaproteobacteria;Burkholderiales;Comamonadaceae;Aquabacterium;Aquabacterium_olei;Aquabacterium_olei_unclassified;	Bacteria	Proteobacteria	Gammaproteobacteria	Burkholderiales	Comamonadaceae	Aquabacterium	Aquabacterium olei
PSm1	Acer_splint.Fraxinus_splint.Populus_splint.Tilia_splint	OTU00057	1	1	1	0.0112996	0.00370179	3.05247	OTU00057	Bacteria;Proteobacteria;Alphaproteobacteria;Rhizobiales;Rhizobiaceae;Allorhizobium-Neorhizobium-Pararhizobium-Rhizobium;Allorhizobium-Neorhizobium-Pararhizobium-Rhizobium_unclassified;Allorhizobium-Neorhizobium-Pararhizobium-Rhizobium_unclassified;	Bacteria	Proteobacteria	Alphaproteobacteria	Rhizobiales	Rhizobiaceae	Allorhizobium-Neorhizobium-Pararhizobium-Rhizobium
PSm1	Acer_splint.Fraxinus_splint.Populus_splint.Tilia_splint	OTU00058	1	1	1	0.0122138	0.000271842	44.9296	OTU00058	Bacteria;Proteobacteria;Alphaproteobacteria;Rhizobiales;Xanthobacteraceae;Ancylobacter;metagenome;metagenome_unclassified;	Bacteria	Proteobacteria	Alphaproteobacteria	Rhizobiales	Xanthobacteraceae	Ancylobacter
PSm1	Acer_splint.Fraxinus_splint.Populus_splint.Tilia_splint	OTU00062	1	1	1	0.0117427	0.00340796	3.44566	OTU00062	Bacteria;Actinobacteriota;Actinobacteria;Corynebacteriales;Mycobacteriaceae;Mycobacterium;Mycobacterium_unclassified;Mycobacterium_unclassified;	Bacteria	Actinobacteriota	Actinobacteria	Corynebacteriales	Mycobacteriaceae	Mycobacterium
PSm1	Acer_splint.Fraxinus_splint.Populus_splint.Tilia_splint	OTU00063	1	1	1	0.0121436	0.0033354	3.64083	OTU00063	Bacteria;Proteobacteria;Alphaproteobacteria;Rhizobiales;Xanthobacteraceae;Rhodopseudomonas;uncultured_bacterium;uncultured_bacterium_unclassified;	Bacteria	Proteobacteria	Alphaproteobacteria	Rhizobiales	Xanthobacteraceae	Rhodopseudomonas
PSm1	Acer_splint.Fraxinus_splint.Populus_splint.Tilia_splint	OTU00067	1	1	1	0.00844199	0.0030411	2.77597	OTU00067	Bacteria;Proteobacteria;Alphaproteobacteria;Rhizobiales;Hyphomicrobiaceae;Hyphomicrobium;uncultured_Hyphomicrobium_sp.;uncultured_Hyphomicrobium_sp._unclassified;	Bacteria	Proteobacteria	Alphaproteobacteria	Rhizobiales	Hyphomicrobiaceae	Hyphomicrobium
PSm1	Acer_splint.Fraxinus_splint.Populus_splint.Tilia_splint	OTU00074	1	1	1	0.00865011	0.00214744	4.0281	OTU00074	Bacteria;Proteobacteria;Alphaproteobacteria;Rhizobiales;Rhizobiaceae;Allorhizobium-Neorhizobium-Pararhizobium-Rhizobium;Allorhizobium-Neorhizobium-Pararhizobium-Rhizobium_unclassified;Allorhizobium-Neorhizobium-Pararhizobium-Rhizobium_unclassified;	Bacteria	Proteobacteria	Alphaproteobacteria	Rhizobiales	Rhizobiaceae	Allorhizobium-Neorhizobium-Pararhizobium-Rhizobium
PSm1	Acer_splint.Fraxinus_splint.Populus_splint.Tilia_splint	OTU00077	1	0.69	0.69	0.0056937	0.00459579	1.23889	OTU00077	Bacteria;Proteobacteria;Gammaproteobacteria;Xanthomonadales;Rhodanobacteraceae;Luteibacter;Luteibacter_rhizovicinus;Luteibacter_rhizovicinus_unclassified;	Bacteria	Proteobacteria	Gammaproteobacteria	Xanthomonadales	Rhodanobacteraceae	Luteibacter	Luteibacter rhizovicinus																				#87a96b
PSm1	Acer_splint.Fraxinus_splint.Populus_splint.Tilia_splint	OTU00084	1	1	1	0.00495695	0.00280492	1.76724	OTU00084	Bacteria;Actinobacteriota;Thermoleophilia;Solirubrobacterales;67-14;metagenome;metagenome_unclassified;metagenome_unclassified;	Bacteria	Actinobacteriota	Thermoleophilia	Solirubrobacterales	67-14
PSm1	Acer_splint.Fraxinus_splint.Populus_splint.Tilia_splint	OTU00089	0.997	0.455	0.456369	0.00276937	0.00038329	7.22525	OTU00089	Bacteria;Firmicutes;Clostridia;Lachnospirales;Lachnospiraceae;Anaerocolumna;uncultured_bacterium;uncultured_bacterium_unclassified;	Bacteria	Firmicutes	Clostridia	Lachnospirales	Lachnospiraceae	Anaerocolumna																					#d68a59
PSm1	Acer_splint.Fraxinus_splint.Populus_splint.Tilia_splint	OTU00092	1	0.873	0.873	0.00323641	0.00148876	2.17389	OTU00092	Bacteria;Proteobacteria;Gammaproteobacteria;Burkholderiales;Oxalobacteraceae;Massilia;uncultured_bacterium;uncultured_bacterium_unclassified;	Bacteria	Proteobacteria	Gammaproteobacteria	Burkholderiales	Oxalobacteraceae	Massilia																					#87a96b
PSm1	Acer_splint.Fraxinus_splint.Populus_splint.Tilia_splint	OTU00098	1	1	1	0.00705478	0.000651333	10.8313	OTU00098	Bacteria;Proteobacteria;Alphaproteobacteria;Rhizobiales;Xanthobacteraceae;Starkeya;Starkeya_koreensis;Starkeya_koreensis_unclassified;	Bacteria	Proteobacteria	Alphaproteobacteria	Rhizobiales	Xanthobacteraceae	Starkeya	Starkeya koreensis
PSm1	Acer_splint.Fraxinus_splint.Populus_splint.Tilia_splint	OTU00100	1	1	1	0.00731197	0.00149983	4.87518	OTU00100	Bacteria;Actinobacteriota;Actinobacteria;Micromonosporales;Micromonosporaceae;Actinoplanes;Actinoplanes_unclassified;Actinoplanes_unclassified;	Bacteria	Actinobacteriota	Actinobacteria	Micromonosporales	Micromonosporaceae	Actinoplanes
PSm1	Acer_splint.Fraxinus_splint.Populus_splint.Tilia_splint	OTU00101	1	0.994	0.994	0.00295597	0.00182167	1.62267	OTU00101	Bacteria;Proteobacteria;Alphaproteobacteria;Rhizobiales;Xanthobacteraceae;uncultured;uncultured_forest_soil_bacterium;uncultured_forest_soil_bacterium_unclassified;	Bacteria	Proteobacteria	Alphaproteobacteria	Rhizobiales	Xanthobacteraceae																						#87a96b
PSm1	Acer_splint.Fraxinus_splint.Populus_splint.Tilia_splint	OTU00102	1	1	1	0.00441999	0.00144824	3.05197	OTU00102	Bacteria;Proteobacteria;Alphaproteobacteria;Rhizobiales;Devosiaceae;Devosia;metagenome;metagenome_unclassified;	Bacteria	Proteobacteria	Alphaproteobacteria	Rhizobiales	Devosiaceae	Devosia
PSm1	Acer_splint.Fraxinus_splint.Populus_splint.Tilia_splint	OTU00104	1	1	1	0.00157487	9.68928e-05	16.2538	OTU00104	Bacteria;Actinobacteriota;Actinobacteria;Micrococcales;Cellulomonadaceae;Actinotalea;uncultured_bacterium;uncultured_bacterium_unclassified;	Bacteria	Actinobacteriota	Actinobacteria	Micrococcales	Cellulomonadaceae	Actinotalea
PSm1	Acer_splint.Fraxinus_splint.Populus_splint.Tilia_splint	OTU00105	0.363	0.363	1	0.00160079	6.08817e-05	26.2935	OTU00105	Bacteria;Actinobacteriota;Actinobacteria;Micrococcales;Promicromonosporaceae;Promicromonospora;Promicromonospora_unclassified;Promicromonospora_unclassified;	Bacteria	Actinobacteriota	Actinobacteria	Micrococcales	Promicromonosporaceae	Promicromonospora																					#1a4876
PSm1	Acer_splint.Fraxinus_splint.Populus_splint.Tilia_splint	OTU00107	1	1	1	0.00296193	0.00201808	1.46769	OTU00107	Bacteria;Actinobacteriota;Actinobacteria;Micromonosporales;Micromonosporaceae;Actinoplanes;Actinoplanes_derwentensis;Actinoplanes_derwentensis_unclassified;	Bacteria	Actinobacteriota	Actinobacteria	Micromonosporales	Micromonosporaceae	Actinoplanes	Actinoplanes derwentensis
PSm1	Acer_splint.Fraxinus_splint.Populus_splint.Tilia_splint	OTU00118	1	1	1	0.00289686	0.00050985	5.68178	OTU00118	Bacteria;Proteobacteria;Alphaproteobacteria;Caulobacterales;Caulobacteraceae;Caulobacter;Caulobacter_henricii;Caulobacter_henricii_unclassified;	Bacteria	Proteobacteria	Alphaproteobacteria	Caulobacterales	Caulobacteraceae	Caulobacter	Caulobacter henricii
PSm1	Acer_splint.Fraxinus_splint.Populus_splint.Tilia_splint	OTU00123	1	0.962	0.962	0.00198861	0.00163972	1.21278	OTU00123	Bacteria;Actinobacteriota;Actinobacteria;Streptomycetales;Streptomycetaceae;Streptomyces;Streptomyces_niveus;Streptomyces_niveus_unclassified;	Bacteria	Actinobacteriota	Actinobacteria	Streptomycetales	Streptomycetaceae	Streptomyces	Streptomyces niveus																				#1a4876
PSm1	Acer_splint.Fraxinus_splint.Populus_splint.Tilia_splint	OTU00124	1	1	1	0.00542511	0.000722632	7.50743	OTU00124	Bacteria;Proteobacteria;Alphaproteobacteria;Rhizobiales;Rhizobiaceae;Mesorhizobium;Mesorhizobium_ciceri;Mesorhizobium_ciceri_unclassified;	Bacteria	Proteobacteria	Alphaproteobacteria	Rhizobiales	Rhizobiaceae	Mesorhizobium	Mesorhizobium ciceri
PSm1	Acer_splint.Fraxinus_splint.Populus_splint.Tilia_splint	OTU00127	1	0.948	0.948	0.00206143	0.001174	1.7559	OTU00127	Bacteria;Proteobacteria;Gammaproteobacteria;Burkholderiales;Comamonadaceae;Aquabacterium;Aquabacterium_citratiphilum;Aquabacterium_citratiphilum_unclassified;	Bacteria	Proteobacteria	Gammaproteobacteria	Burkholderiales	Comamonadaceae	Aquabacterium	Aquabacterium citratiphilum																				#87a96b
PSm1	Acer_splint.Fraxinus_splint.Populus_splint.Tilia_splint	OTU00129	1	1	1	0.00293442	0.000165584	17.7217	OTU00129	Bacteria;Proteobacteria;Alphaproteobacteria;Rhizobiales;Beijerinckiaceae;Bosea;uncultured_bacterium;uncultured_bacterium_unclassified;	Bacteria	Proteobacteria	Alphaproteobacteria	Rhizobiales	Beijerinckiaceae	Bosea
PSm1	Acer_splint.Fraxinus_splint.Populus_splint.Tilia_splint	OTU00131	1	0.787	0.787	0.00367066	0.00159676	2.29882	OTU00131	Bacteria;Actinobacteriota;Actinobacteria;Frankiales;Nakamurellaceae;Nakamurella;Nakamurella_panacisegetis;Nakamurella_panacisegetis_unclassified;	Bacteria	Actinobacteriota	Actinobacteria	Frankiales	Nakamurellaceae	Nakamurella	Nakamurella panacisegetis																				#1a4876
PSm1	Acer_splint.Fraxinus_splint.Populus_splint.Tilia_splint	OTU00133	1	1	1	0.00895151	0.000162639	55.0392	OTU00133	Bacteria;Proteobacteria;Gammaproteobacteria;Xanthomonadales;Xanthomonadaceae;Pseudoxanthomonas;uncultured_bacterium;uncultured_bacterium_unclassified;	Bacteria	Proteobacteria	Gammaproteobacteria	Xanthomonadales	Xanthomonadaceae	Pseudoxanthomonas
PSm1	Acer_splint.Fraxinus_splint.Populus_splint.Tilia_splint	OTU00137	1	1	1	0.00372491	0.000789295	4.71929	OTU00137	Bacteria;Actinobacteriota;Actinobacteria;Kineosporiales;Kineosporiaceae;Kineosporia;uncultured_bacterium;uncultured_bacterium_unclassified;	Bacteria	Actinobacteriota	Actinobacteria	Kineosporiales	Kineosporiaceae	Kineosporia
PSm1	Acer_splint.Fraxinus_splint.Populus_splint.Tilia_splint	OTU00142	1	1	1	0.00497241	0.00028132	17.6752	OTU00142	Bacteria;Proteobacteria;Alphaproteobacteria;Sphingomonadales;Sphingomonadaceae;Sphingobium;Sphingobium_xenophagum;Sphingobium_xenophagum_unclassified;	Bacteria	Proteobacteria	Alphaproteobacteria	Sphingomonadales	Sphingomonadaceae	Sphingobium	Sphingobium xenophagum
PSm1	Acer_splint.Fraxinus_splint.Populus_splint.Tilia_splint	OTU00150	1	1	1	0.00470301	0.000205624	22.8719	OTU00150	Bacteria;Myxococcota;Polyangia;Polyangiales;BIrii41;uncultured_proteobacterium;uncultured_proteobacterium_unclassified;uncultured_proteobacterium_unclassified;	Bacteria	Myxococcota	Polyangia	Polyangiales	BIrii41
PSm1	Acer_splint.Fraxinus_splint.Populus_splint.Tilia_splint	OTU00154	1	0.88	0.88	0.00180404	0.00139606	1.29224	OTU00154	Bacteria;Proteobacteria;Gammaproteobacteria;Burkholderiales;Oxalobacteraceae;Massilia;Massilia_unclassified;Massilia_unclassified;	Bacteria	Proteobacteria	Gammaproteobacteria	Burkholderiales	Oxalobacteraceae	Massilia																					#000000
PSm1	Acer_splint.Fraxinus_splint.Populus_splint.Tilia_splint	OTU00156	1	1	1	0.00416156	0.000700918	5.93729	OTU00156	Bacteria;Actinobacteriota;Thermoleophilia;Solirubrobacterales;Solirubrobacteraceae;Solirubrobacter;metagenome;metagenome_unclassified;	Bacteria	Actinobacteriota	Thermoleophilia	Solirubrobacterales	Solirubrobacteraceae	Solirubrobacter
PSm1	Acer_splint.Fraxinus_splint.Populus_splint.Tilia_splint	OTU00158	0.13	0.118	0.907692	2.13092e-05	4.58238e-05	0.465025	OTU00158	Bacteria;Proteobacteria;Alphaproteobacteria;Rickettsiales;Rickettsiaceae;Rickettsia;Rickettsia_unclassified;Rickettsia_unclassified;	Bacteria	Proteobacteria	Alphaproteobacteria	Rickettsiales	Rickettsiaceae	Rickettsia																					#87a96b
PSm1	Acer_splint.Fraxinus_splint.Populus_splint.Tilia_splint	OTU00159	1	0.527	0.527	0.00263834	0.000845015	3.12224	OTU00159	Bacteria;Proteobacteria;Gammaproteobacteria;Oceanospirillales;Halomonadaceae;Halomonas;Halomonas_unclassified;Halomonas_unclassified;	Bacteria	Proteobacteria	Gammaproteobacteria	Oceanospirillales	Halomonadaceae	Halomonas																					#87a96b
PSm1	Acer_splint.Fraxinus_splint.Populus_splint.Tilia_splint	OTU00163	0.997	0.909	0.911735	0.00619649	0.000775173	7.99369	OTU00163	Bacteria;Proteobacteria;Alphaproteobacteria;Rhizobiales;Rhizobiaceae;Phyllobacterium;Phyllobacterium_unclassified;Phyllobacterium_unclassified;	Bacteria	Proteobacteria	Alphaproteobacteria	Rhizobiales	Rhizobiaceae	Phyllobacterium																					#87a96b
PSm1	Acer_splint.Fraxinus_splint.Populus_splint.Tilia_splint	OTU00167	1	1	1	0.00548219	0.000352427	15.5555	OTU00167	Bacteria;Proteobacteria;Gammaproteobacteria;R7C24;metagenome;metagenome_unclassified;metagenome_unclassified;metagenome_unclassified;	Bacteria	Proteobacteria	Gammaproteobacteria	R7C24
PSm1	Acer_splint.Fraxinus_splint.Populus_splint.Tilia_splint	OTU00174	1	0.984	0.984	0.00248685	0.000968882	2.56673	OTU00174	Bacteria;Proteobacteria;Alphaproteobacteria;Reyranellales;Reyranellaceae;Reyranella;metagenome;metagenome_unclassified;	Bacteria	Proteobacteria	Alphaproteobacteria	Reyranellales	Reyranellaceae	Reyranella																					#87a96b
PSm1	Acer_splint.Fraxinus_splint.Populus_splint.Tilia_splint	OTU00175	1	1	1	0.00394233	0.000379526	10.3875	OTU00175	Bacteria;Proteobacteria;Alphaproteobacteria;Sphingomonadales;Sphingomonadaceae;Ellin6055;uncultured_bacterium;uncultured_bacterium_unclassified;	Bacteria	Proteobacteria	Alphaproteobacteria	Sphingomonadales	Sphingomonadaceae	Ellin6055
PSm1	Acer_splint.Fraxinus_splint.Populus_splint.Tilia_splint	OTU00177	1	0.629	0.629	0.00219361	0.000900114	2.43704	OTU00177	Bacteria;Bacteroidota;Bacteroidia;Chitinophagales;Chitinophagaceae;Puia;metagenome;metagenome_unclassified;	Bacteria	Bacteroidota	Bacteroidia	Chitinophagales	Chitinophagaceae	Puia																					#0d98ba
PSm1	Acer_splint.Fraxinus_splint.Populus_splint.Tilia_splint	OTU00178	1	1	1	0.00214299	0.000608673	3.52076	OTU00178	Bacteria;Proteobacteria;Gammaproteobacteria;Burkholderiales;Nitrosomonadaceae;IS-44;metagenome;metagenome_unclassified;	Bacteria	Proteobacteria	Gammaproteobacteria	Burkholderiales	Nitrosomonadaceae	IS-44
PSm1	Acer_splint.Fraxinus_splint.Populus_splint.Tilia_splint	OTU00184	1	1	1	0.00292034	0.000527674	5.53436	OTU00184	Bacteria;Proteobacteria;Gammaproteobacteria;Burkholderiales;Comamonadaceae;Polaromonas;uncultured_bacterium;uncultured_bacterium_unclassified;	Bacteria	Proteobacteria	Gammaproteobacteria	Burkholderiales	Comamonadaceae	Polaromonas
PSm1	Acer_splint.Fraxinus_splint.Populus_splint.Tilia_splint	OTU00193	1	0.999	0.999	0.00372437	8.58377e-05	43.3885	OTU00193	Bacteria;Proteobacteria;Alphaproteobacteria;Rhizobiales;Devosiaceae;Devosia;metagenome;metagenome_unclassified;	Bacteria	Proteobacteria	Alphaproteobacteria	Rhizobiales	Devosiaceae	Devosia
PSm1	Acer_splint.Fraxinus_splint.Populus_splint.Tilia_splint	OTU00199	1	0.99	0.99	0.00268403	0.000635547	4.22319	OTU00199	Bacteria;Actinobacteriota;Actinobacteria;Propionibacteriales;Nocardioidaceae;Marmoricola;uncultured_bacterium;uncultured_bacterium_unclassified;	Bacteria	Actinobacteriota	Actinobacteria	Propionibacteriales	Nocardioidaceae	Marmoricola																					#1a4876
PSm1	Acer_splint.Fraxinus_splint.Populus_splint.Tilia_splint	OTU00200	1	1	1	0.00297489	0.000278523	10.6809	OTU00200	Bacteria;Proteobacteria;Gammaproteobacteria;Gammaproteobacteria_Incertae_Sedis;Unknown_Family;Acidibacter;uncultured_proteobacterium;uncultured_proteobacterium_unclassified;	Bacteria	Proteobacteria	Gammaproteobacteria	Gammaproteobacteria Incertae Sedis	Unknown Family	Acidibacter
PSm1	Acer_splint.Fraxinus_splint.Populus_splint.Tilia_splint	OTU00202	1	1	1	0.00453997	0.000182544	24.8705	OTU00202	Bacteria;Bacteroidota;Bacteroidia;Cytophagales;Microscillaceae;Chryseolinea;uncultured_bacterium;uncultured_bacterium_unclassified;	Bacteria	Bacteroidota	Bacteroidia	Cytophagales	Microscillaceae	Chryseolinea
PSm1	Acer_splint.Fraxinus_splint.Populus_splint.Tilia_splint	OTU00204	1	0.998	0.998	0.00196979	0.000676747	2.91068	OTU00204	Bacteria;Actinobacteriota;Actinobacteria;Propionibacteriales;Nocardioidaceae;Nocardioides;Nocardioides_unclassified;Nocardioides_unclassified;	Bacteria	Actinobacteriota	Actinobacteria	Propionibacteriales	Nocardioidaceae	Nocardioides																					#1a4876
PSm1	Acer_splint.Fraxinus_splint.Populus_splint.Tilia_splint	OTU00209	1	0.841	0.841	0.00174305	0.000808064	2.15706	OTU00209	Bacteria;Actinobacteriota;Actinobacteria;Micrococcales;Microbacteriaceae;Microbacteriaceae_unclassified;Microbacteriaceae_unclassified;Microbacteriaceae_unclassified;	Bacteria	Actinobacteriota	Actinobacteria	Micrococcales	Microbacteriaceae																						#1a4876
PSm1	Acer_splint.Fraxinus_splint.Populus_splint.Tilia_splint	OTU00210	1	0.831	0.831	0.001584	0.000628902	2.51868	OTU00210	Bacteria;Verrucomicrobiota;Verrucomicrobiae;Chthoniobacterales;Chthoniobacteraceae;Chthoniobacter;metagenome;metagenome_unclassified;	Bacteria	Verrucomicrobiota	Verrucomicrobiae	Chthoniobacterales	Chthoniobacteraceae	Chthoniobacter																					#b4674d
PSm1	Acer_splint.Fraxinus_splint.Populus_splint.Tilia_splint	OTU00211	1	1	1	0.00176614	0.000768518	2.29812	OTU00211	Bacteria;Actinobacteriota;Thermoleophilia;Solirubrobacterales;67-14;metagenome;metagenome_unclassified;metagenome_unclassified;	Bacteria	Actinobacteriota	Thermoleophilia	Solirubrobacterales	67-14
PSm1	Acer_splint.Fraxinus_splint.Populus_splint.Tilia_splint	OTU00214	1	0.542	0.542	0.000919254	0.000793864	1.15795	OTU00214	Bacteria;Actinobacteriota;Actinobacteria;Kineosporiales;Kineosporiaceae;Angustibacter;uncultured_bacterium;uncultured_bacterium_unclassified;	Bacteria	Actinobacteriota	Actinobacteria	Kineosporiales	Kineosporiaceae	Angustibacter																					#1a4876
PSm1	Acer_splint.Fraxinus_splint.Populus_splint.Tilia_splint	OTU00218	0.999	0.711	0.711712	0.00131166	0.000537619	2.43975	OTU00218	Bacteria;Actinobacteriota;Actinobacteria;Micromonosporales;Micromonosporaceae;Dactylosporangium;uncultured_bacterium;uncultured_bacterium_unclassified;	Bacteria	Actinobacteriota	Actinobacteria	Micromonosporales	Micromonosporaceae	Dactylosporangium																					#1a4876
PSm1	Acer_splint.Fraxinus_splint.Populus_splint.Tilia_splint	OTU00222	1	0.9	0.9	0.00206703	0.000774259	2.66969	OTU00222	Bacteria;Proteobacteria;Alphaproteobacteria;Sphingomonadales;Sphingomonadaceae;Sphingomonas;metagenome;metagenome_unclassified;	Bacteria	Proteobacteria	Alphaproteobacteria	Sphingomonadales	Sphingomonadaceae	Sphingomonas																					#87a96b
PSm1	Acer_splint.Fraxinus_splint.Populus_splint.Tilia_splint	OTU00227	1	1	1	0.000694617	0.000153372	4.52898	OTU00227	Bacteria;Proteobacteria;Alphaproteobacteria;Rhizobiales;Pleomorphomonadaceae;Pleomorphomonas;uncultured_bacterium;uncultured_bacterium_unclassified;	Bacteria	Proteobacteria	Alphaproteobacteria	Rhizobiales	Pleomorphomonadaceae	Pleomorphomonas
PSm1	Acer_splint.Fraxinus_splint.Populus_splint.Tilia_splint	OTU00228	1	0.997	0.997	0.00210957	0.00025312	8.33427	OTU00228	Bacteria;Proteobacteria;Alphaproteobacteria;Acetobacterales;Acetobacteraceae;Roseococcus;metagenome;metagenome_unclassified;	Bacteria	Proteobacteria	Alphaproteobacteria	Acetobacterales	Acetobacteraceae	Roseococcus																					#87a96b
PSm1	Acer_splint.Fraxinus_splint.Populus_splint.Tilia_splint	OTU00231	1	1	1	0.00168463	0.000463658	3.63334	OTU00231	Bacteria;Proteobacteria;Alphaproteobacteria;Dongiales;Dongiaceae;Dongia;metagenome;metagenome_unclassified;	Bacteria	Proteobacteria	Alphaproteobacteria	Dongiales	Dongiaceae	Dongia
PSm1	Acer_splint.Fraxinus_splint.Populus_splint.Tilia_splint	OTU00232	1	0.965	0.965	0.0011698	0.000536651	2.17982	OTU00232	Bacteria;Proteobacteria;Alphaproteobacteria;Rhizobiales;Xanthobacteraceae;Pseudolabrys;uncultured_bacterium;uncultured_bacterium_unclassified;	Bacteria	Proteobacteria	Alphaproteobacteria	Rhizobiales	Xanthobacteraceae	Pseudolabrys																					#87a96b
PSm1	Acer_splint.Fraxinus_splint.Populus_splint.Tilia_splint	OTU00236	1	0.993	0.993	0.00212795	0.000456332	4.66315	OTU00236	Bacteria;Actinobacteriota;Thermoleophilia;Solirubrobacterales;67-14;uncultured_bacterium;uncultured_bacterium_unclassified;uncultured_bacterium_unclassified;	Bacteria	Actinobacteriota	Thermoleophilia	Solirubrobacterales	67-14																						#1a4876
PSm1	Acer_splint.Fraxinus_splint.Populus_splint.Tilia_splint	OTU00237	1	0.986	0.986	0.0010206	0.000167801	6.08219	OTU00237	Bacteria;Actinobacteriota;Actinobacteria;Micrococcales;Cellulomonadaceae;Cellulomonadaceae_unclassified;Cellulomonadaceae_unclassified;Cellulomonadaceae_unclassified;	Bacteria	Actinobacteriota	Actinobacteria	Micrococcales	Cellulomonadaceae																						#1a4876
PSm1	Acer_splint.Fraxinus_splint.Populus_splint.Tilia_splint	OTU00240	1	0.971	0.971	0.00242605	0.000129435	18.7434	OTU00240	Bacteria;Bacteroidota;Bacteroidia;Flavobacteriales;Flavobacteriaceae;Flavobacterium;Flavobacterium_unclassified;Flavobacterium_unclassified;	Bacteria	Bacteroidota	Bacteroidia	Flavobacteriales	Flavobacteriaceae	Flavobacterium																					#0d98ba
PSm1	Acer_splint.Fraxinus_splint.Populus_splint.Tilia_splint	OTU00242	1	1	1	0.00209624	0.000289778	7.23394	OTU00242	Bacteria;Proteobacteria;Alphaproteobacteria;Caulobacterales;Caulobacteraceae;Brevundimonas;Brevundimonas_unclassified;Brevundimonas_unclassified;	Bacteria	Proteobacteria	Alphaproteobacteria	Caulobacterales	Caulobacteraceae	Brevundimonas
PSm1	Acer_splint.Fraxinus_splint.Populus_splint.Tilia_splint	OTU00244	1	1	1	0.0024829	0.000297619	8.34255	OTU00244	Bacteria;Proteobacteria;Gammaproteobacteria;Burkholderiales;Nitrosomonadaceae;Ellin6067;Ellin6067_unclassified;Ellin6067_unclassified;	Bacteria	Proteobacteria	Gammaproteobacteria	Burkholderiales	Nitrosomonadaceae	Ellin6067
PSm1	Acer_splint.Fraxinus_splint.Populus_splint.Tilia_splint	OTU00245	1	1	1	0.0022462	0.000546345	4.11132	OTU00245	Bacteria;Actinobacteriota;Actinobacteria;Propionibacteriales;Nocardioidaceae;Marmoricola;Marmoricola_sp.;Marmoricola_sp._unclassified;	Bacteria	Actinobacteriota	Actinobacteria	Propionibacteriales	Nocardioidaceae	Marmoricola	Marmoricola sp.
PSm1	Acer_splint.Fraxinus_splint.Populus_splint.Tilia_splint	OTU00248	0.998	0.906	0.907816	0.00219053	0.000122514	17.8798	OTU00248	Bacteria;Actinobacteriota;Thermoleophilia;Solirubrobacterales;Solirubrobacteraceae;uncultured;metagenome;metagenome_unclassified;	Bacteria	Actinobacteriota	Thermoleophilia	Solirubrobacterales	Solirubrobacteraceae																						#1a4876
PSm1	Acer_splint.Fraxinus_splint.Populus_splint.Tilia_splint	OTU00250	1	0.972	0.972	0.00120653	0.000394458	3.05871	OTU00250	Bacteria;Proteobacteria;Gammaproteobacteria;Burkholderiales;Oxalobacteraceae;Duganella;uncultured_bacterium;uncultured_bacterium_unclassified;	Bacteria	Proteobacteria	Gammaproteobacteria	Burkholderiales	Oxalobacteraceae	Duganella																					#87a96b
PSm1	Acer_splint.Fraxinus_splint.Populus_splint.Tilia_splint	OTU00251	1	0.879	0.879	0.00241268	0.000504059	4.78651	OTU00251	Bacteria;Actinobacteriota;Actinobacteria;Pseudonocardiales;Pseudonocardiaceae;Actinomycetospora;uncultured_bacterium;uncultured_bacterium_unclassified;	Bacteria	Actinobacteriota	Actinobacteria	Pseudonocardiales	Pseudonocardiaceae	Actinomycetospora																					#1a4876
PSm1	Acer_splint.Fraxinus_splint.Populus_splint.Tilia_splint	OTU00252	1	0.918	0.918	0.00123832	0.000613924	2.01707	OTU00252	Bacteria;Actinobacteriota;Thermoleophilia;Solirubrobacterales;Solirubrobacteraceae;JCM_18997;metagenome;metagenome_unclassified;	Bacteria	Actinobacteriota	Thermoleophilia	Solirubrobacterales	Solirubrobacteraceae	JCM 18997																					#1a4876
PSm1	Acer_splint.Fraxinus_splint.Populus_splint.Tilia_splint	OTU00255	1	1	1	0.0026878	0.000160049	16.7937	OTU00255	Bacteria;Proteobacteria;Alphaproteobacteria;Sphingomonadales;Sphingomonadaceae;Sphingobium;Sphingobium_unclassified;Sphingobium_unclassified;	Bacteria	Proteobacteria	Alphaproteobacteria	Sphingomonadales	Sphingomonadaceae	Sphingobium
PSm1	Acer_splint.Fraxinus_splint.Populus_splint.Tilia_splint	OTU00257	1	1	1	0.00147933	0.000177013	8.35721	OTU00257	Bacteria;Proteobacteria;Gammaproteobacteria;Pseudomonadales;Pseudomonadaceae;Pseudomonas;Pseudomonas_unclassified;Pseudomonas_unclassified;	Bacteria	Proteobacteria	Gammaproteobacteria	Pseudomonadales	Pseudomonadaceae	Pseudomonas
PSm1	Acer_splint.Fraxinus_splint.Populus_splint.Tilia_splint	OTU00258	1	0.986	0.986	0.0016085	0.000475917	3.37979	OTU00258	Bacteria;Proteobacteria;Gammaproteobacteria;Burkholderiales;Comamonadaceae;Leptothrix;Leptothrix_unclassified;Leptothrix_unclassified;	Bacteria	Proteobacteria	Gammaproteobacteria	Burkholderiales	Comamonadaceae	Leptothrix																					#87a96b
PSm1	Acer_splint.Fraxinus_splint.Populus_splint.Tilia_splint	OTU00266	1	0.681	0.681	0.00200809	0.000294007	6.83008	OTU00266	Bacteria;Proteobacteria;Alphaproteobacteria;Sphingomonadales;Sphingomonadaceae;Sphingomonas;metagenome;metagenome_unclassified;	Bacteria	Proteobacteria	Alphaproteobacteria	Sphingomonadales	Sphingomonadaceae	Sphingomonas																					#87a96b
PSm1	Acer_splint.Fraxinus_splint.Populus_splint.Tilia_splint	OTU00267	1	1	1	0.00181884	0.000227277	8.00273	OTU00267	Bacteria;Bacteroidota;Bacteroidia;Chitinophagales;Chitinophagaceae;Terrimonas;metagenome;metagenome_unclassified;	Bacteria	Bacteroidota	Bacteroidia	Chitinophagales	Chitinophagaceae	Terrimonas
PSm1	Acer_splint.Fraxinus_splint.Populus_splint.Tilia_splint	OTU00269	1	0.999	0.999	0.000837683	0.000161321	5.19266	OTU00269	Bacteria;Proteobacteria;Alphaproteobacteria;Sphingomonadales;Sphingomonadaceae;Qipengyuania;Qipengyuania_unclassified;Qipengyuania_unclassified;	Bacteria	Proteobacteria	Alphaproteobacteria	Sphingomonadales	Sphingomonadaceae	Qipengyuania
PSm1	Acer_splint.Fraxinus_splint.Populus_splint.Tilia_splint	OTU00271	1	0.992	0.992	0.000758764	0.00031937	2.37582	OTU00271	Bacteria;Proteobacteria;Gammaproteobacteria;Burkholderiales;Nitrosomonadaceae;Ellin6067;uncultured_Oxalobacteraceae_bacterium;uncultured_Oxalobacteraceae_bacterium_unclassified;	Bacteria	Proteobacteria	Gammaproteobacteria	Burkholderiales	Nitrosomonadaceae	Ellin6067																					#87a96b
PSm1	Acer_splint.Fraxinus_splint.Populus_splint.Tilia_splint	OTU00273	1	0.999	0.999	0.00131647	0.000423659	3.10739	OTU00273	Bacteria;Proteobacteria;Alphaproteobacteria;Rhizobiales;Xanthobacteraceae;Xanthobacteraceae_unclassified;Xanthobacteraceae_unclassified;Xanthobacteraceae_unclassified;	Bacteria	Proteobacteria	Alphaproteobacteria	Rhizobiales	Xanthobacteraceae
PSm1	Acer_splint.Fraxinus_splint.Populus_splint.Tilia_splint	OTU00274	1	0.85	0.85	0.00106146	0.000497082	2.13537	OTU00274	Bacteria;Verrucomicrobiota;Verrucomicrobiae;Chthoniobacterales;Xiphinematobacteraceae;Candidatus_Xiphinematobacter;metagenome;metagenome_unclassified;	Bacteria	Verrucomicrobiota	Verrucomicrobiae	Chthoniobacterales	Xiphinematobacteraceae	Candidatus Xiphinematobacter																					#b4674d
PSm1	Acer_splint.Fraxinus_splint.Populus_splint.Tilia_splint	OTU00277	0.998	0.946	0.947896	0.000348106	0.000343608	1.01309	OTU00277	Bacteria;Actinobacteriota;Actinobacteria;Micrococcales;Microbacteriaceae;Gryllotalpicola;Gryllotalpicola_ginsengisoli_DSM_22003;Gryllotalpicola_ginsengisoli_DSM_22003_unclassified;	Bacteria	Actinobacteriota	Actinobacteria	Micrococcales	Microbacteriaceae	Gryllotalpicola	Gryllotalpicola ginsengisoli DSM 22003																				#1a4876
PSm1	Acer_splint.Fraxinus_splint.Populus_splint.Tilia_splint	OTU00280	1	0.995	0.995	0.00129809	5.7342e-05	22.6377	OTU00280	Bacteria;Bacteroidota;Bacteroidia;Bacteroidales;Paludibacteraceae;Paludibacter;uncultured_bacterium;uncultured_bacterium_unclassified;	Bacteria	Bacteroidota	Bacteroidia	Bacteroidales	Paludibacteraceae	Paludibacter																					#0d98ba
PSm1	Acer_splint.Fraxinus_splint.Populus_splint.Tilia_splint	OTU00283	1	0.727	0.727	0.00124055	0.000646479	1.91893	OTU00283	Bacteria;Proteobacteria;Alphaproteobacteria;Rhizobiales;Beijerinckiaceae;Methylobacterium-Methylorubrum;Methylobacterium-Methylorubrum_unclassified;Methylobacterium-Methylorubrum_unclassified;	Bacteria	Proteobacteria	Alphaproteobacteria	Rhizobiales	Beijerinckiaceae	Methylobacterium-Methylorubrum																					#87a96b
PSm1	Acer_splint.Fraxinus_splint.Populus_splint.Tilia_splint	OTU00284	1	0.973	0.973	0.000945401	0.000601976	1.5705	OTU00284	Bacteria;Myxococcota;Polyangia;Haliangiales;Haliangiaceae;Haliangium;metagenome;metagenome_unclassified;	Bacteria	Myxococcota	Polyangia	Haliangiales	Haliangiaceae	Haliangium																					#87a96b
PSm1	Acer_splint.Fraxinus_splint.Populus_splint.Tilia_splint	OTU00285	1	0.999	0.999	0.00105138	0.000150446	6.98841	OTU00285	Bacteria;Proteobacteria;Gammaproteobacteria;Enterobacterales;Yersiniaceae;Yersinia;Yersinia_enterocolitica;Yersinia_enterocolitica_unclassified;	Bacteria	Proteobacteria	Gammaproteobacteria	Enterobacterales	Yersiniaceae	Yersinia	Yersinia enterocolitica
PSm1	Acer_splint.Fraxinus_splint.Populus_splint.Tilia_splint	OTU00290	1	1	1	0.00222296	0.000184119	12.0735	OTU00290	Bacteria;Actinobacteriota;Actinobacteria;Propionibacteriales;Nocardioidaceae;Aeromicrobium;uncultured_bacterium;uncultured_bacterium_unclassified;	Bacteria	Actinobacteriota	Actinobacteria	Propionibacteriales	Nocardioidaceae	Aeromicrobium
PSm1	Acer_splint.Fraxinus_splint.Populus_splint.Tilia_splint	OTU00293	0.303	0.303	1	0.000136284	6.56294e-05	2.07658	OTU00293	Bacteria;Firmicutes;Clostridia;Oscillospirales;Oscillospiraceae;Sporobacter;uncultured_bacterium;uncultured_bacterium_unclassified;	Bacteria	Firmicutes	Clostridia	Oscillospirales	Oscillospiraceae	Sporobacter																					#d68a59
PSm1	Acer_splint.Fraxinus_splint.Populus_splint.Tilia_splint	OTU00297	0.889	0.576	0.647919	0.000221988	0.000113447	1.95676	OTU00297	Bacteria;Proteobacteria;Gammaproteobacteria;Burkholderiales;Burkholderiaceae;Cupriavidus;Cupriavidus_gilardii;Cupriavidus_gilardii_unclassified;	Bacteria	Proteobacteria	Gammaproteobacteria	Burkholderiales	Burkholderiaceae	Cupriavidus	Cupriavidus gilardii																				#87a96b
PSm1	Acer_splint.Fraxinus_splint.Populus_splint.Tilia_splint	OTU00298	1	0.597	0.597	0.000734622	0.000509824	1.44093	OTU00298	Bacteria;Bacteroidota;Bacteroidia;Sphingobacteriales;Sphingobacteriaceae;Mucilaginibacter;metagenome;metagenome_unclassified;	Bacteria	Bacteroidota	Bacteroidia	Sphingobacteriales	Sphingobacteriaceae	Mucilaginibacter																					#000000
PSm1	Acer_splint.Fraxinus_splint.Populus_splint.Tilia_splint	OTU00299	1	0.641	0.641	0.00124068	0.000495996	2.50139	OTU00299	Bacteria;Proteobacteria;Alphaproteobacteria;Rhizobiales;Labraceae;Labrys;Labrys_methylaminiphilus;Labrys_methylaminiphilus_unclassified;	Bacteria	Proteobacteria	Alphaproteobacteria	Rhizobiales	Labraceae	Labrys	Labrys methylaminiphilus																				#87a96b
PSm1	Acer_splint.Fraxinus_splint.Populus_splint.Tilia_splint	OTU00300	1	0.89	0.89	0.00041199	0.000236279	1.74366	OTU00300	Bacteria;Proteobacteria;Gammaproteobacteria;Burkholderiales;Comamonadaceae;Comamonas;Comamonas_testosteroni;Comamonas_testosteroni_unclassified;	Bacteria	Proteobacteria	Gammaproteobacteria	Burkholderiales	Comamonadaceae	Comamonas	Comamonas testosteroni																				#87a96b
PSm1	Acer_splint.Fraxinus_splint.Populus_splint.Tilia_splint	OTU00302	1	1	1	0.00230056	9.1924e-05	25.0267	OTU00302	Bacteria;Proteobacteria;Alphaproteobacteria;Rhizobiales;D05-2;uncultured_bacterium;uncultured_bacterium_unclassified;uncultured_bacterium_unclassified;	Bacteria	Proteobacteria	Alphaproteobacteria	Rhizobiales	D05-2
PSm1	Acer_splint.Fraxinus_splint.Populus_splint.Tilia_splint	OTU00305	1	1	1	0.000793837	0.000352919	2.24934	OTU00305	Bacteria;Proteobacteria;Gammaproteobacteria;R7C24;metagenome;metagenome_unclassified;metagenome_unclassified;metagenome_unclassified;	Bacteria	Proteobacteria	Gammaproteobacteria	R7C24
PSm1	Acer_splint.Fraxinus_splint.Populus_splint.Tilia_splint	OTU00307	1	1	1	0.00158198	0.000162752	9.72019	OTU00307	Bacteria;Bacteroidota;Bacteroidia;Chitinophagales;Chitinophagaceae;Ferruginibacter;metagenome;metagenome_unclassified;	Bacteria	Bacteroidota	Bacteroidia	Chitinophagales	Chitinophagaceae	Ferruginibacter
PSm1	Acer_splint.Fraxinus_splint.Populus_splint.Tilia_splint	OTU00308	0.079	0.079	1	5.50815e-05	0.00132157	0.0416787	OTU00308	Bacteria;Cyanobacteria;Vampirivibrionia;Gastranaerophilales;uncultured_bacterium;uncultured_bacterium_unclassified;uncultured_bacterium_unclassified;uncultured_bacterium_unclassified;	Bacteria	Cyanobacteria	Vampirivibrionia	Gastranaerophilales																							#000000
PSm1	Acer_splint.Fraxinus_splint.Populus_splint.Tilia_splint	OTU00310	1	1	1	0.0016429	0.000234353	7.01039	OTU00310	Bacteria;Proteobacteria;Alphaproteobacteria;Rhizobiales;Kaistiaceae;Kaistia;Kaistia_unclassified;Kaistia_unclassified;	Bacteria	Proteobacteria	Alphaproteobacteria	Rhizobiales	Kaistiaceae	Kaistia
PSm1	Acer_splint.Fraxinus_splint.Populus_splint.Tilia_splint	OTU00311	1	0.957	0.957	0.00122827	0.000564345	2.17646	OTU00311	Bacteria;Actinobacteriota;Actinobacteria;Propionibacteriales;Nocardioidaceae;Nocardioides;Nocardioides_unclassified;Nocardioides_unclassified;	Bacteria	Actinobacteriota	Actinobacteria	Propionibacteriales	Nocardioidaceae	Nocardioides																					#1a4876
PSm1	Acer_splint.Fraxinus_splint.Populus_splint.Tilia_splint	OTU00312	1	0.984	0.984	0.000930851	0.000276188	3.37035	OTU00312	Bacteria;Acidobacteriota;Vicinamibacteria;Vicinamibacterales;uncultured;metagenome;metagenome_unclassified;metagenome_unclassified;	Bacteria	Acidobacteriota	Vicinamibacteria	Vicinamibacterales																							#000000
PSm1	Acer_splint.Fraxinus_splint.Populus_splint.Tilia_splint	OTU00314	0.075	0.075	1	1.30788e-05	0.000401113	0.0326064	OTU00314	Bacteria;Firmicutes;Clostridia;Oscillospirales;Ruminococcaceae;Caproiciproducens;uncultured_bacterium;uncultured_bacterium_unclassified;	Bacteria	Firmicutes	Clostridia	Oscillospirales	Ruminococcaceae	Caproiciproducens																					#000000
PSm1	Acer_splint.Fraxinus_splint.Populus_splint.Tilia_splint	OTU00315	1	0.768	0.768	0.00358581	0.000359067	9.98647	OTU00315	Bacteria;Firmicutes;Bacilli;Paenibacillales;Paenibacillaceae;Paenibacillus;Paenibacillus_odorifer;Paenibacillus_odorifer_unclassified;	Bacteria	Firmicutes	Bacilli	Paenibacillales	Paenibacillaceae	Paenibacillus	Paenibacillus odorifer																				#d68a59
PSm1	Acer_splint.Fraxinus_splint.Populus_splint.Tilia_splint	OTU00316	1	1	1	0.00178547	0.00016987	10.5108	OTU00316	Bacteria;Proteobacteria;Alphaproteobacteria;Caulobacterales;Hyphomonadaceae;Hirschia;metagenome;metagenome_unclassified;	Bacteria	Proteobacteria	Alphaproteobacteria	Caulobacterales	Hyphomonadaceae	Hirschia
PSm1	Acer_splint.Fraxinus_splint.Populus_splint.Tilia_splint	OTU00321	1	0.755	0.755	0.000767589	0.000393518	1.95058	OTU00321	Bacteria;Proteobacteria;Alphaproteobacteria;Sphingomonadales;Sphingomonadaceae;Sphingoaurantiacus;uncultured_bacterium;uncultured_bacterium_unclassified;	Bacteria	Proteobacteria	Alphaproteobacteria	Sphingomonadales	Sphingomonadaceae	Sphingoaurantiacus																					#87a96b
PSm1	Acer_splint.Fraxinus_splint.Populus_splint.Tilia_splint	OTU00325	0.774	0.754	0.97416	0.000197899	0.00037587	0.52651	OTU00325	Bacteria;Proteobacteria;Alphaproteobacteria;Rhizobiales;A0839;uncultured_bacterium;uncultured_bacterium_unclassified;uncultured_bacterium_unclassified;	Bacteria	Proteobacteria	Alphaproteobacteria	Rhizobiales	A0839																						#87a96b
PSm1	Acer_splint.Fraxinus_splint.Populus_splint.Tilia_splint	OTU00327	1	0.864	0.864	0.00138636	0.000488036	2.84068	OTU00327	Bacteria;Actinobacteriota;Actinobacteria;Pseudonocardiales;Pseudonocardiaceae;Pseudonocardia;Pseudonocardia_petroleophila;Pseudonocardia_petroleophila_unclassified;	Bacteria	Actinobacteriota	Actinobacteria	Pseudonocardiales	Pseudonocardiaceae	Pseudonocardia	Pseudonocardia petroleophila																				#1a4876
PSm1	Acer_splint.Fraxinus_splint.Populus_splint.Tilia_splint	OTU00328	1	0.908	0.908	0.00094363	0.000379783	2.48465	OTU00328	Bacteria;Proteobacteria;Gammaproteobacteria;Burkholderiales;SC-I-84;SC-I-84_unclassified;SC-I-84_unclassified;SC-I-84_unclassified;	Bacteria	Proteobacteria	Gammaproteobacteria	Burkholderiales	SC-I-84																						#87a96b
PSm1	Acer_splint.Fraxinus_splint.Populus_splint.Tilia_splint	OTU00336	1	1	1	0.00202652	0.000218907	9.25745	OTU00336	Bacteria;Proteobacteria;Alphaproteobacteria;Rhizobiales;Hyphomicrobiaceae;Pedomicrobium;Pedomicrobium_unclassified;Pedomicrobium_unclassified;	Bacteria	Proteobacteria	Alphaproteobacteria	Rhizobiales	Hyphomicrobiaceae	Pedomicrobium
PSm1	Acer_splint.Fraxinus_splint.Populus_splint.Tilia_splint	OTU00338	1	1	1	0.00194619	5.25871e-05	37.0089	OTU00338	Bacteria;Acidobacteriota;Vicinamibacteria;Vicinamibacterales;uncultured;uncultured_Acidobacteriales_bacterium;uncultured_Acidobacteriales_bacterium_unclassified;uncultured_Acidobacteriales_bacterium_unclassified;	Bacteria	Acidobacteriota	Vicinamibacteria	Vicinamibacterales
PSm1	Acer_splint.Fraxinus_splint.Populus_splint.Tilia_splint	OTU00341	0.909	0.909	1	0.00184722	1.10841e-05	166.655	OTU00341	Bacteria;Acidobacteriota;Holophagae;Subgroup_7;metagenome;metagenome_unclassified;metagenome_unclassified;metagenome_unclassified;	Bacteria	Acidobacteriota	Holophagae	Subgroup 7																							#1164b4
PSm1	Acer_splint.Fraxinus_splint.Populus_splint.Tilia_splint	OTU00342	1	1	1	0.000961782	0.000271561	3.54168	OTU00342	Bacteria;Bacteroidota;Bacteroidia;Chitinophagales;Chitinophagaceae;uncultured;uncultured_unclassified;uncultured_unclassified;	Bacteria	Bacteroidota	Bacteroidia	Chitinophagales	Chitinophagaceae
PSm1	Acer_splint.Fraxinus_splint.Populus_splint.Tilia_splint	OTU00343	1	0.896	0.896	0.00125146	0.000302213	4.14097	OTU00343	Bacteria;Proteobacteria;Alphaproteobacteria;Sphingomonadales;Sphingomonadaceae;Sphingomonas;Sphingomonas_faeni;Sphingomonas_faeni_unclassified;	Bacteria	Proteobacteria	Alphaproteobacteria	Sphingomonadales	Sphingomonadaceae	Sphingomonas	Sphingomonas faeni																				#87a96b
PSm1	Acer_splint.Fraxinus_splint.Populus_splint.Tilia_splint	OTU00346	0.527	0.254	0.481973	0.000161913	0.000122386	1.32297	OTU00346	Bacteria;Proteobacteria;Gammaproteobacteria;Pseudomonadales;Moraxellaceae;Alkanindiges;uncultured_bacterium;uncultured_bacterium_unclassified;	Bacteria	Proteobacteria	Gammaproteobacteria	Pseudomonadales	Moraxellaceae	Alkanindiges																					#87a96b
PSm1	Acer_splint.Fraxinus_splint.Populus_splint.Tilia_splint	OTU00347	1	0.876	0.876	0.00068664	0.000308716	2.22418	OTU00347	Bacteria;Proteobacteria;Gammaproteobacteria;Xanthomonadales;Rhodanobacteraceae;Dokdonella;uncultured_Dokdonella_sp.;uncultured_Dokdonella_sp._unclassified;	Bacteria	Proteobacteria	Gammaproteobacteria	Xanthomonadales	Rhodanobacteraceae	Dokdonella																					#87a96b
PSm1	Acer_splint.Fraxinus_splint.Populus_splint.Tilia_splint	OTU00348	1	0.695	0.695	0.000384226	0.000400242	0.959984	OTU00348	Bacteria;Proteobacteria;Alphaproteobacteria;Acetobacterales;Acetobacteraceae;uncultured;uncultured_unclassified;uncultured_unclassified;	Bacteria	Proteobacteria	Alphaproteobacteria	Acetobacterales	Acetobacteraceae																						#87a96b
PSm1	Acer_splint.Fraxinus_splint.Populus_splint.Tilia_splint	OTU00352	1	1	1	0.00179236	0.000100703	17.7986	OTU00352	Bacteria;Proteobacteria;Alphaproteobacteria;Rhizobiales;Rhizobiaceae;Mesorhizobium;uncultured_Mesorhizobium_sp.;uncultured_Mesorhizobium_sp._unclassified;	Bacteria	Proteobacteria	Alphaproteobacteria	Rhizobiales	Rhizobiaceae	Mesorhizobium
PSm1	Acer_splint.Fraxinus_splint.Populus_splint.Tilia_splint	OTU00364	0.202	0.202	1	0.000106016	7.10327e-05	1.4925	OTU00364	Bacteria;Firmicutes;Clostridia;Hungateiclostridiaceae;Ruminiclostridium;Ruminiclostridium_cellulolyticum_H10;Ruminiclostridium_cellulolyticum_H10_unclassified;Ruminiclostridium_cellulolyticum_H10_unclassified;	Bacteria	Firmicutes	Clostridia	Hungateiclostridiaceae	Ruminiclostridium	Ruminiclostridium cellulolyticum H10																					#d68a59
PSm1	Acer_splint.Fraxinus_splint.Populus_splint.Tilia_splint	OTU00365	1	1	1	0.00157662	0.000198148	7.9568	OTU00365	Bacteria;Proteobacteria;Alphaproteobacteria;Rhizobiales;Hyphomicrobiaceae;Hyphomicrobium;Hyphomicrobium_unclassified;Hyphomicrobium_unclassified;	Bacteria	Proteobacteria	Alphaproteobacteria	Rhizobiales	Hyphomicrobiaceae	Hyphomicrobium
PSm1	Acer_splint.Fraxinus_splint.Populus_splint.Tilia_splint	OTU00367	1	1	1	0.00165265	0.000254291	6.49903	OTU00367	Bacteria;Actinobacteriota;Thermoleophilia;Solirubrobacterales;Solirubrobacteraceae;Conexibacter;metagenome;metagenome_unclassified;	Bacteria	Actinobacteriota	Thermoleophilia	Solirubrobacterales	Solirubrobacteraceae	Conexibacter
PSm1	Acer_splint.Fraxinus_splint.Populus_splint.Tilia_splint	OTU00368	1	0.997	0.997	0.00127562	6.50305e-05	19.6158	OTU00368	Bacteria;Bacteroidota;Bacteroidia;Cytophagales;Spirosomaceae;Dyadobacter;metagenome;metagenome_unclassified;	Bacteria	Bacteroidota	Bacteroidia	Cytophagales	Spirosomaceae	Dyadobacter																					#000000
PSm1	Acer_splint.Fraxinus_splint.Populus_splint.Tilia_splint	OTU00371	1	0.994	0.994	0.000851069	0.000312847	2.7204	OTU00371	Bacteria;Actinobacteriota;Thermoleophilia;Solirubrobacterales;Solirubrobacteraceae;Conexibacter;metagenome;metagenome_unclassified;	Bacteria	Actinobacteriota	Thermoleophilia	Solirubrobacterales	Solirubrobacteraceae	Conexibacter																					#1a4876
PSm1	Acer_splint.Fraxinus_splint.Populus_splint.Tilia_splint	OTU00373	1	0.408	0.408	0.000804989	0.000313731	2.56586	OTU00373	Bacteria;Firmicutes;Bacilli;Bacillales;Bacillaceae;Bacillus;Bacillus_filamentosus;Bacillus_filamentosus_unclassified;	Bacteria	Firmicutes	Bacilli	Bacillales	Bacillaceae	Bacillus	Bacillus filamentosus																				#d68a59
PSm1	Acer_splint.Fraxinus_splint.Populus_splint.Tilia_splint	OTU00374	1	1	1	0.00119839	5.307e-05	22.5813	OTU00374	Bacteria;Bacteroidota;Bacteroidia;Sphingobacteriales;Sphingobacteriaceae;Pedobacter;Pedobacter_unclassified;Pedobacter_unclassified;	Bacteria	Bacteroidota	Bacteroidia	Sphingobacteriales	Sphingobacteriaceae	Pedobacter
PSm1	Acer_splint.Fraxinus_splint.Populus_splint.Tilia_splint	OTU00380	1	0.973	0.973	0.000542515	0.000237631	2.28302	OTU00380	Bacteria;Actinobacteriota;Thermoleophilia;Solirubrobacterales;67-14;metagenome;metagenome_unclassified;metagenome_unclassified;	Bacteria	Actinobacteriota	Thermoleophilia	Solirubrobacterales	67-14																						#1a4876
PSm1	Acer_splint.Fraxinus_splint.Populus_splint.Tilia_splint	OTU00381	1	1	1	0.00127699	0.000217489	5.8715	OTU00381	Bacteria;Actinobacteriota;Actinobacteria;Propionibacteriales;Nocardioidaceae;Nocardioides;uncultured_organism;uncultured_organism_unclassified;	Bacteria	Actinobacteriota	Actinobacteria	Propionibacteriales	Nocardioidaceae	Nocardioides
PSm1	Acer_splint.Fraxinus_splint.Populus_splint.Tilia_splint	OTU00383	1	1	1	0.00252743	5.45224e-05	46.3558	OTU00383	Bacteria;Proteobacteria;Gammaproteobacteria;R7C24;metagenome;metagenome_unclassified;metagenome_unclassified;metagenome_unclassified;	Bacteria	Proteobacteria	Gammaproteobacteria	R7C24
PSm1	Acer_splint.Fraxinus_splint.Populus_splint.Tilia_splint	OTU00384	1	1	1	0.0017326	3.77351e-05	45.9148	OTU00384	Bacteria;Acidobacteriota;Vicinamibacteria;Vicinamibacterales;Vicinamibacteraceae;uncultured;uncultured_bacterium;uncultured_bacterium_unclassified;	Bacteria	Acidobacteriota	Vicinamibacteria	Vicinamibacterales	Vicinamibacteraceae
PSm1	Acer_splint.Fraxinus_splint.Populus_splint.Tilia_splint	OTU00386	1	0.693	0.693	0.000670141	0.000655517	1.02231	OTU00386	Bacteria;Proteobacteria;Alphaproteobacteria;Acetobacterales;Acetobacteraceae;Rhodovastum;uncultured_bacterium;uncultured_bacterium_unclassified;	Bacteria	Proteobacteria	Alphaproteobacteria	Acetobacterales	Acetobacteraceae	Rhodovastum																					#87a96b
PSm1	Acer_splint.Fraxinus_splint.Populus_splint.Tilia_splint	OTU00388	1	1	1	0.00110113	0.000155463	7.0829	OTU00388	Bacteria;Verrucomicrobiota;Verrucomicrobiae;Opitutales;Opitutaceae;Lacunisphaera;metagenome;metagenome_unclassified;	Bacteria	Verrucomicrobiota	Verrucomicrobiae	Opitutales	Opitutaceae	Lacunisphaera
PSm1	Acer_splint.Fraxinus_splint.Populus_splint.Tilia_splint	OTU00390	1	0.966	0.966	0.000737155	0.000207231	3.55716	OTU00390	Bacteria;Acidobacteriota;Vicinamibacteria;Vicinamibacterales;uncultured;uncultured_unclassified;uncultured_unclassified;uncultured_unclassified;	Bacteria	Acidobacteriota	Vicinamibacteria	Vicinamibacterales																							#1164b4
PSm1	Acer_splint.Fraxinus_splint.Populus_splint.Tilia_splint	OTU00394	1	0.616	0.616	0.000480098	0.000341231	1.40696	OTU00394	Bacteria;Proteobacteria;Alphaproteobacteria;Rhizobiales;Labraceae;Labrys;Labrys_unclassified;Labrys_unclassified;	Bacteria	Proteobacteria	Alphaproteobacteria	Rhizobiales	Labraceae	Labrys																					#87a96b
PSm1	Acer_splint.Fraxinus_splint.Populus_splint.Tilia_splint	OTU00396	1	1	1	0.00125427	7.79362e-05	16.0935	OTU00396	Bacteria;Proteobacteria;Gammaproteobacteria;Burkholderiales;SC-I-84;metagenome;metagenome_unclassified;metagenome_unclassified;	Bacteria	Proteobacteria	Gammaproteobacteria	Burkholderiales	SC-I-84
PSm1	Acer_splint.Fraxinus_splint.Populus_splint.Tilia_splint	OTU00398	1	0.949	0.949	0.00110067	0.00025215	4.36512	OTU00398	Bacteria;Actinobacteriota;Actinobacteria;Propionibacteriales;Nocardioidaceae;Nocardioides;metagenome;metagenome_unclassified;	Bacteria	Actinobacteriota	Actinobacteria	Propionibacteriales	Nocardioidaceae	Nocardioides																					#1a4876
PSm1	Acer_splint.Fraxinus_splint.Populus_splint.Tilia_splint	OTU00399	1	0.697	0.697	0.000597878	0.000262619	2.2766	OTU00399	Bacteria;Proteobacteria;Alphaproteobacteria;Reyranellales;Reyranellaceae;Reyranella;uncultured_bacterium;uncultured_bacterium_unclassified;	Bacteria	Proteobacteria	Alphaproteobacteria	Reyranellales	Reyranellaceae	Reyranella																					#87a96b
PSm1	Acer_splint.Fraxinus_splint.Populus_splint.Tilia_splint	OTU00403	1	0.994	0.994	0.000708614	0.000171432	4.1335	OTU00403	Bacteria;Actinobacteriota;Acidimicrobiia;IMCC26256;metagenome;metagenome_unclassified;metagenome_unclassified;metagenome_unclassified;	Bacteria	Actinobacteriota	Acidimicrobiia	IMCC26256																							#1a4876
PSm1	Acer_splint.Fraxinus_splint.Populus_splint.Tilia_splint	OTU00404	0.168	0.168	1	0.000471172	3.02721e-05	15.5646	OTU00404	Bacteria;Bacteroidota;Bacteroidia;Chitinophagales;Chitinophagaceae;Haoranjiania;Arachidicoccus_sp._BS20;Arachidicoccus_sp._BS20_unclassified;	Bacteria	Bacteroidota	Bacteroidia	Chitinophagales	Chitinophagaceae	Haoranjiania	Arachidicoccus sp. BS20																				#0d98ba
PSm1	Acer_splint.Fraxinus_splint.Populus_splint.Tilia_splint	OTU00405	0.926	0.926	1	0.00139114	8.72662e-06	159.414	OTU00405	Bacteria;Proteobacteria;Gammaproteobacteria;Xanthomonadales;Rhodanobacteraceae;Rhodanobacteraceae_unclassified;Rhodanobacteraceae_unclassified;Rhodanobacteraceae_unclassified;	Bacteria	Proteobacteria	Gammaproteobacteria	Xanthomonadales	Rhodanobacteraceae																						#87a96b
PSm1	Acer_splint.Fraxinus_splint.Populus_splint.Tilia_splint	OTU00406	1	1	1	0.000940113	0.000195303	4.81362	OTU00406	Bacteria;Proteobacteria;Alphaproteobacteria;Reyranellales;Reyranellaceae;Reyranella;Reyranella_unclassified;Reyranella_unclassified;	Bacteria	Proteobacteria	Alphaproteobacteria	Reyranellales	Reyranellaceae	Reyranella
PSm1	Acer_splint.Fraxinus_splint.Populus_splint.Tilia_splint	OTU00409	1	1	1	0.00107805	7.74833e-05	13.9134	OTU00409	Bacteria;Bacteroidota;Bacteroidia;Chitinophagales;Chitinophagaceae;Ferruginibacter;uncultured_Ferruginibacter_sp.;uncultured_Ferruginibacter_sp._unclassified;	Bacteria	Bacteroidota	Bacteroidia	Chitinophagales	Chitinophagaceae	Ferruginibacter
PSm1	Acer_splint.Fraxinus_splint.Populus_splint.Tilia_splint	OTU00410	1	0.871	0.871	0.000981738	0.000120764	8.12936	OTU00410	Bacteria;Proteobacteria;Gammaproteobacteria;Pseudomonadales;Pseudomonadaceae;Pseudomonas;Pseudomonas_unclassified;Pseudomonas_unclassified;	Bacteria	Proteobacteria	Gammaproteobacteria	Pseudomonadales	Pseudomonadaceae	Pseudomonas																					#87a96b
PSm1	Acer_splint.Fraxinus_splint.Populus_splint.Tilia_splint	OTU00412	1	0.999	0.999	0.00095792	4.24556e-05	22.5629	OTU00412	Bacteria;Proteobacteria;Alphaproteobacteria;Rhizobiales;Kaistiaceae;Kaistia;uncultured_bacterium;uncultured_bacterium_unclassified;	Bacteria	Proteobacteria	Alphaproteobacteria	Rhizobiales	Kaistiaceae	Kaistia
PSm1	Acer_splint.Fraxinus_splint.Populus_splint.Tilia_splint	OTU00414	1	0.488	0.488	0.000264064	0.000303066	0.87131	OTU00414	Bacteria;Myxococcota;Polyangia;Polyangiales;Polyangiaceae;Polyangiaceae_unclassified;Polyangiaceae_unclassified;Polyangiaceae_unclassified;	Bacteria	Myxococcota	Polyangia	Polyangiales	Polyangiaceae																						#87a96b
PSm1	Acer_splint.Fraxinus_splint.Populus_splint.Tilia_splint	OTU00415	1	1	1	0.00103682	0.000118262	8.76711	OTU00415	Bacteria;Proteobacteria;Alphaproteobacteria;Rhizobiales;Xanthobacteraceae;Pseudolabrys;uncultured_bacterium;uncultured_bacterium_unclassified;	Bacteria	Proteobacteria	Alphaproteobacteria	Rhizobiales	Xanthobacteraceae	Pseudolabrys
PSm1	Acer_splint.Fraxinus_splint.Populus_splint.Tilia_splint	OTU00416	1	1	1	0.000815876	0.000126436	6.45287	OTU00416	Bacteria;Acidobacteriota;Vicinamibacteria;Vicinamibacterales;Vicinamibacteraceae;metagenome;metagenome_unclassified;metagenome_unclassified;	Bacteria	Acidobacteriota	Vicinamibacteria	Vicinamibacterales	Vicinamibacteraceae
PSm1	Acer_splint.Fraxinus_splint.Populus_splint.Tilia_splint	OTU00418	0.558	0.558	1	0.000257601	1.02721e-05	25.0777	OTU00418	Bacteria;Firmicutes;Clostridia;Lachnospirales;Lachnospiraceae;Lachnospiraceae_unclassified;Lachnospiraceae_unclassified;Lachnospiraceae_unclassified;	Bacteria	Firmicutes	Clostridia	Lachnospirales	Lachnospiraceae																						#d68a59
PSm1	Acer_splint.Fraxinus_splint.Populus_splint.Tilia_splint	OTU00420	1	1	1	0.00129493	4.13372e-05	31.3261	OTU00420	Bacteria;Actinobacteriota;Actinobacteria;Micrococcales;Demequinaceae;Demequina;uncultured_bacterium;uncultured_bacterium_unclassified;	Bacteria	Actinobacteriota	Actinobacteria	Micrococcales	Demequinaceae	Demequina
PSm1	Acer_splint.Fraxinus_splint.Populus_splint.Tilia_splint	OTU00426	1	0.98	0.98	0.000598028	0.000262009	2.28247	OTU00426	Bacteria;Verrucomicrobiota;Verrucomicrobiae;Chthoniobacterales;Terrimicrobiaceae;Terrimicrobium;uncultured_bacterium;uncultured_bacterium_unclassified;	Bacteria	Verrucomicrobiota	Verrucomicrobiae	Chthoniobacterales	Terrimicrobiaceae	Terrimicrobium																					#b4674d
PSm1	Acer_splint.Fraxinus_splint.Populus_splint.Tilia_splint	OTU00429	0.999	0.807	0.807808	0.000424286	0.000251306	1.68832	OTU00429	Bacteria;Proteobacteria;Gammaproteobacteria;Enterobacterales;Pectobacteriaceae;Sodalis;Sodalis_unclassified;Sodalis_unclassified;	Bacteria	Proteobacteria	Gammaproteobacteria	Enterobacterales	Pectobacteriaceae	Sodalis																					#000000
PSm1	Acer_splint.Fraxinus_splint.Populus_splint.Tilia_splint	OTU00430	1	1	1	0.00120457	0.000147434	8.17022	OTU00430	Bacteria;Actinobacteriota;Actinobacteria;Micrococcales;Intrasporangiaceae;Knoellia;uncultured_bacterium;uncultured_bacterium_unclassified;	Bacteria	Actinobacteriota	Actinobacteria	Micrococcales	Intrasporangiaceae	Knoellia
PSm1	Acer_splint.Fraxinus_splint.Populus_splint.Tilia_splint	OTU00432	1	1	1	0.00109963	5.49403e-05	20.0151	OTU00432	Bacteria;Bacteroidota;Bacteroidia;Cytophagales;Microscillaceae;uncultured;uncultured_Flexibacteraceae_bacterium;uncultured_Flexibacteraceae_bacterium_unclassified;	Bacteria	Bacteroidota	Bacteroidia	Cytophagales	Microscillaceae
PSm1	Acer_splint.Fraxinus_splint.Populus_splint.Tilia_splint	OTU00438	1	0.82	0.82	0.000386069	0.000173784	2.22154	OTU00438	Bacteria;Proteobacteria;Alphaproteobacteria;Sphingomonadales;Sphingomonadaceae;Sphingomonas;Sphingomonas_yunnanensis;Sphingomonas_yunnanensis_unclassified;	Bacteria	Proteobacteria	Alphaproteobacteria	Sphingomonadales	Sphingomonadaceae	Sphingomonas	Sphingomonas yunnanensis																				#87a96b
PSm1	Acer_splint.Fraxinus_splint.Populus_splint.Tilia_splint	OTU00439	1	1	1	0.00131236	0.000251502	5.21809	OTU00439	Bacteria;Bacteroidota;Bacteroidia;Cytophagales;Hymenobacteraceae;Hymenobacter;Hymenobacter_sp._Xue4;Hymenobacter_sp._Xue4_unclassified;	Bacteria	Bacteroidota	Bacteroidia	Cytophagales	Hymenobacteraceae	Hymenobacter	Hymenobacter sp. Xue4
PSm1	Acer_splint.Fraxinus_splint.Populus_splint.Tilia_splint	OTU00443	0.66	0.66	1	0.000163092	7.27304e-05	2.24242	OTU00443	Bacteria;Bdellovibrionota;Bdellovibrionia;Bacteriovoracales;Bacteriovoracaceae;Bacteriovorax;uncultured_bacterium;uncultured_bacterium_unclassified;	Bacteria	Bdellovibrionota	Bdellovibrionia	Bacteriovoracales	Bacteriovoracaceae	Bacteriovorax																					#87a96b
PSm1	Acer_splint.Fraxinus_splint.Populus_splint.Tilia_splint	OTU00452	1	0.832	0.832	0.000750998	0.000322362	2.32967	OTU00452	Bacteria;Actinobacteriota;Actinobacteria;Micrococcales;Micrococcales_unclassified;Micrococcales_unclassified;Micrococcales_unclassified;Micrococcales_unclassified;	Bacteria	Actinobacteriota	Actinobacteria	Micrococcales																							#1a4876
PSm1	Acer_splint.Fraxinus_splint.Populus_splint.Tilia_splint	OTU00454	0.999	0.471	0.471471	0.000174466	0.000248585	0.701834	OTU00454	Bacteria;Proteobacteria;Gammaproteobacteria;Burkholderiales;Oxalobacteraceae;Oxalobacteraceae_unclassified;Oxalobacteraceae_unclassified;Oxalobacteraceae_unclassified;	Bacteria	Proteobacteria	Gammaproteobacteria	Burkholderiales	Oxalobacteraceae																						#87a96b
PSm1	Acer_splint.Fraxinus_splint.Populus_splint.Tilia_splint	OTU00457	1	0.979	0.979	0.000636083	7.46975e-05	8.51545	OTU00457	Bacteria;Bacteroidota;Bacteroidia;Cytophagales;Hymenobacteraceae;Hymenobacter;Hymenobacter_sp._R-36548;Hymenobacter_sp._R-36548_unclassified;	Bacteria	Bacteroidota	Bacteroidia	Cytophagales	Hymenobacteraceae	Hymenobacter	Hymenobacter sp. R-36548																				#0d98ba
PSm1	Acer_splint.Fraxinus_splint.Populus_splint.Tilia_splint	OTU00464	1	1	1	0.00100303	0.000129101	7.76933	OTU00464	Bacteria;Acidobacteriota;Vicinamibacteria;Vicinamibacterales;uncultured;uncultured_unclassified;uncultured_unclassified;uncultured_unclassified;	Bacteria	Acidobacteriota	Vicinamibacteria	Vicinamibacterales
PSm1	Acer_splint.Fraxinus_splint.Populus_splint.Tilia_splint	OTU00468	0.906	0.906	1	0.000478063	0.000283157	1.68833	OTU00468	Bacteria;Bacteroidota;Bacteroidia;Chitinophagales;Chitinophagaceae;Dinghuibacter;uncultured_bacterium;uncultured_bacterium_unclassified;	Bacteria	Bacteroidota	Bacteroidia	Chitinophagales	Chitinophagaceae	Dinghuibacter																					#0d98ba
PSm1	Acer_splint.Fraxinus_splint.Populus_splint.Tilia_splint	OTU00469	0.49	0.49	1	0.000221848	0.000315205	0.70382	OTU00469	Bacteria;Proteobacteria;Alphaproteobacteria;Micropepsales;Micropepsaceae;Rhizomicrobium;bacterium_enrichment_culture_clone_SBIb7;bacterium_enrichment_culture_clone_SBIb7_unclassified;	Bacteria	Proteobacteria	Alphaproteobacteria	Micropepsales	Micropepsaceae	Rhizomicrobium	bacterium enrichment culture clone SBIb7																				#87a96b
PSm1	Acer_splint.Fraxinus_splint.Populus_splint.Tilia_splint	OTU00473	1	1	1	0.00066102	0.00010267	6.43832	OTU00473	Bacteria;Proteobacteria;Gammaproteobacteria;CCD24;metagenome;metagenome_unclassified;metagenome_unclassified;metagenome_unclassified;	Bacteria	Proteobacteria	Gammaproteobacteria	CCD24
PSm1	Acer_splint.Fraxinus_splint.Populus_splint.Tilia_splint	OTU00475	1	1	1	0.000901003	9.20236e-05	9.791	OTU00475	Bacteria;Actinobacteriota;Thermoleophilia;Gaiellales;uncultured;uncultured_unclassified;uncultured_unclassified;uncultured_unclassified;	Bacteria	Actinobacteriota	Thermoleophilia	Gaiellales
PSm1	Acer_splint.Fraxinus_splint.Populus_splint.Tilia_splint	OTU00478	1	0.758	0.758	0.000344467	0.000342494	1.00576	OTU00478	Bacteria;Proteobacteria;Alphaproteobacteria;Rhizobiales;Xanthobacteraceae;Xanthobacter;Xanthobacter_unclassified;Xanthobacter_unclassified;	Bacteria	Proteobacteria	Alphaproteobacteria	Rhizobiales	Xanthobacteraceae	Xanthobacter																					#87a96b
PSm1	Acer_splint.Fraxinus_splint.Populus_splint.Tilia_splint	OTU00482	1	1	1	0.000542261	1.71732e-05	31.5761	OTU00482	Bacteria;Proteobacteria;Alphaproteobacteria;Kiloniellales;Fodinicurvataceae;uncultured;uncultured_bacterium;uncultured_bacterium_unclassified;	Bacteria	Proteobacteria	Alphaproteobacteria	Kiloniellales	Fodinicurvataceae
PSm1	Acer_splint.Fraxinus_splint.Populus_splint.Tilia_splint	OTU00484	1	0.953	0.953	0.000500441	0.000215115	2.32639	OTU00484	Bacteria;Proteobacteria;Alphaproteobacteria;Rhizobiales;Rhizobiales_unclassified;Rhizobiales_unclassified;Rhizobiales_unclassified;Rhizobiales_unclassified;	Bacteria	Proteobacteria	Alphaproteobacteria	Rhizobiales																							#87a96b
PSm1	Acer_splint.Fraxinus_splint.Populus_splint.Tilia_splint	OTU00487	1	1	1	0.000891673	4.81717e-05	18.5103	OTU00487	Bacteria;Acidobacteriota;Vicinamibacteria;Vicinamibacterales;Vicinamibacteraceae;uncultured_bacterium_gp6;uncultured_bacterium_gp6_unclassified;uncultured_bacterium_gp6_unclassified;	Bacteria	Acidobacteriota	Vicinamibacteria	Vicinamibacterales	Vicinamibacteraceae
PSm1	Acer_splint.Fraxinus_splint.Populus_splint.Tilia_splint	OTU00490	1	0.962	0.962	0.000629158	0.000190279	3.30651	OTU00490	Bacteria;Bacteroidota;Bacteroidia;Chitinophagales;Chitinophagaceae;Parafilimonas;uncultured_bacterium;uncultured_bacterium_unclassified;	Bacteria	Bacteroidota	Bacteroidia	Chitinophagales	Chitinophagaceae	Parafilimonas																					#0d98ba
PSm1	Acer_splint.Fraxinus_splint.Populus_splint.Tilia_splint	OTU00492	0.944	0.944	1	0.000643304	6.42078e-06	100.191	OTU00492	Bacteria;Actinobacteriota;Actinobacteria;Micrococcales;Cellulomonadaceae;Cellulomonas;Cellulomonas_hominis;Cellulomonas_hominis_unclassified;	Bacteria	Actinobacteriota	Actinobacteria	Micrococcales	Cellulomonadaceae	Cellulomonas	Cellulomonas hominis																				#1a4876
PSm1	Acer_splint.Fraxinus_splint.Populus_splint.Tilia_splint	OTU00494	0.998	0.998	1	0.000906516	5.20993e-05	17.3998	OTU00494	Bacteria;Bacteroidota;Bacteroidia;Cytophagales;Microscillaceae;uncultured;metagenome;metagenome_unclassified;	Bacteria	Bacteroidota	Bacteroidia	Cytophagales	Microscillaceae																						#0d98ba
PSm1	Acer_splint.Fraxinus_splint.Populus_splint.Tilia_splint	OTU00499	1	1	1	0.000924111	3.16174e-05	29.2279	OTU00499	Bacteria;Actinobacteriota;Actinobacteria;Propionibacteriales;Nocardioidaceae;Nocardioides;Nocardioides_unclassified;Nocardioides_unclassified;	Bacteria	Actinobacteriota	Actinobacteria	Propionibacteriales	Nocardioidaceae	Nocardioides
PSm1	Acer_splint.Fraxinus_splint.Populus_splint.Tilia_splint	OTU00502	0.953	0.949	0.995803	0.000498219	6.13702e-05	8.11825	OTU00502	Bacteria;Firmicutes;Clostridia;Lachnospirales;Lachnospiraceae;Anaerocolumna;Anaerocolumna_unclassified;Anaerocolumna_unclassified;	Bacteria	Firmicutes	Clostridia	Lachnospirales	Lachnospiraceae	Anaerocolumna																					#d68a59
PSm1	Acer_splint.Fraxinus_splint.Populus_splint.Tilia_splint	OTU00505	1	1	1	0.000858849	3.27468e-05	26.227	OTU00505	Bacteria;Proteobacteria;Alphaproteobacteria;Sphingomonadales;Sphingomonadaceae;Altererythrobacter;metagenome;metagenome_unclassified;	Bacteria	Proteobacteria	Alphaproteobacteria	Sphingomonadales	Sphingomonadaceae	Altererythrobacter
PSm1	Acer_splint.Fraxinus_splint.Populus_splint.Tilia_splint	OTU00509	1	0.999	0.999	0.000768813	0.000102613	7.49238	OTU00509	Bacteria;Proteobacteria;Alphaproteobacteria;Rhizobiales;Xanthobacteraceae;Xanthobacteraceae_unclassified;Xanthobacteraceae_unclassified;Xanthobacteraceae_unclassified;	Bacteria	Proteobacteria	Alphaproteobacteria	Rhizobiales	Xanthobacteraceae
PSm1	Acer_splint.Fraxinus_splint.Populus_splint.Tilia_splint	OTU00514	1	0.996	0.996	0.000784646	7.66373e-05	10.2384	OTU00514	Bacteria;Proteobacteria;Alphaproteobacteria;Sphingomonadales;Sphingomonadaceae;Altererythrobacter;metagenome;metagenome_unclassified;	Bacteria	Proteobacteria	Alphaproteobacteria	Sphingomonadales	Sphingomonadaceae	Altererythrobacter																					#87a96b
PSm1	Acer_splint.Fraxinus_splint.Populus_splint.Tilia_splint	OTU00522	1	1	1	0.000705178	4.98675e-05	14.141	OTU00522	Bacteria;Bacteroidota;Bacteroidia;Chitinophagales;Chitinophagaceae;Ferruginibacter;metagenome;metagenome_unclassified;	Bacteria	Bacteroidota	Bacteroidia	Chitinophagales	Chitinophagaceae	Ferruginibacter
PSm1	Acer_splint.Fraxinus_splint.Populus_splint.Tilia_splint	OTU00523	0.922	0.546	0.592191	0.000379444	0.000156561	2.42362	OTU00523	Bacteria;Bacteroidota;Bacteroidia;Cytophagales;Microscillaceae;uncultured;metagenome;metagenome_unclassified;	Bacteria	Bacteroidota	Bacteroidia	Cytophagales	Microscillaceae																						#0d98ba
PSm1	Acer_splint.Fraxinus_splint.Populus_splint.Tilia_splint	OTU00530	1	1	1	0.000879199	2.46381e-05	35.6845	OTU00530	Bacteria;Proteobacteria;Alphaproteobacteria;Rhizobiales;Rhizobiaceae;Allorhizobium-Neorhizobium-Pararhizobium-Rhizobium;Neorhizobium_sp._NCHU2750;Neorhizobium_sp._NCHU2750_unclassified;	Bacteria	Proteobacteria	Alphaproteobacteria	Rhizobiales	Rhizobiaceae	Allorhizobium-Neorhizobium-Pararhizobium-Rhizobium	Neorhizobium sp. NCHU2750
PSm1	Acer_splint.Fraxinus_splint.Populus_splint.Tilia_splint	OTU00533	0.195	0.195	1	0.000769677	1.68788e-05	45.6002	OTU00533	Bacteria;Acidobacteriota;Thermoanaerobaculia;Thermoanaerobaculales;Thermoanaerobaculaceae;Subgroup_10;metagenome;metagenome_unclassified;	Bacteria	Acidobacteriota	Thermoanaerobaculia	Thermoanaerobaculales	Thermoanaerobaculaceae	Subgroup 10																					#1164b4
PSm1	Acer_splint.Fraxinus_splint.Populus_splint.Tilia_splint	OTU00535	1	1	1	0.000545883	6.9244e-05	7.88347	OTU00535	Bacteria;Actinobacteriota;Actinobacteria;Propionibacteriales;Nocardioidaceae;Nocardioides;Nocardioides_sp.;Nocardioides_sp._unclassified;	Bacteria	Actinobacteriota	Actinobacteria	Propionibacteriales	Nocardioidaceae	Nocardioides	Nocardioides sp.
PSm1	Acer_splint.Fraxinus_splint.Populus_splint.Tilia_splint	OTU00540	1	0.998	0.998	0.000588586	0.000137063	4.29427	OTU00540	Bacteria;Actinobacteriota;Thermoleophilia;Solirubrobacterales;Solirubrobacterales_unclassified;Solirubrobacterales_unclassified;Solirubrobacterales_unclassified;Solirubrobacterales_unclassified;	Bacteria	Actinobacteriota	Thermoleophilia	Solirubrobacterales																							#1a4876
PSm1	Acer_splint.Fraxinus_splint.Populus_splint.Tilia_splint	OTU00543	1	0.96	0.96	0.000615228	0.000147149	4.18098	OTU00543	Bacteria;Actinobacteriota;Actinobacteria;Frankiales;Nakamurellaceae;Nakamurella;uncultured_bacterium;uncultured_bacterium_unclassified;	Bacteria	Actinobacteriota	Actinobacteria	Frankiales	Nakamurellaceae	Nakamurella																					#1a4876
PSm1	Acer_splint.Fraxinus_splint.Populus_splint.Tilia_splint	OTU00549	1	1	1	0.000950616	6.68471e-05	14.2207	OTU00549	Bacteria;Actinobacteriota;Actinobacteria;PeM15;metagenome;metagenome_unclassified;metagenome_unclassified;metagenome_unclassified;	Bacteria	Actinobacteriota	Actinobacteria	PeM15
PSm1	Acer_splint.Fraxinus_splint.Populus_splint.Tilia_splint	OTU00551	1	0.873	0.873	0.000527097	0.000292738	1.80058	OTU00551	Bacteria;Actinobacteriota;Actinobacteria;Micrococcales;Microbacteriaceae;Microbacteriaceae_unclassified;Microbacteriaceae_unclassified;Microbacteriaceae_unclassified;	Bacteria	Actinobacteriota	Actinobacteria	Micrococcales	Microbacteriaceae																						#1a4876
PSm1	Acer_splint.Fraxinus_splint.Populus_splint.Tilia_splint	OTU00553	1	1	1	0.000745716	3.12498e-05	23.863	OTU00553	Bacteria;Actinobacteriota;Thermoleophilia;Solirubrobacterales;67-14;Solirubrobacterales_bacterium_67-14;Solirubrobacterales_bacterium_67-14_unclassified;Solirubrobacterales_bacterium_67-14_unclassified;	Bacteria	Actinobacteriota	Thermoleophilia	Solirubrobacterales	67-14	Solirubrobacterales bacterium 67-14
PSm1	Acer_splint.Fraxinus_splint.Populus_splint.Tilia_splint	OTU00556	1	0.999	0.999	0.000719018	2.37627e-05	30.2583	OTU00556	Bacteria;Actinobacteriota;Acidimicrobiia;Microtrichales;uncultured;uncultured_bacterium;uncultured_bacterium_unclassified;uncultured_bacterium_unclassified;	Bacteria	Actinobacteriota	Acidimicrobiia	Microtrichales
PSm1	Acer_splint.Fraxinus_splint.Populus_splint.Tilia_splint	OTU00564	0.995	0.921	0.925628	0.000207094	0.000173927	1.19069	OTU00564	Bacteria;Proteobacteria;Alphaproteobacteria;Rhizobiales;Xanthobacteraceae;Rhodoplanes;Rhodoplanes_unclassified;Rhodoplanes_unclassified;	Bacteria	Proteobacteria	Alphaproteobacteria	Rhizobiales	Xanthobacteraceae	Rhodoplanes																					#000000
PSm1	Acer_splint.Fraxinus_splint.Populus_splint.Tilia_splint	OTU00565	1	0.99	0.99	0.000465598	7.89086e-05	5.90047	OTU00565	Bacteria;Verrucomicrobiota;Verrucomicrobiae;Opitutales;Opitutaceae;Opitutus;metagenome;metagenome_unclassified;	Bacteria	Verrucomicrobiota	Verrucomicrobiae	Opitutales	Opitutaceae	Opitutus																					#b4674d
PSm1	Acer_splint.Fraxinus_splint.Populus_splint.Tilia_splint	OTU00566	0.975	0.975	1	0.00075891	2.2358e-05	33.9436	OTU00566	Bacteria;Proteobacteria;Gammaproteobacteria;Xanthomonadales;Rhodanobacteraceae;uncultured;uncultured_bacterium;uncultured_bacterium_unclassified;	Bacteria	Proteobacteria	Gammaproteobacteria	Xanthomonadales	Rhodanobacteraceae																						#87a96b
PSm1	Acer_splint.Fraxinus_splint.Populus_splint.Tilia_splint	OTU00568	1	0.865	0.865	0.000199985	0.000183513	1.08976	OTU00568	Bacteria;Verrucomicrobiota;Verrucomicrobiae;Pedosphaerales;Pedosphaeraceae;uncultured;uncultured_Verrucomicrobia_bacterium;uncultured_Verrucomicrobia_bacterium_unclassified;	Bacteria	Verrucomicrobiota	Verrucomicrobiae	Pedosphaerales	Pedosphaeraceae																						#000000
PSm1	Acer_splint.Fraxinus_splint.Populus_splint.Tilia_splint	OTU00569	1	1	1	0.000530323	8.95813e-05	5.92002	OTU00569	Bacteria;Myxococcota;Polyangia;Polyangiales;BIrii41;metagenome;metagenome_unclassified;metagenome_unclassified;	Bacteria	Myxococcota	Polyangia	Polyangiales	BIrii41
PSm1	Acer_splint.Fraxinus_splint.Populus_splint.Tilia_splint	OTU00570	1	0.996	0.996	0.000725265	9.48726e-05	7.64462	OTU00570	Bacteria;Actinobacteriota;Actinobacteria;Micromonosporales;Micromonosporaceae;Actinoplanes;Actinoplanes_unclassified;Actinoplanes_unclassified;	Bacteria	Actinobacteriota	Actinobacteria	Micromonosporales	Micromonosporaceae	Actinoplanes																					#1a4876
PSm1	Acer_splint.Fraxinus_splint.Populus_splint.Tilia_splint	OTU00572	1	0.776	0.776	0.000422017	0.000248491	1.69832	OTU00572	Bacteria;Proteobacteria;Gammaproteobacteria;Xanthomonadales;Rhodanobacteraceae;Rhodanobacter;Rhodanobacter_unclassified;Rhodanobacter_unclassified;	Bacteria	Proteobacteria	Gammaproteobacteria	Xanthomonadales	Rhodanobacteraceae	Rhodanobacter																					#87a96b
PSm1	Acer_splint.Fraxinus_splint.Populus_splint.Tilia_splint	OTU00573	1	0.901	0.901	0.000359235	0.000145512	2.46876	OTU00573	Bacteria;Proteobacteria;Gammaproteobacteria;Burkholderiales;Comamonadaceae;Rhizobacter;Rhizobacter_gummiphilus;Rhizobacter_gummiphilus_unclassified;	Bacteria	Proteobacteria	Gammaproteobacteria	Burkholderiales	Comamonadaceae	Rhizobacter	Rhizobacter gummiphilus																				#87a96b
PSm1	Acer_splint.Fraxinus_splint.Populus_splint.Tilia_splint	OTU00576	1	0.696	0.696	0.000506471	0.000135009	3.75138	OTU00576	Bacteria;Proteobacteria;Alphaproteobacteria;Rhizobiales;Beijerinckiaceae;1174-901-12;uncultured_bacterium;uncultured_bacterium_unclassified;	Bacteria	Proteobacteria	Alphaproteobacteria	Rhizobiales	Beijerinckiaceae	1174-901-12																					#87a96b
PSm1	Acer_splint.Fraxinus_splint.Populus_splint.Tilia_splint	OTU00577	0.94	0.448	0.476596	0.000300921	0.000110381	2.7262	OTU00577	Bacteria;Firmicutes;Bacilli;Bacillales;Bacillaceae;Oceanobacillus;Oceanobacillus_profundus;Oceanobacillus_profundus_unclassified;	Bacteria	Firmicutes	Bacilli	Bacillales	Bacillaceae	Oceanobacillus	Oceanobacillus profundus																				#d68a59
PSm1	Acer_splint.Fraxinus_splint.Populus_splint.Tilia_splint	OTU00578	1	0.988	0.988	0.00037927	9.9474e-05	3.81276	OTU00578	Bacteria;Proteobacteria;Alphaproteobacteria;Rhizobiales;Xanthobacteraceae;uncultured;metagenome;metagenome_unclassified;	Bacteria	Proteobacteria	Alphaproteobacteria	Rhizobiales	Xanthobacteraceae																						#87a96b
PSm1	Acer_splint.Fraxinus_splint.Populus_splint.Tilia_splint	OTU00579	0.771	0.771	1	0.000733646	0	Inf	OTU00579	Bacteria;Acidobacteriota;Blastocatellia;Blastocatellales;Blastocatellaceae;Blastocatellaceae_unclassified;Blastocatellaceae_unclassified;Blastocatellaceae_unclassified;	Bacteria	Acidobacteriota	Blastocatellia	Blastocatellales	Blastocatellaceae																						#1164b4
PSm1	Acer_splint.Fraxinus_splint.Populus_splint.Tilia_splint	OTU00586	1	1	1	0.000938961	1.11028e-05	84.5699	OTU00586	Bacteria;Proteobacteria;Gammaproteobacteria;Steroidobacterales;Steroidobacteraceae;Steroidobacter;metagenome;metagenome_unclassified;	Bacteria	Proteobacteria	Gammaproteobacteria	Steroidobacterales	Steroidobacteraceae	Steroidobacter
PSm1	Acer_splint.Fraxinus_splint.Populus_splint.Tilia_splint	OTU00587	1	0.764	0.764	0.000330981	0.000189039	1.75087	OTU00587	Bacteria;Proteobacteria;Gammaproteobacteria;Burkholderiales;Comamonadaceae;Xylophilus;metagenome;metagenome_unclassified;	Bacteria	Proteobacteria	Gammaproteobacteria	Burkholderiales	Comamonadaceae	Xylophilus																					#87a96b
PSm1	Acer_splint.Fraxinus_splint.Populus_splint.Tilia_splint	OTU00593	1	0.673	0.673	0.000272693	0.000217823	1.2519	OTU00593	Bacteria;Proteobacteria;Alphaproteobacteria;Micropepsales;Micropepsaceae;uncultured;metagenome;metagenome_unclassified;	Bacteria	Proteobacteria	Alphaproteobacteria	Micropepsales	Micropepsaceae																						#87a96b
PSm1	Acer_splint.Fraxinus_splint.Populus_splint.Tilia_splint	OTU00596	0.036	0.036	1	0.000709322	1.32614e-06	534.877	OTU00596	Bacteria;Bacteroidota;Bacteroidia;Chitinophagales;Saprospiraceae;uncultured;uncultured_unclassified;uncultured_unclassified;	Bacteria	Bacteroidota	Bacteroidia	Chitinophagales	Saprospiraceae																						#0d98ba
PSm1	Acer_splint.Fraxinus_splint.Populus_splint.Tilia_splint	OTU00598	0.981	0.732	0.746177	0.00011745	0.000149665	0.784754	OTU00598	Bacteria;Proteobacteria;Alphaproteobacteria;Rhizobiales;Rhizobiales_Incertae_Sedis;Bauldia;uncultured_bacterium;uncultured_bacterium_unclassified;	Bacteria	Proteobacteria	Alphaproteobacteria	Rhizobiales	Rhizobiales Incertae Sedis	Bauldia																					#87a96b
PSm1	Acer_splint.Fraxinus_splint.Populus_splint.Tilia_splint	OTU00602	1	0.99	0.99	0.000518754	9.20185e-05	5.6375	OTU00602	Bacteria;Actinobacteriota;Actinobacteria;Micrococcales;Microbacteriaceae;Microbacteriaceae_unclassified;Microbacteriaceae_unclassified;Microbacteriaceae_unclassified;	Bacteria	Actinobacteriota	Actinobacteria	Micrococcales	Microbacteriaceae																						#1a4876
PSm1	Acer_splint.Fraxinus_splint.Populus_splint.Tilia_splint	OTU00607	1	0.904	0.904	0.000347504	0.000109925	3.16127	OTU00607	Bacteria;Proteobacteria;Alphaproteobacteria;Sphingomonadales;Sphingomonadaceae;Sphingomonas;Sphingomonas_unclassified;Sphingomonas_unclassified;	Bacteria	Proteobacteria	Alphaproteobacteria	Sphingomonadales	Sphingomonadaceae	Sphingomonas																					#000000
PSm1	Acer_splint.Fraxinus_splint.Populus_splint.Tilia_splint	OTU00608	1	0.676	0.676	0.000390462	9.50106e-05	4.10967	OTU00608	Bacteria;Actinobacteriota;Acidimicrobiia;IMCC26256;uncultured_Acidimicrobiales_bacterium;uncultured_Acidimicrobiales_bacterium_unclassified;uncultured_Acidimicrobiales_bacterium_unclassified;uncultured_Acidimicrobiales_bacterium_unclassified;	Bacteria	Actinobacteriota	Acidimicrobiia	IMCC26256																							#1a4876
PSm1	Acer_splint.Fraxinus_splint.Populus_splint.Tilia_splint	OTU00610	0.965	0.942	0.976166	0.000461252	4.46324e-05	10.3345	OTU00610	Bacteria;Bacteroidota;Bacteroidia;Cytophagales;Microscillaceae;uncultured;metagenome;metagenome_unclassified;	Bacteria	Bacteroidota	Bacteroidia	Cytophagales	Microscillaceae																						#0d98ba
PSm1	Acer_splint.Fraxinus_splint.Populus_splint.Tilia_splint	OTU00613	1	0.992	0.992	0.000504071	0.000106572	4.72987	OTU00613	Bacteria;Actinobacteriota;Actinobacteria;Micromonosporales;Micromonosporaceae;Micromonosporaceae_unclassified;Micromonosporaceae_unclassified;Micromonosporaceae_unclassified;	Bacteria	Actinobacteriota	Actinobacteria	Micromonosporales	Micromonosporaceae																						#1a4876
PSm1	Acer_splint.Fraxinus_splint.Populus_splint.Tilia_splint	OTU00615	1	1	1	0.000871064	5.56811e-05	15.6438	OTU00615	Bacteria;Proteobacteria;Gammaproteobacteria;R7C24;metagenome;metagenome_unclassified;metagenome_unclassified;metagenome_unclassified;	Bacteria	Proteobacteria	Gammaproteobacteria	R7C24
PSm1	Acer_splint.Fraxinus_splint.Populus_splint.Tilia_splint	OTU00621	1	0.906	0.906	0.000753416	0.000131688	5.72121	OTU00621	Bacteria;Proteobacteria;Alphaproteobacteria;Rhizobiales;Beijerinckiaceae;Methylobacterium-Methylorubrum;Methylobacterium_komagatae;Methylobacterium_komagatae_unclassified;	Bacteria	Proteobacteria	Alphaproteobacteria	Rhizobiales	Beijerinckiaceae	Methylobacterium-Methylorubrum	Methylobacterium komagatae																				#87a96b
PSm1	Acer_splint.Fraxinus_splint.Populus_splint.Tilia_splint	OTU00624	1	0.862	0.862	0.000459268	0.000105853	4.33874	OTU00624	Bacteria;Bacteroidota;Bacteroidia;Sphingobacteriales;Sphingobacteriaceae;uncultured;metagenome;metagenome_unclassified;	Bacteria	Bacteroidota	Bacteroidia	Sphingobacteriales	Sphingobacteriaceae																						#0d98ba
PSm1	Acer_splint.Fraxinus_splint.Populus_splint.Tilia_splint	OTU00626	1	1	1	0.000737857	6.92299e-05	10.6581	OTU00626	Bacteria;Proteobacteria;Alphaproteobacteria;Rhizobiales;Xanthobacteraceae;uncultured;uncultured_unclassified;uncultured_unclassified;	Bacteria	Proteobacteria	Alphaproteobacteria	Rhizobiales	Xanthobacteraceae
PSm1	Acer_splint.Fraxinus_splint.Populus_splint.Tilia_splint	OTU00627	0.981	0.906	0.923547	0.000516123	0.000126128	4.09205	OTU00627	Bacteria;Actinobacteriota;Thermoleophilia;Solirubrobacterales;Solirubrobacteraceae;Conexibacter;uncultured_bacterium;uncultured_bacterium_unclassified;	Bacteria	Actinobacteriota	Thermoleophilia	Solirubrobacterales	Solirubrobacteraceae	Conexibacter																					#1a4876
PSm1	Acer_splint.Fraxinus_splint.Populus_splint.Tilia_splint	OTU00630	0.996	0.571	0.573293	0.000212981	0.000162832	1.30798	OTU00630	Bacteria;Proteobacteria;Alphaproteobacteria;Sphingomonadales;Sphingomonadaceae;Sphingomonas;Sphingomonas_sp._W2.10-27;Sphingomonas_sp._W2.10-27_unclassified;	Bacteria	Proteobacteria	Alphaproteobacteria	Sphingomonadales	Sphingomonadaceae	Sphingomonas	Sphingomonas sp. W2.10-27																				#87a96b
PSm1	Acer_splint.Fraxinus_splint.Populus_splint.Tilia_splint	OTU00632	0.98	0.881	0.89898	0.000440408	4.9469e-05	8.9027	OTU00632	Bacteria;Proteobacteria;Alphaproteobacteria;Rhizobiales;Devosiaceae;Devosiaceae_unclassified;Devosiaceae_unclassified;Devosiaceae_unclassified;	Bacteria	Proteobacteria	Alphaproteobacteria	Rhizobiales	Devosiaceae																						#87a96b
PSm1	Acer_splint.Fraxinus_splint.Populus_splint.Tilia_splint	OTU00633	0.185	0.185	1	8.05483e-05	1.87938e-05	4.28589	OTU00633	Bacteria;Bacteroidota;Bacteroidia;Sphingobacteriales;Sphingobacteriaceae;Sphingobacteriaceae_unclassified;Sphingobacteriaceae_unclassified;Sphingobacteriaceae_unclassified;	Bacteria	Bacteroidota	Bacteroidia	Sphingobacteriales	Sphingobacteriaceae																						#0d98ba
PSm1	Acer_splint.Fraxinus_splint.Populus_splint.Tilia_splint	OTU00636	0.9	0.852	0.946667	0.000622226	3.979e-05	15.6377	OTU00636	Bacteria;Proteobacteria;Alphaproteobacteria;Rhodobacterales;Rhodobacteraceae;Tabrizicola;uncultured_bacterium;uncultured_bacterium_unclassified;	Bacteria	Proteobacteria	Alphaproteobacteria	Rhodobacterales	Rhodobacteraceae	Tabrizicola																					#87a96b
PSm1	Acer_splint.Fraxinus_splint.Populus_splint.Tilia_splint	OTU00642	0.356	0.348	0.977528	0.000692728	3.79232e-05	18.2666	OTU00642	Bacteria;Bacteroidota;Bacteroidia;Chitinophagales;Chitinophagaceae;Chitinophaga;Chitinophaga_unclassified;Chitinophaga_unclassified;	Bacteria	Bacteroidota	Bacteroidia	Chitinophagales	Chitinophagaceae	Chitinophaga																					#0d98ba
PSm1	Acer_splint.Fraxinus_splint.Populus_splint.Tilia_splint	OTU00643	1	1	1	0.00067063	3.70756e-05	18.0882	OTU00643	Bacteria;Proteobacteria;Gammaproteobacteria;Burkholderiales;Methylophilaceae;Methylophilaceae_unclassified;Methylophilaceae_unclassified;Methylophilaceae_unclassified;	Bacteria	Proteobacteria	Gammaproteobacteria	Burkholderiales	Methylophilaceae
PSm1	Acer_splint.Fraxinus_splint.Populus_splint.Tilia_splint	OTU00646	0.805	0.805	1	0.000693663	1.26613e-05	54.786	OTU00646	Bacteria;Proteobacteria;Alphaproteobacteria;Sphingomonadales;Sphingomonadaceae;Sphingomonas;uncultured_bacterium;uncultured_bacterium_unclassified;	Bacteria	Proteobacteria	Alphaproteobacteria	Sphingomonadales	Sphingomonadaceae	Sphingomonas																					#87a96b
PSm1	Acer_splint.Fraxinus_splint.Populus_splint.Tilia_splint	OTU00654	0.994	0.979	0.984909	0.000509735	4.00021e-05	12.7427	OTU00654	Bacteria;Proteobacteria;Alphaproteobacteria;Rhodobacterales;Rhodobacteraceae;Cereibacter;Cereibacter_changlensis;Cereibacter_changlensis_unclassified;	Bacteria	Proteobacteria	Alphaproteobacteria	Rhodobacterales	Rhodobacteraceae	Cereibacter	Cereibacter changlensis																				#87a96b
PSm1	Acer_splint.Fraxinus_splint.Populus_splint.Tilia_splint	OTU00658	1	0.864	0.864	0.00041414	0.000134818	3.07183	OTU00658	Bacteria;Proteobacteria;Alphaproteobacteria;Rhizobiales;Labraceae;Labrys;Labrys_unclassified;Labrys_unclassified;	Bacteria	Proteobacteria	Alphaproteobacteria	Rhizobiales	Labraceae	Labrys																					#87a96b
PSm1	Acer_splint.Fraxinus_splint.Populus_splint.Tilia_splint	OTU00659	1	0.75	0.75	0.000392661	0.000113428	3.46176	OTU00659	Bacteria;Proteobacteria;Alphaproteobacteria;Rhizobiales;Devosiaceae;Devosia;Devosia_unclassified;Devosia_unclassified;	Bacteria	Proteobacteria	Alphaproteobacteria	Rhizobiales	Devosiaceae	Devosia																					#87a96b
PSm1	Acer_splint.Fraxinus_splint.Populus_splint.Tilia_splint	OTU00660	0.421	0.256	0.608076	5.29418e-05	4.01423e-05	1.31885	OTU00660	Bacteria;Verrucomicrobiota;Verrucomicrobiae;Opitutales;Opitutaceae;Opitutaceae_unclassified;Opitutaceae_unclassified;Opitutaceae_unclassified;	Bacteria	Verrucomicrobiota	Verrucomicrobiae	Opitutales	Opitutaceae																						#b4674d
PSm1	Acer_splint.Fraxinus_splint.Populus_splint.Tilia_splint	OTU00661	0.994	0.873	0.87827	0.000457481	5.93526e-05	7.70785	OTU00661	Bacteria;Verrucomicrobiota;Verrucomicrobiae;Verrucomicrobiales;Rubritaleaceae;Luteolibacter;uncultured_Verrucomicrobia_bacterium;uncultured_Verrucomicrobia_bacterium_unclassified;	Bacteria	Verrucomicrobiota	Verrucomicrobiae	Verrucomicrobiales	Rubritaleaceae	Luteolibacter																					#b4674d
PSm1	Acer_splint.Fraxinus_splint.Populus_splint.Tilia_splint	OTU00662	1	1	1	0.000699792	2.62493e-06	266.594	OTU00662	Bacteria;Chloroflexi;Anaerolineae;SBR1031;wastewater_metagenome;wastewater_metagenome_unclassified;wastewater_metagenome_unclassified;wastewater_metagenome_unclassified;	Bacteria	Chloroflexi	Anaerolineae	SBR1031	wastewater metagenome
PSm1	Acer_splint.Fraxinus_splint.Populus_splint.Tilia_splint	OTU00663	0.991	0.967	0.975782	0.000541863	2.70117e-05	20.0603	OTU00663	Bacteria;Actinobacteriota;Thermoleophilia;Solirubrobacterales;67-14;metagenome;metagenome_unclassified;metagenome_unclassified;	Bacteria	Actinobacteriota	Thermoleophilia	Solirubrobacterales	67-14																						#1a4876
PSm1	Acer_splint.Fraxinus_splint.Populus_splint.Tilia_splint	OTU00664	0.251	0.251	1	4.99413e-05	0.000123357	0.404852	OTU00664	Bacteria;Proteobacteria;Alphaproteobacteria;Caulobacterales;Hyphomonadaceae;SWB02;uncultured_bacterium;uncultured_bacterium_unclassified;	Bacteria	Proteobacteria	Alphaproteobacteria	Caulobacterales	Hyphomonadaceae	SWB02																					#87a96b
PSm1	Acer_splint.Fraxinus_splint.Populus_splint.Tilia_splint	OTU00665	0.713	0.381	0.534362	5.38075e-05	0.000133577	0.40282	OTU00665	Bacteria;Verrucomicrobiota;Chlamydiae;Chlamydiales;Parachlamydiaceae;Parachlamydiaceae_unclassified;Parachlamydiaceae_unclassified;Parachlamydiaceae_unclassified;	Bacteria	Verrucomicrobiota	Chlamydiae	Chlamydiales	Parachlamydiaceae																						#1fcecb
PSm1	Acer_splint.Fraxinus_splint.Populus_splint.Tilia_splint	OTU00666	1	0.994	0.994	0.000475268	6.44819e-05	7.37056	OTU00666	Bacteria;Actinobacteriota;Acidimicrobiia;Microtrichales;Iamiaceae;Iamia;metagenome;metagenome_unclassified;	Bacteria	Actinobacteriota	Acidimicrobiia	Microtrichales	Iamiaceae	Iamia																					#000000
PSm1	Acer_splint.Fraxinus_splint.Populus_splint.Tilia_splint	OTU00672	0.84	0.441	0.525	0.000139387	7.1731e-05	1.94319	OTU00672	Bacteria;Bdellovibrionota;Bdellovibrionia;Bacteriovoracales;Bacteriovoracaceae;Peredibacter;Peredibacter_unclassified;Peredibacter_unclassified;	Bacteria	Bdellovibrionota	Bdellovibrionia	Bacteriovoracales	Bacteriovoracaceae	Peredibacter																					#87a96b
PSm1	Acer_splint.Fraxinus_splint.Populus_splint.Tilia_splint	OTU00674	1	0.999	0.999	0.000747619	1.58372e-05	47.2066	OTU00674	Bacteria;Bacteroidota;Bacteroidia;Chitinophagales;Chitinophagaceae;Chitinophagaceae_unclassified;Chitinophagaceae_unclassified;Chitinophagaceae_unclassified;	Bacteria	Bacteroidota	Bacteroidia	Chitinophagales	Chitinophagaceae
PSm1	Acer_splint.Fraxinus_splint.Populus_splint.Tilia_splint	OTU00675	0.992	0.991	0.998992	0.00057459	2.48429e-05	23.1289	OTU00675	Bacteria;Proteobacteria;Alphaproteobacteria;Sphingomonadales;Sphingomonadaceae;Sphingopyxis;Sphingopyxis_chilensis;Sphingopyxis_chilensis_unclassified;	Bacteria	Proteobacteria	Alphaproteobacteria	Sphingomonadales	Sphingomonadaceae	Sphingopyxis	Sphingopyxis chilensis																				#87a96b
PSm1	Acer_splint.Fraxinus_splint.Populus_splint.Tilia_splint	OTU00676	0.999	0.637	0.637638	0.000339605	0.000111019	3.05899	OTU00676	Bacteria;Proteobacteria;Alphaproteobacteria;Reyranellales;Reyranellaceae;Reyranella;metagenome;metagenome_unclassified;	Bacteria	Proteobacteria	Alphaproteobacteria	Reyranellales	Reyranellaceae	Reyranella																					#87a96b
PSm1	Acer_splint.Fraxinus_splint.Populus_splint.Tilia_splint	OTU00679	0.999	0.992	0.992993	0.000526678	2.98953e-05	17.6174	OTU00679	Bacteria;Bacteroidota;Bacteroidia;Chitinophagales;Chitinophagaceae;uncultured;uncultured_Chitinophaga_sp.;uncultured_Chitinophaga_sp._unclassified;	Bacteria	Bacteroidota	Bacteroidia	Chitinophagales	Chitinophagaceae																						#0d98ba
PSm1	Acer_splint.Fraxinus_splint.Populus_splint.Tilia_splint	OTU00680	0.817	0.772	0.94492	8.18576e-05	0.000119412	0.685508	OTU00680	Bacteria;Proteobacteria;Alphaproteobacteria;Rhizobiales;Rhizobiales_Incertae_Sedis;Bauldia;uncultured_bacterium;uncultured_bacterium_unclassified;	Bacteria	Proteobacteria	Alphaproteobacteria	Rhizobiales	Rhizobiales Incertae Sedis	Bauldia																					#87a96b
PSm1	Acer_splint.Fraxinus_splint.Populus_splint.Tilia_splint	OTU00683	1	1	1	0.000647792	5.31211e-05	12.1946	OTU00683	Bacteria;Actinobacteriota;Acidimicrobiia;Microtrichales;Microtrichaceae;IMCC26207;metagenome;metagenome_unclassified;	Bacteria	Actinobacteriota	Acidimicrobiia	Microtrichales	Microtrichaceae	IMCC26207
PSm1	Acer_splint.Fraxinus_splint.Populus_splint.Tilia_splint	OTU00684	1	0.998	0.998	0.000373413	8.64404e-05	4.31989	OTU00684	Bacteria;Myxococcota;Polyangia;Polyangiales;Polyangiaceae;Pajaroellobacter;metagenome;metagenome_unclassified;	Bacteria	Myxococcota	Polyangia	Polyangiales	Polyangiaceae	Pajaroellobacter																					#87a96b
PSm1	Acer_splint.Fraxinus_splint.Populus_splint.Tilia_splint	OTU00689	1	0.998	0.998	0.000613767	4.11265e-05	14.9239	OTU00689	Bacteria;Chloroflexi;KD4-96;uncultured_bacterium;uncultured_bacterium_unclassified;uncultured_bacterium_unclassified;uncultured_bacterium_unclassified;uncultured_bacterium_unclassified;	Bacteria	Chloroflexi	KD4-96																								#b2ec5d
PSm1	Acer_splint.Fraxinus_splint.Populus_splint.Tilia_splint	OTU00693	1	0.981	0.981	0.000433049	7.40672e-05	5.84671	OTU00693	Bacteria;Proteobacteria;Gammaproteobacteria;Burkholderiales;Comamonadaceae;Acidovorax;Acidovorax_avenae;Acidovorax_avenae_unclassified;	Bacteria	Proteobacteria	Gammaproteobacteria	Burkholderiales	Comamonadaceae	Acidovorax	Acidovorax avenae																				#87a96b
PSm1	Acer_splint.Fraxinus_splint.Populus_splint.Tilia_splint	OTU00697	0.18	0.152	0.844444	0.00051271	1.56856e-05	32.6865	OTU00697	Bacteria;Actinobacteriota;Thermoleophilia;Solirubrobacterales;67-14;uncultured_soil_bacterium;uncultured_soil_bacterium_unclassified;uncultured_soil_bacterium_unclassified;	Bacteria	Actinobacteriota	Thermoleophilia	Solirubrobacterales	67-14																						#87a96b
PSm1	Acer_splint.Fraxinus_splint.Populus_splint.Tilia_splint	OTU00698	1	1	1	0.001115	5.84406e-05	19.0792	OTU00698	Bacteria;Proteobacteria;Alphaproteobacteria;Rhodobacterales;Rhodobacteraceae;Rhodobacteraceae_unclassified;Rhodobacteraceae_unclassified;Rhodobacteraceae_unclassified;	Bacteria	Proteobacteria	Alphaproteobacteria	Rhodobacterales	Rhodobacteraceae
PSm1	Acer_splint.Fraxinus_splint.Populus_splint.Tilia_splint	OTU00701	0.834	0.834	1	0.000708499	1.71185e-06	413.88	OTU00701	Bacteria;Chloroflexi;Anaerolineae;Ardenticatenales;Ardenticatenaceae;uncultured;uncultured_Chloroflexus_sp.;uncultured_Chloroflexus_sp._unclassified;	Bacteria	Chloroflexi	Anaerolineae	Ardenticatenales	Ardenticatenaceae																						#d68a59
PSm1	Acer_splint.Fraxinus_splint.Populus_splint.Tilia_splint	OTU00703	1	0.524	0.524	0.000324835	0.000158185	2.05351	OTU00703	Bacteria;Proteobacteria;Alphaproteobacteria;Sphingomonadales;Sphingomonadaceae;Sphingomonadaceae_unclassified;Sphingomonadaceae_unclassified;Sphingomonadaceae_unclassified;	Bacteria	Proteobacteria	Alphaproteobacteria	Sphingomonadales	Sphingomonadaceae																						#87a96b
PSm1	Acer_splint.Fraxinus_splint.Populus_splint.Tilia_splint	OTU00704	1	0.983	0.983	0.000284237	4.94718e-05	5.74543	OTU00704	Bacteria;Chloroflexi;Ktedonobacteria;C0119;C0119_unclassified;C0119_unclassified;C0119_unclassified;C0119_unclassified;	Bacteria	Chloroflexi	Ktedonobacteria	C0119																							#d68a59
PSm1	Acer_splint.Fraxinus_splint.Populus_splint.Tilia_splint	OTU00708	0.998	0.984	0.985972	0.000399654	5.22295e-05	7.65187	OTU00708	Bacteria;Chloroflexi;Anaerolineae;SBR1031;A4b;metagenome;metagenome_unclassified;metagenome_unclassified;	Bacteria	Chloroflexi	Anaerolineae	SBR1031	A4b																						#b2ec5d
PSm1	Acer_splint.Fraxinus_splint.Populus_splint.Tilia_splint	OTU00709	1	0.996	0.996	0.000429647	0.000116139	3.69942	OTU00709	Bacteria;Verrucomicrobiota;Verrucomicrobiae;Methylacidiphilales;Methylacidiphilaceae;uncultured;metagenome;metagenome_unclassified;	Bacteria	Verrucomicrobiota	Verrucomicrobiae	Methylacidiphilales	Methylacidiphilaceae																						#b4674d
PSm1	Acer_splint.Fraxinus_splint.Populus_splint.Tilia_splint	OTU00711	1	1	1	0.000736001	2.71007e-05	27.158	OTU00711	Bacteria;Actinobacteriota;Actinobacteria;Propionibacteriales;Nocardioidaceae;Nocardioides;Nocardioides_dilutus;Nocardioides_dilutus_unclassified;	Bacteria	Actinobacteriota	Actinobacteria	Propionibacteriales	Nocardioidaceae	Nocardioides	Nocardioides dilutus
PSm1	Acer_splint.Fraxinus_splint.Populus_splint.Tilia_splint	OTU00712	1	0.995	0.995	0.000490484	4.22139e-05	11.619	OTU00712	Bacteria;Chloroflexi;TK10;metagenome;metagenome_unclassified;metagenome_unclassified;metagenome_unclassified;metagenome_unclassified;	Bacteria	Chloroflexi	TK10																								#87a96b
PSm1	Acer_splint.Fraxinus_splint.Populus_splint.Tilia_splint	OTU00714	0.998	0.969	0.970942	0.000515709	2.23997e-05	23.023	OTU00714	Bacteria;Bacteroidota;Bacteroidia;Chitinophagales;Chitinophagaceae;Edaphobaculum;uncultured_bacterium;uncultured_bacterium_unclassified;	Bacteria	Bacteroidota	Bacteroidia	Chitinophagales	Chitinophagaceae	Edaphobaculum																					#0d98ba
PSm1	Acer_splint.Fraxinus_splint.Populus_splint.Tilia_splint	OTU00717	1	0.999	0.999	0.000419792	0.000101498	4.13596	OTU00717	Bacteria;Planctomycetota;Planctomycetes;Pirellulales;Pirellulaceae;Pir4_lineage;metagenome;metagenome_unclassified;	Bacteria	Planctomycetota	Planctomycetes	Pirellulales	Pirellulaceae	Pir4 lineage
PSm1	Acer_splint.Fraxinus_splint.Populus_splint.Tilia_splint	OTU00720	1	0.996	0.996	0.000480097	4.4625e-05	10.7585	OTU00720	Bacteria;Actinobacteriota;Thermoleophilia;Gaiellales;Gaiellaceae;Gaiella;Gaiella_unclassified;Gaiella_unclassified;	Bacteria	Actinobacteriota	Thermoleophilia	Gaiellales	Gaiellaceae	Gaiella																					#1a4876
PSm1	Acer_splint.Fraxinus_splint.Populus_splint.Tilia_splint	OTU00729	0.986	0.654	0.663286	0.000331626	0.000175661	1.88788	OTU00729	Bacteria;Chloroflexi;Chloroflexia;Thermomicrobiales;JG30-KF-CM45;uncultured_bacterium;uncultured_bacterium_unclassified;uncultured_bacterium_unclassified;	Bacteria	Chloroflexi	Chloroflexia	Thermomicrobiales	JG30-KF-CM45																						#b2ec5d
PSm1	Acer_splint.Fraxinus_splint.Populus_splint.Tilia_splint	OTU00731	0.599	0.599	1	0.000414539	0.000114893	3.60804	OTU00731	Bacteria;Actinobacteriota;Actinobacteria;Pseudonocardiales;Pseudonocardiaceae;Goodfellowiella;Goodfellowiella_coeruleoviolacea;Goodfellowiella_coeruleoviolacea_unclassified;	Bacteria	Actinobacteriota	Actinobacteria	Pseudonocardiales	Pseudonocardiaceae	Goodfellowiella	Goodfellowiella coeruleoviolacea																				#1a4876
PSm1	Acer_splint.Fraxinus_splint.Populus_splint.Tilia_splint	OTU00733	0.945	0.728	0.77037	0.000170201	7.99034e-05	2.13009	OTU00733	Bacteria;Proteobacteria;Gammaproteobacteria;Burkholderiales;Comamonadaceae;Comamonadaceae_unclassified;Comamonadaceae_unclassified;Comamonadaceae_unclassified;	Bacteria	Proteobacteria	Gammaproteobacteria	Burkholderiales	Comamonadaceae																						#87a96b
PSm1	Acer_splint.Fraxinus_splint.Populus_splint.Tilia_splint	OTU00735	0.999	0.967	0.967968	0.000398755	3.3871e-05	11.7728	OTU00735	Bacteria;Verrucomicrobiota;Verrucomicrobiae;Verrucomicrobiales;Rubritaleaceae;Luteolibacter;uncultured_bacterium;uncultured_bacterium_unclassified;	Bacteria	Verrucomicrobiota	Verrucomicrobiae	Verrucomicrobiales	Rubritaleaceae	Luteolibacter																					#b4674d
PSm1	Acer_splint.Fraxinus_splint.Populus_splint.Tilia_splint	OTU00736	0.995	0.792	0.79598	0.00020864	8.29292e-05	2.51588	OTU00736	Bacteria;Actinobacteriota;Acidimicrobiia;Microtrichales;Iamiaceae;Iamia;metagenome;metagenome_unclassified;	Bacteria	Actinobacteriota	Acidimicrobiia	Microtrichales	Iamiaceae	Iamia																					#1a4876
PSm1	Acer_splint.Fraxinus_splint.Populus_splint.Tilia_splint	OTU00737	0.999	0.755	0.755756	0.000270367	0.000100068	2.70183	OTU00737	Bacteria;Proteobacteria;Gammaproteobacteria;Burkholderiales;Comamonadaceae;Pelomonas;Pelomonas_saccharophila;Pelomonas_saccharophila_unclassified;	Bacteria	Proteobacteria	Gammaproteobacteria	Burkholderiales	Comamonadaceae	Pelomonas	Pelomonas saccharophila																				#87a96b
PSm1	Acer_splint.Fraxinus_splint.Populus_splint.Tilia_splint	OTU00738	1	1	1	0.000520189	2.34845e-05	22.1503	OTU00738	Bacteria;Chloroflexi;KD4-96;uncultured_bacterium;uncultured_bacterium_unclassified;uncultured_bacterium_unclassified;uncultured_bacterium_unclassified;uncultured_bacterium_unclassified;	Bacteria	Chloroflexi	KD4-96
PSm1	Acer_splint.Fraxinus_splint.Populus_splint.Tilia_splint	OTU00742	0.984	0.984	1	0.000375152	6.09602e-05	6.15405	OTU00742	Bacteria;Acidobacteriota;Vicinamibacteria;Subgroup_17;metagenome;metagenome_unclassified;metagenome_unclassified;metagenome_unclassified;	Bacteria	Acidobacteriota	Vicinamibacteria	Subgroup 17																							#1164b4
PSm1	Acer_splint.Fraxinus_splint.Populus_splint.Tilia_splint	OTU00743	0.988	0.943	0.954453	0.000480688	2.7202e-05	17.6711	OTU00743	Bacteria;Proteobacteria;Gammaproteobacteria;Burkholderiales;Methylophilaceae;uncultured;metagenome;metagenome_unclassified;	Bacteria	Proteobacteria	Gammaproteobacteria	Burkholderiales	Methylophilaceae																						#000000
PSm1	Acer_splint.Fraxinus_splint.Populus_splint.Tilia_splint	OTU00747	1	1	1	0.000544147	1.89205e-05	28.7597	OTU00747	Bacteria;Proteobacteria;Alphaproteobacteria;Sphingomonadales;Sphingomonadaceae;Altererythrobacter;Altererythrobacter_unclassified;Altererythrobacter_unclassified;	Bacteria	Proteobacteria	Alphaproteobacteria	Sphingomonadales	Sphingomonadaceae	Altererythrobacter
PSm1	Acer_splint.Fraxinus_splint.Populus_splint.Tilia_splint	OTU00750	0.999	0.995	0.995996	0.000445914	2.42574e-05	18.3826	OTU00750	Bacteria;Actinobacteriota;Thermoleophilia;Solirubrobacterales;67-14;metagenome;metagenome_unclassified;metagenome_unclassified;	Bacteria	Actinobacteriota	Thermoleophilia	Solirubrobacterales	67-14																						#1a4876
PSm1	Acer_splint.Fraxinus_splint.Populus_splint.Tilia_splint	OTU00755	0.967	0.606	0.62668	0.000171062	8.33908e-05	2.05134	OTU00755	Bacteria;Proteobacteria;Gammaproteobacteria;Burkholderiales;TRA3-20;metagenome;metagenome_unclassified;metagenome_unclassified;	Bacteria	Proteobacteria	Gammaproteobacteria	Burkholderiales	TRA3-20																						#87a96b
PSm1	Acer_splint.Fraxinus_splint.Populus_splint.Tilia_splint	OTU00759	0.999	0.997	0.997998	0.000449129	7.82812e-05	5.73738	OTU00759	Bacteria;Proteobacteria;Alphaproteobacteria;Caulobacterales;Hyphomonadaceae;SWB02;metagenome;metagenome_unclassified;	Bacteria	Proteobacteria	Alphaproteobacteria	Caulobacterales	Hyphomonadaceae	SWB02																					#87a96b
PSm1	Acer_splint.Fraxinus_splint.Populus_splint.Tilia_splint	OTU00761	0.998	0.77	0.771543	0.000235607	9.17817e-05	2.56703	OTU00761	Bacteria;Actinobacteriota;Thermoleophilia;Gaiellales;uncultured;metagenome;metagenome_unclassified;metagenome_unclassified;	Bacteria	Actinobacteriota	Thermoleophilia	Gaiellales																							#1a4876
PSm1	Acer_splint.Fraxinus_splint.Populus_splint.Tilia_splint	OTU00762	1	0.996	0.996	0.00035095	4.28916e-05	8.18224	OTU00762	Bacteria;Proteobacteria;Gammaproteobacteria;Burkholderiales;Nitrosomonadaceae;uncultured;metagenome;metagenome_unclassified;	Bacteria	Proteobacteria	Gammaproteobacteria	Burkholderiales	Nitrosomonadaceae																						#87a96b
PSm1	Acer_splint.Fraxinus_splint.Populus_splint.Tilia_splint	OTU00766	0.9	0.594	0.66	0.000115202	0.000107028	1.07637	OTU00766	Bacteria;Actinobacteriota;Actinobacteria;Pseudonocardiales;Pseudonocardiaceae;Pseudonocardia;uncultured_bacterium;uncultured_bacterium_unclassified;	Bacteria	Actinobacteriota	Actinobacteria	Pseudonocardiales	Pseudonocardiaceae	Pseudonocardia																					#1a4876
PSm1	Acer_splint.Fraxinus_splint.Populus_splint.Tilia_splint	OTU00772	0.487	0.487	1	6.59463e-05	0.000110196	0.598444	OTU00772	Bacteria;Verrucomicrobiota;Verrucomicrobiae;Chthoniobacterales;Chthoniobacteraceae;LD29;uncultured_bacterium;uncultured_bacterium_unclassified;	Bacteria	Verrucomicrobiota	Verrucomicrobiae	Chthoniobacterales	Chthoniobacteraceae	LD29																					#b4674d
PSm1	Acer_splint.Fraxinus_splint.Populus_splint.Tilia_splint	OTU00773	1	0.948	0.948	0.000438856	0.00012024	3.64982	OTU00773	Bacteria;Actinobacteriota;Actinobacteria;Micromonosporales;Micromonosporaceae;Luedemannella;Luedemannella_unclassified;Luedemannella_unclassified;	Bacteria	Actinobacteriota	Actinobacteria	Micromonosporales	Micromonosporaceae	Luedemannella																					#1a4876
PSm1	Acer_splint.Fraxinus_splint.Populus_splint.Tilia_splint	OTU00775	1	1	1	0.000682471	1.57006e-05	43.4677	OTU00775	Bacteria;Acidobacteriota;Vicinamibacteria;Vicinamibacterales;uncultured;uncultured_unclassified;uncultured_unclassified;uncultured_unclassified;	Bacteria	Acidobacteriota	Vicinamibacteria	Vicinamibacterales
PSm1	Acer_splint.Fraxinus_splint.Populus_splint.Tilia_splint	OTU00780	1	0.969	0.969	0.000315512	9.43213e-05	3.34508	OTU00780	Bacteria;Proteobacteria;Alphaproteobacteria;Rhizobiales;Xanthobacteraceae;Xanthobacteraceae_unclassified;Xanthobacteraceae_unclassified;Xanthobacteraceae_unclassified;	Bacteria	Proteobacteria	Alphaproteobacteria	Rhizobiales	Xanthobacteraceae																						#87a96b
PSm1	Acer_splint.Fraxinus_splint.Populus_splint.Tilia_splint	OTU00790	0.993	0.99	0.996979	0.000399325	6.97735e-05	5.72315	OTU00790	Bacteria;Actinobacteriota;Acidimicrobiia;Microtrichales;Microtrichaceae;uncultured;uncultured_bacterium;uncultured_bacterium_unclassified;	Bacteria	Actinobacteriota	Acidimicrobiia	Microtrichales	Microtrichaceae																						#1a4876
PSm1	Acer_splint.Fraxinus_splint.Populus_splint.Tilia_splint	OTU00792	0.857	0.741	0.864644	0.000486454	2.41469e-05	20.1457	OTU00792	Bacteria;Actinobacteriota;Actinobacteria;Kineosporiales;Kineosporiaceae;Angustibacter;uncultured_bacterium;uncultured_bacterium_unclassified;	Bacteria	Actinobacteriota	Actinobacteria	Kineosporiales	Kineosporiaceae	Angustibacter																					#1a4876
PSm1	Acer_splint.Fraxinus_splint.Populus_splint.Tilia_splint	OTU00793	0.815	0.68	0.834356	0.000299522	4.26571e-05	7.02163	OTU00793	Bacteria;Proteobacteria;Alphaproteobacteria;Rhizobiales;Beijerinckiaceae;Methylobacterium-Methylorubrum;Methylobacterium_hispanicum;Methylobacterium_hispanicum_unclassified;	Bacteria	Proteobacteria	Alphaproteobacteria	Rhizobiales	Beijerinckiaceae	Methylobacterium-Methylorubrum	Methylobacterium hispanicum																				#87a96b
PSm1	Acer_splint.Fraxinus_splint.Populus_splint.Tilia_splint	OTU00794	0.996	0.956	0.959839	0.000357313	6.18018e-05	5.78161	OTU00794	Bacteria;Proteobacteria;Alphaproteobacteria;Caulobacterales;Caulobacteraceae;uncultured;uncultured_unclassified;uncultured_unclassified;	Bacteria	Proteobacteria	Alphaproteobacteria	Caulobacterales	Caulobacteraceae																						#000000
PSm1	Acer_splint.Fraxinus_splint.Populus_splint.Tilia_splint	OTU00796	0.986	0.535	0.542596	0.000124833	0.000100237	1.24537	OTU00796	Bacteria;Planctomycetota;Planctomycetes;Gemmatales;Gemmataceae;uncultured;metagenome;metagenome_unclassified;	Bacteria	Planctomycetota	Planctomycetes	Gemmatales	Gemmataceae																						#71bc78
PSm1	Acer_splint.Fraxinus_splint.Populus_splint.Tilia_splint	OTU00800	0.038	0.038	1	0.000335442	2.05503e-05	16.323	OTU00800	Bacteria;Bacteroidota;Bacteroidia;Chitinophagales;Chitinophagaceae;Chitinophaga;Chitinophaga_unclassified;Chitinophaga_unclassified;	Bacteria	Bacteroidota	Bacteroidia	Chitinophagales	Chitinophagaceae	Chitinophaga																					#0d98ba
PSm1	Acer_splint.Fraxinus_splint.Populus_splint.Tilia_splint	OTU00806	0.991	0.96	0.968718	0.000538794	0.000167825	3.21045	OTU00806	Bacteria;Bacteroidota;Bacteroidia;Cytophagales;Hymenobacteraceae;Hymenobacter;uncultured_bacterium;uncultured_bacterium_unclassified;	Bacteria	Bacteroidota	Bacteroidia	Cytophagales	Hymenobacteraceae	Hymenobacter																					#0d98ba
PSm1	Acer_splint.Fraxinus_splint.Populus_splint.Tilia_splint	OTU00808	0.075	0.075	1	3.97031e-05	1.71259e-06	23.1831	OTU00808	Bacteria;Proteobacteria;Alphaproteobacteria;Rhizobiales;Xanthobacteraceae;Blastochloris;Blastochloris_unclassified;Blastochloris_unclassified;	Bacteria	Proteobacteria	Alphaproteobacteria	Rhizobiales	Xanthobacteraceae	Blastochloris																					#87a96b
PSm1	Acer_splint.Fraxinus_splint.Populus_splint.Tilia_splint	OTU00809	0.969	0.782	0.807018	0.000216201	7.0285e-05	3.07606	OTU00809	Bacteria;Proteobacteria;Alphaproteobacteria;Caulobacterales;Caulobacteraceae;Caulobacter;metagenome;metagenome_unclassified;	Bacteria	Proteobacteria	Alphaproteobacteria	Caulobacterales	Caulobacteraceae	Caulobacter																					#87a96b
PSm1	Acer_splint.Fraxinus_splint.Populus_splint.Tilia_splint	OTU00817	0.991	0.988	0.996973	0.000441214	3.20345e-05	13.7731	OTU00817	Bacteria;Proteobacteria;Gammaproteobacteria;Gammaproteobacteria_Incertae_Sedis;Unknown_Family;Acidibacter;uncultured_bacterium;uncultured_bacterium_unclassified;	Bacteria	Proteobacteria	Gammaproteobacteria	Gammaproteobacteria Incertae Sedis	Unknown Family	Acidibacter																					#87a96b
PSm1	Acer_splint.Fraxinus_splint.Populus_splint.Tilia_splint	OTU00818	1	0.99	0.99	0.000364412	3.0754e-05	11.8492	OTU00818	Bacteria;Acidobacteriota;Vicinamibacteria;Vicinamibacterales;uncultured;metagenome;metagenome_unclassified;metagenome_unclassified;	Bacteria	Acidobacteriota	Vicinamibacteria	Vicinamibacterales																							#000000
PSm1	Acer_splint.Fraxinus_splint.Populus_splint.Tilia_splint	OTU00819	0.997	0.995	0.997994	0.000433709	7.1118e-05	6.09845	OTU00819	Bacteria;Desulfobacterota;Desulfuromonadia;Geobacterales;Geobacteraceae;Geobacteraceae_unclassified;Geobacteraceae_unclassified;Geobacteraceae_unclassified;	Bacteria	Desulfobacterota	Desulfuromonadia	Geobacterales	Geobacteraceae																						#87a96b
PSm1	Acer_splint.Fraxinus_splint.Populus_splint.Tilia_splint	OTU00821	0.513	0.513	1	0.000478385	4.89285e-06	97.7722	OTU00821	Bacteria;Proteobacteria;Gammaproteobacteria;Diplorickettsiales;Diplorickettsiaceae;uncultured;uncultured_bacterium;uncultured_bacterium_unclassified;	Bacteria	Proteobacteria	Gammaproteobacteria	Diplorickettsiales	Diplorickettsiaceae																						#87a96b
PSm1	Acer_splint.Fraxinus_splint.Populus_splint.Tilia_splint	OTU00822	0.999	0.98	0.980981	0.000337746	6.09887e-05	5.53785	OTU00822	Bacteria;Actinobacteriota;Acidimicrobiia;Microtrichales;uncultured;uncultured_unclassified;uncultured_unclassified;uncultured_unclassified;	Bacteria	Actinobacteriota	Acidimicrobiia	Microtrichales																							#1a4876
PSm1	Acer_splint.Fraxinus_splint.Populus_splint.Tilia_splint	OTU00823	0.998	0.955	0.956914	0.000271703	4.23796e-05	6.41117	OTU00823	Bacteria;Acidobacteriota;Blastocatellia;Blastocatellales;Blastocatellaceae;Aridibacter;uncultured_bacterium;uncultured_bacterium_unclassified;	Bacteria	Acidobacteriota	Blastocatellia	Blastocatellales	Blastocatellaceae	Aridibacter																					#1164b4
PSm1	Acer_splint.Fraxinus_splint.Populus_splint.Tilia_splint	OTU00824	0.994	0.966	0.971831	0.000260968	8.43708e-05	3.09311	OTU00824	Bacteria;Acidobacteriota;Vicinamibacteria;Vicinamibacterales;uncultured;uncultured_unclassified;uncultured_unclassified;uncultured_unclassified;	Bacteria	Acidobacteriota	Vicinamibacteria	Vicinamibacterales																							#1164b4
PSm1	Acer_splint.Fraxinus_splint.Populus_splint.Tilia_splint	OTU00825	0.987	0.987	1	0.000948764	6.64171e-06	142.849	OTU00825	Bacteria;Proteobacteria;Gammaproteobacteria;Steroidobacterales;Steroidobacteraceae;Steroidobacter;metagenome;metagenome_unclassified;	Bacteria	Proteobacteria	Gammaproteobacteria	Steroidobacterales	Steroidobacteraceae	Steroidobacter																					#87a96b
PSm1	Acer_splint.Fraxinus_splint.Populus_splint.Tilia_splint	OTU00829	0.976	0.972	0.995902	0.000361647	1.75787e-05	20.5731	OTU00829	Bacteria;Actinobacteriota;Actinobacteria;Propionibacteriales;Nocardioidaceae;Nocardioides;Nocardioides_unclassified;Nocardioides_unclassified;	Bacteria	Actinobacteriota	Actinobacteria	Propionibacteriales	Nocardioidaceae	Nocardioides																					#1a4876
PSm1	Acer_splint.Fraxinus_splint.Populus_splint.Tilia_splint	OTU00831	0.999	0.964	0.964965	0.00031132	6.33972e-05	4.91063	OTU00831	Bacteria;Proteobacteria;Gammaproteobacteria;Burkholderiales;Comamonadaceae;Comamonadaceae_unclassified;Comamonadaceae_unclassified;Comamonadaceae_unclassified;	Bacteria	Proteobacteria	Gammaproteobacteria	Burkholderiales	Comamonadaceae																						#87a96b
PSm1	Acer_splint.Fraxinus_splint.Populus_splint.Tilia_splint	OTU00837	0.982	0.973	0.990835	0.000209089	0.000126703	1.65023	OTU00837	Bacteria;Bacteroidota;Bacteroidia;Chitinophagales;Chitinophagaceae;Chitinophagaceae_unclassified;Chitinophagaceae_unclassified;Chitinophagaceae_unclassified;	Bacteria	Bacteroidota	Bacteroidia	Chitinophagales	Chitinophagaceae																						#0d98ba
PSm1	Acer_splint.Fraxinus_splint.Populus_splint.Tilia_splint	OTU00841	0.513	0.513	1	0.000115524	2.27744e-05	5.07255	OTU00841	Bacteria;Bacteroidota;Bacteroidia;Flavobacteriales;Weeksellaceae;Chryseobacterium;Chryseobacterium_sp._T16E-39;Chryseobacterium_sp._T16E-39_unclassified;	Bacteria	Bacteroidota	Bacteroidia	Flavobacteriales	Weeksellaceae	Chryseobacterium	Chryseobacterium sp. T16E-39																				#0d98ba
PSm1	Acer_splint.Fraxinus_splint.Populus_splint.Tilia_splint	OTU00846	1	0.999	0.999	0.000512609	1.10522e-05	46.3809	OTU00846	Bacteria;Bacteroidota;Bacteroidia;Chitinophagales;Chitinophagaceae;uncultured;metagenome;metagenome_unclassified;	Bacteria	Bacteroidota	Bacteroidia	Chitinophagales	Chitinophagaceae
PSm1	Acer_splint.Fraxinus_splint.Populus_splint.Tilia_splint	OTU00847	0.805	0.805	1	0.000490749	9.88111e-07	496.654	OTU00847	Bacteria;Chloroflexi;Anaerolineae;RBG-13-54-9;uncultured_bacterium;uncultured_bacterium_unclassified;uncultured_bacterium_unclassified;uncultured_bacterium_unclassified;	Bacteria	Chloroflexi	Anaerolineae	RBG-13-54-9																							#b2ec5d
PSm1	Acer_splint.Fraxinus_splint.Populus_splint.Tilia_splint	OTU00849	1	0.985	0.985	0.000341359	5.58419e-05	6.11296	OTU00849	Bacteria;Proteobacteria;Alphaproteobacteria;Sphingomonadales;Sphingomonadaceae;Rhizorhapis;uncultured_bacterium;uncultured_bacterium_unclassified;	Bacteria	Proteobacteria	Alphaproteobacteria	Sphingomonadales	Sphingomonadaceae	Rhizorhapis																					#87a96b
PSm1	Acer_splint.Fraxinus_splint.Populus_splint.Tilia_splint	OTU00851	1	0.916	0.916	0.000251062	8.16585e-05	3.07453	OTU00851	Bacteria;Actinobacteriota;Thermoleophilia;Solirubrobacterales;Solirubrobacteraceae;Solirubrobacter;uncultured_bacterium;uncultured_bacterium_unclassified;	Bacteria	Actinobacteriota	Thermoleophilia	Solirubrobacterales	Solirubrobacteraceae	Solirubrobacter																					#1a4876
PSm1	Acer_splint.Fraxinus_splint.Populus_splint.Tilia_splint	OTU00852	0.988	0.987	0.998988	0.000234143	7.18103e-05	3.26058	OTU00852	Bacteria;Bacteroidota;Bacteroidia;Cytophagales;Microscillaceae;uncultured;metagenome;metagenome_unclassified;	Bacteria	Bacteroidota	Bacteroidia	Cytophagales	Microscillaceae																						#0d98ba
PSm1	Acer_splint.Fraxinus_splint.Populus_splint.Tilia_splint	OTU00854	0.982	0.976	0.99389	0.000366904	2.54895e-05	14.3943	OTU00854	Bacteria;Proteobacteria;Gammaproteobacteria;Gammaproteobacteria_Incertae_Sedis;Unknown_Family;Acidibacter;Acidibacter_unclassified;Acidibacter_unclassified;	Bacteria	Proteobacteria	Gammaproteobacteria	Gammaproteobacteria Incertae Sedis	Unknown Family	Acidibacter																					#87a96b
PSm1	Acer_splint.Fraxinus_splint.Populus_splint.Tilia_splint	OTU00855	0.924	0.923	0.998918	0.000396939	1.26721e-05	31.3239	OTU00855	Bacteria;Bacteroidota;Bacteroidia;Chitinophagales;Chitinophagaceae;Terrimonas;metagenome;metagenome_unclassified;	Bacteria	Bacteroidota	Bacteroidia	Chitinophagales	Chitinophagaceae	Terrimonas																					#0d98ba
PSm1	Acer_splint.Fraxinus_splint.Populus_splint.Tilia_splint	OTU00856	0.993	0.976	0.98288	0.000312906	3.73143e-05	8.38567	OTU00856	Bacteria;Verrucomicrobiota;Verrucomicrobiae;Chthoniobacterales;Chthoniobacteraceae;Chthoniobacter;uncultured_bacterium;uncultured_bacterium_unclassified;	Bacteria	Verrucomicrobiota	Verrucomicrobiae	Chthoniobacterales	Chthoniobacteraceae	Chthoniobacter																					#b4674d
PSm1	Acer_splint.Fraxinus_splint.Populus_splint.Tilia_splint	OTU00857	0.683	0.461	0.674963	0.00017169	5.80628e-05	2.95696	OTU00857	Bacteria;Proteobacteria;Gammaproteobacteria;Enterobacterales;Enterobacteriaceae;Escherichia-Shigella;Escherichia_coli;Escherichia_coli_unclassified;	Bacteria	Proteobacteria	Gammaproteobacteria	Enterobacterales	Enterobacteriaceae	Escherichia-Shigella	Escherichia coli																				#87a96b
PSm1	Acer_splint.Fraxinus_splint.Populus_splint.Tilia_splint	OTU00858	0.878	0.846	0.963554	0.000436565	1.19193e-05	36.6268	OTU00858	Bacteria;Proteobacteria;Alphaproteobacteria;Rhizobiales;Rhizobiales_Incertae_Sedis;uncultured;uncultured_Alphaproteobacteria_bacterium;uncultured_Alphaproteobacteria_bacterium_unclassified;	Bacteria	Proteobacteria	Alphaproteobacteria	Rhizobiales	Rhizobiales Incertae Sedis																						#000000
PSm1	Acer_splint.Fraxinus_splint.Populus_splint.Tilia_splint	OTU00860	0.956	0.587	0.614017	0.000122258	6.90821e-05	1.76975	OTU00860	Bacteria;Planctomycetota;Planctomycetes;Pirellulales;Pirellulaceae;uncultured;uncultured_Planctomycetaceae_bacterium;uncultured_Planctomycetaceae_bacterium_unclassified;	Bacteria	Planctomycetota	Planctomycetes	Pirellulales	Pirellulaceae																						#000000
PSm1	Acer_splint.Fraxinus_splint.Populus_splint.Tilia_splint	OTU00864	0.999	0.876	0.876877	0.000233106	7.90664e-05	2.94823	OTU00864	Bacteria;Actinobacteriota;Thermoleophilia;Solirubrobacterales;Solirubrobacteraceae;Solirubrobacteraceae_unclassified;Solirubrobacteraceae_unclassified;Solirubrobacteraceae_unclassified;	Bacteria	Actinobacteriota	Thermoleophilia	Solirubrobacterales	Solirubrobacteraceae																						#1a4876
PSm1	Acer_splint.Fraxinus_splint.Populus_splint.Tilia_splint	OTU00869	0.997	0.997	1	0.000395028	1.16493e-06	339.102	OTU00869	Bacteria;Acidobacteriota;Thermoanaerobaculia;Thermoanaerobaculales;Thermoanaerobaculaceae;Subgroup_10;uncultured_soil_bacterium;uncultured_soil_bacterium_unclassified;	Bacteria	Acidobacteriota	Thermoanaerobaculia	Thermoanaerobaculales	Thermoanaerobaculaceae	Subgroup 10																					#1164b4
PSm1	Acer_splint.Fraxinus_splint.Populus_splint.Tilia_splint	OTU00875	0.858	0.386	0.449883	0.000174288	5.72756e-05	3.04297	OTU00875	Bacteria;Firmicutes;Bacilli;Staphylococcales;Staphylococcaceae;Staphylococcus;Staphylococcus_aureus;Staphylococcus_aureus_unclassified;	Bacteria	Firmicutes	Bacilli	Staphylococcales	Staphylococcaceae	Staphylococcus	Staphylococcus aureus																				#000000
PSm1	Acer_splint.Fraxinus_splint.Populus_splint.Tilia_splint	OTU00876	0.99	0.99	1	0.000324392	1.68196e-05	19.2866	OTU00876	Bacteria;Bacteroidota;Bacteroidia;Flavobacteriales;Weeksellaceae;Chryseobacterium;Chryseobacterium_glaciei;Chryseobacterium_glaciei_unclassified;	Bacteria	Bacteroidota	Bacteroidia	Flavobacteriales	Weeksellaceae	Chryseobacterium	Chryseobacterium glaciei																				#0d98ba
PSm1	Acer_splint.Fraxinus_splint.Populus_splint.Tilia_splint	OTU00878	0.996	0.957	0.960843	0.000315967	7.23453e-05	4.36749	OTU00878	Bacteria;Actinobacteriota;Actinobacteria;Micrococcales;Microbacteriaceae;Microbacteriaceae_unclassified;Microbacteriaceae_unclassified;Microbacteriaceae_unclassified;	Bacteria	Actinobacteriota	Actinobacteria	Micrococcales	Microbacteriaceae																						#1a4876
PSm1	Acer_splint.Fraxinus_splint.Populus_splint.Tilia_splint	OTU00879	1	1	1	0.000587199	1.74215e-05	33.7053	OTU00879	Bacteria;Actinobacteriota;Acidimicrobiia;Microtrichales;Ilumatobacteraceae;Ilumatobacter;Ilumatobacter_unclassified;Ilumatobacter_unclassified;	Bacteria	Actinobacteriota	Acidimicrobiia	Microtrichales	Ilumatobacteraceae	Ilumatobacter
PSm1	Acer_splint.Fraxinus_splint.Populus_splint.Tilia_splint	OTU00886	1	1	1	0.000389024	3.08915e-05	12.5932	OTU00886	Bacteria;Gemmatimonadota;Gemmatimonadetes;Gemmatimonadales;Gemmatimonadaceae;Gemmatimonas;metagenome;metagenome_unclassified;	Bacteria	Gemmatimonadota	Gemmatimonadetes	Gemmatimonadales	Gemmatimonadaceae	Gemmatimonas
PSm1	Acer_splint.Fraxinus_splint.Populus_splint.Tilia_splint	OTU00893	0.593	0.593	1	0.000202247	6.74868e-05	2.99684	OTU00893	Bacteria;Proteobacteria;Alphaproteobacteria;Rhizobiales;Rhizobiales_Incertae_Sedis;Bauldia;uncultured_bacterium;uncultured_bacterium_unclassified;	Bacteria	Proteobacteria	Alphaproteobacteria	Rhizobiales	Rhizobiales Incertae Sedis	Bauldia																					#87a96b
PSm1	Acer_splint.Fraxinus_splint.Populus_splint.Tilia_splint	OTU00897	0.981	0.72	0.733945	0.00027718	6.73393e-05	4.11616	OTU00897	Bacteria;Proteobacteria;Alphaproteobacteria;Acetobacterales;Acetobacteraceae;uncultured;metagenome;metagenome_unclassified;	Bacteria	Proteobacteria	Alphaproteobacteria	Acetobacterales	Acetobacteraceae																						#87a96b
PSm1	Acer_splint.Fraxinus_splint.Populus_splint.Tilia_splint	OTU00902	0.997	0.997	1	0.000617616	4.93962e-05	12.5033	OTU00902	Bacteria;Proteobacteria;Alphaproteobacteria;Acetobacterales;Acetobacteraceae;Roseomonas;uncultured_bacterium;uncultured_bacterium_unclassified;	Bacteria	Proteobacteria	Alphaproteobacteria	Acetobacterales	Acetobacteraceae	Roseomonas																					#87a96b
PSm1	Acer_splint.Fraxinus_splint.Populus_splint.Tilia_splint	OTU00904	0.768	0.737	0.959635	0.000426866	1.79229e-05	23.8168	OTU00904	Bacteria;Actinobacteriota;Acidimicrobiia;Microtrichales;uncultured;metagenome;metagenome_unclassified;metagenome_unclassified;	Bacteria	Actinobacteriota	Acidimicrobiia	Microtrichales																							#000000
PSm1	Acer_splint.Fraxinus_splint.Populus_splint.Tilia_splint	OTU00906	0.965	0.926	0.959585	0.000357915	6.22557e-05	5.74911	OTU00906	Bacteria;Actinobacteriota;Thermoleophilia;Solirubrobacterales;Solirubrobacteraceae;Patulibacter;Patulibacter_minatonensis;Patulibacter_minatonensis_unclassified;	Bacteria	Actinobacteriota	Thermoleophilia	Solirubrobacterales	Solirubrobacteraceae	Patulibacter	Patulibacter minatonensis																				#1a4876
PSm1	Acer_splint.Fraxinus_splint.Populus_splint.Tilia_splint	OTU00907	0.865	0.8	0.924855	0.000233709	3.69974e-05	6.31691	OTU00907	Bacteria;Proteobacteria;Alphaproteobacteria;Rhizobiales;Beijerinckiaceae;uncultured;uncultured_unclassified;uncultured_unclassified;	Bacteria	Proteobacteria	Alphaproteobacteria	Rhizobiales	Beijerinckiaceae																						#87a96b
PSm1	Acer_splint.Fraxinus_splint.Populus_splint.Tilia_splint	OTU00908	0.993	0.912	0.918429	0.000314076	4.9148e-05	6.39042	OTU00908	Bacteria;Planctomycetota;Planctomycetes;Isosphaerales;Isosphaeraceae;Paludisphaera;Paludisphaera_unclassified;Paludisphaera_unclassified;	Bacteria	Planctomycetota	Planctomycetes	Isosphaerales	Isosphaeraceae	Paludisphaera																					#71bc78
PSm1	Acer_splint.Fraxinus_splint.Populus_splint.Tilia_splint	OTU00920	0.825	0.816	0.989091	0.000117056	8.01058e-06	14.6127	OTU00920	Bacteria;Myxococcota;Polyangia;Polyangiales;Sandaracinaceae;uncultured;uncultured_unclassified;uncultured_unclassified;	Bacteria	Myxococcota	Polyangia	Polyangiales	Sandaracinaceae																						#87a96b
PSm1	Acer_splint.Fraxinus_splint.Populus_splint.Tilia_splint	OTU00924	0.847	0.831	0.98111	0.000358369	8.72493e-06	41.0741	OTU00924	Bacteria;Myxococcota;Polyangia;Polyangiales;BIrii41;uncultured_delta_proteobacterium;uncultured_delta_proteobacterium_unclassified;uncultured_delta_proteobacterium_unclassified;	Bacteria	Myxococcota	Polyangia	Polyangiales	BIrii41																						#87a96b
PSm1	Acer_splint.Fraxinus_splint.Populus_splint.Tilia_splint	OTU00926	0.971	0.968	0.99691	0.000327399	2.38082e-05	13.7515	OTU00926	Bacteria;Bacteroidota;Bacteroidia;Cytophagales;Spirosomaceae;Larkinella;uncultured_bacterium;uncultured_bacterium_unclassified;	Bacteria	Bacteroidota	Bacteroidia	Cytophagales	Spirosomaceae	Larkinella																					#0d98ba
PSm1	Acer_splint.Fraxinus_splint.Populus_splint.Tilia_splint	OTU00928	0.963	0.914	0.949117	0.000309418	3.22634e-05	9.59038	OTU00928	Bacteria;Actinobacteriota;Actinobacteria;Frankiales;Nakamurellaceae;Nakamurella;uncultured_bacterium;uncultured_bacterium_unclassified;	Bacteria	Actinobacteriota	Actinobacteria	Frankiales	Nakamurellaceae	Nakamurella																					#1a4876
PSm1	Acer_splint.Fraxinus_splint.Populus_splint.Tilia_splint	OTU00929	0.897	0.811	0.904125	0.000225894	4.46054e-05	5.06427	OTU00929	Bacteria;Verrucomicrobiota;Verrucomicrobiae;Chthoniobacterales;Chthoniobacteraceae;Chthoniobacter;Verrucomicrobia_bacterium_SCGC_AG-212-E04;Verrucomicrobia_bacterium_SCGC_AG-212-E04_unclassified;	Bacteria	Verrucomicrobiota	Verrucomicrobiae	Chthoniobacterales	Chthoniobacteraceae	Chthoniobacter	Verrucomicrobia bacterium SCGC AG-212-E04																				#b4674d
PSm1	Acer_splint.Fraxinus_splint.Populus_splint.Tilia_splint	OTU00930	0.923	0.923	1	0.00033883	1.40467e-05	24.1217	OTU00930	Bacteria;Acidobacteriota;Blastocatellia;Blastocatellales;Blastocatellaceae;Stenotrophobacter;uncultured_bacterium;uncultured_bacterium_unclassified;	Bacteria	Acidobacteriota	Blastocatellia	Blastocatellales	Blastocatellaceae	Stenotrophobacter																					#1164b4
PSm1	Acer_splint.Fraxinus_splint.Populus_splint.Tilia_splint	OTU00931	0.305	0.174	0.570492	1.9618e-05	0.000113138	0.173398	OTU00931	Bacteria;Proteobacteria;Alphaproteobacteria;Rhodospirillales;uncultured;uncultured_Rhodospirillaceae_bacterium;uncultured_Rhodospirillaceae_bacterium_unclassified;uncultured_Rhodospirillaceae_bacterium_unclassified;	Bacteria	Proteobacteria	Alphaproteobacteria	Rhodospirillales																							#000000
PSm1	Acer_splint.Fraxinus_splint.Populus_splint.Tilia_splint	OTU00933	0.968	0.953	0.984504	0.000354157	1.41873e-05	24.9629	OTU00933	Bacteria;Proteobacteria;Alphaproteobacteria;Sphingomonadales;Sphingomonadaceae;Sphingomonas;uncultured_bacterium;uncultured_bacterium_unclassified;	Bacteria	Proteobacteria	Alphaproteobacteria	Sphingomonadales	Sphingomonadaceae	Sphingomonas																					#87a96b
PSm1	Acer_splint.Fraxinus_splint.Populus_splint.Tilia_splint	OTU00937	0.958	0.938	0.979123	0.000299596	4.08997e-05	7.32514	OTU00937	Bacteria;Proteobacteria;Gammaproteobacteria;Oceanospirillales;Pseudohongiellaceae;BIyi10;metagenome;metagenome_unclassified;	Bacteria	Proteobacteria	Gammaproteobacteria	Oceanospirillales	Pseudohongiellaceae	BIyi10																					#87a96b
PSm1	Acer_splint.Fraxinus_splint.Populus_splint.Tilia_splint	OTU00938	0.938	0.802	0.855011	0.000182191	7.02682e-05	2.5928	OTU00938	Bacteria;Planctomycetota;Planctomycetes;Isosphaerales;Isosphaeraceae;Aquisphaera;Aquisphaera_unclassified;Aquisphaera_unclassified;	Bacteria	Planctomycetota	Planctomycetes	Isosphaerales	Isosphaeraceae	Aquisphaera																					#71bc78
PSm1	Acer_splint.Fraxinus_splint.Populus_splint.Tilia_splint	OTU00943	0.878	0.878	1	0.000331086	2.78836e-05	11.8739	OTU00943	Bacteria;Proteobacteria;Gammaproteobacteria;Xanthomonadales;Xanthomonadaceae;Arenimonas;uncultured_bacterium;uncultured_bacterium_unclassified;	Bacteria	Proteobacteria	Gammaproteobacteria	Xanthomonadales	Xanthomonadaceae	Arenimonas																					#87a96b
PSm1	Acer_splint.Fraxinus_splint.Populus_splint.Tilia_splint	OTU00944	0.994	0.989	0.99497	0.00030346	1.25496e-05	24.1808	OTU00944	Bacteria;Actinobacteriota;Thermoleophilia;Solirubrobacterales;Solirubrobacteraceae;Solirubrobacter;uncultured_bacterium;uncultured_bacterium_unclassified;	Bacteria	Actinobacteriota	Thermoleophilia	Solirubrobacterales	Solirubrobacteraceae	Solirubrobacter																					#1a4876
PSm1	Acer_splint.Fraxinus_splint.Populus_splint.Tilia_splint	OTU00946	0.987	0.974	0.986829	0.000294116	2.67221e-05	11.0065	OTU00946	Bacteria;Verrucomicrobiota;Verrucomicrobiae;Chthoniobacterales;Chthoniobacteraceae;Chthoniobacter;metagenome;metagenome_unclassified;	Bacteria	Verrucomicrobiota	Verrucomicrobiae	Chthoniobacterales	Chthoniobacteraceae	Chthoniobacter																					#b4674d
PSm1	Acer_splint.Fraxinus_splint.Populus_splint.Tilia_splint	OTU00947	0.177	0.177	1	5.65232e-05	3.57825e-05	1.57963	OTU00947	Bacteria;Firmicutes;Clostridia;Oscillospirales;Ethanoligenenaceae;Incertae_Sedis;Incertae_Sedis_unclassified;Incertae_Sedis_unclassified;	Bacteria	Firmicutes	Clostridia	Oscillospirales	Ethanoligenenaceae	Incertae Sedis																					#d68a59
PSm1	Acer_splint.Fraxinus_splint.Populus_splint.Tilia_splint	OTU00948	1	0.998	0.998	0.000372471	1.37281e-05	27.132	OTU00948	Bacteria;Bacteroidota;Bacteroidia;Cytophagales;Microscillaceae;uncultured;metagenome;metagenome_unclassified;	Bacteria	Bacteroidota	Bacteroidia	Cytophagales	Microscillaceae																						#0d98ba
PSm1	Acer_splint.Fraxinus_splint.Populus_splint.Tilia_splint	OTU00953	0.31	0.31	1	7.22577e-05	8.12223e-05	0.889629	OTU00953	Bacteria;Bacteroidota;Bacteroidia;Flavobacteriales;Flavobacteriaceae;Flavobacterium;arsenic-oxidizing_bacterium_B02;arsenic-oxidizing_bacterium_B02_unclassified;	Bacteria	Bacteroidota	Bacteroidia	Flavobacteriales	Flavobacteriaceae	Flavobacterium	arsenic-oxidizing bacterium B02																				#000000
PSm1	Acer_splint.Fraxinus_splint.Populus_splint.Tilia_splint	OTU00960	0.988	0.985	0.996964	0.00031849	2.07073e-05	15.3806	OTU00960	Bacteria;Gemmatimonadota;Gemmatimonadetes;Gemmatimonadales;Gemmatimonadaceae;Gemmatimonas;Gemmatimonas_unclassified;Gemmatimonas_unclassified;	Bacteria	Gemmatimonadota	Gemmatimonadetes	Gemmatimonadales	Gemmatimonadaceae	Gemmatimonas																					#6699cc
PSm1	Acer_splint.Fraxinus_splint.Populus_splint.Tilia_splint	OTU00961	0.969	0.953	0.983488	0.000196842	3.34415e-05	5.88614	OTU00961	Bacteria;Planctomycetota;Planctomycetes;Planctomycetales;uncultured;metagenome;metagenome_unclassified;metagenome_unclassified;	Bacteria	Planctomycetota	Planctomycetes	Planctomycetales																							#71bc78
PSm1	Acer_splint.Fraxinus_splint.Populus_splint.Tilia_splint	OTU00962	0.999	0.999	1	0.000409841	1.3823e-05	29.6492	OTU00962	Bacteria;Actinobacteriota;Actinobacteria;Propionibacteriales;Nocardioidaceae;Nocardioides;uncultured_bacterium;uncultured_bacterium_unclassified;	Bacteria	Actinobacteriota	Actinobacteria	Propionibacteriales	Nocardioidaceae	Nocardioides																					#1a4876
PSm1	Acer_splint.Fraxinus_splint.Populus_splint.Tilia_splint	OTU00963	0.982	0.513	0.522403	0.000124532	7.72036e-05	1.61303	OTU00963	Bacteria;Planctomycetota;Planctomycetes;Isosphaerales;Isosphaeraceae;Aquisphaera;uncultured_bacterium;uncultured_bacterium_unclassified;	Bacteria	Planctomycetota	Planctomycetes	Isosphaerales	Isosphaeraceae	Aquisphaera																					#71bc78
PSm1	Acer_splint.Fraxinus_splint.Populus_splint.Tilia_splint	OTU00964	0.354	0.354	1	0.000682674	9.5048e-07	718.241	OTU00964	Bacteria;Proteobacteria;Gammaproteobacteria;Gammaproteobacteria_Incertae_Sedis;Unknown_Family;Unknown_Family_unclassified;Unknown_Family_unclassified;Unknown_Family_unclassified;	Bacteria	Proteobacteria	Gammaproteobacteria	Gammaproteobacteria Incertae Sedis	Unknown Family																						#87a96b
PSm1	Acer_splint.Fraxinus_splint.Populus_splint.Tilia_splint	OTU00971	0.95	0.752	0.791579	0.000120908	9.43252e-05	1.28182	OTU00971	Bacteria;Bacteroidota;Bacteroidia;Chitinophagales;Chitinophagaceae;Ferruginibacter;uncultured_bacterium;uncultured_bacterium_unclassified;	Bacteria	Bacteroidota	Bacteroidia	Chitinophagales	Chitinophagaceae	Ferruginibacter																					#0d98ba
PSm1	Acer_splint.Fraxinus_splint.Populus_splint.Tilia_splint	OTU00974	0.885	0.885	1	0.000265092	9.17271e-06	28.9001	OTU00974	Bacteria;Bacteroidota;Bacteroidia;Flavobacteriales;Flavobacteriaceae;Flavobacterium;Flavobacterium_unclassified;Flavobacterium_unclassified;	Bacteria	Bacteroidota	Bacteroidia	Flavobacteriales	Flavobacteriaceae	Flavobacterium																					#0d98ba
PSm1	Acer_splint.Fraxinus_splint.Populus_splint.Tilia_splint	OTU00976	0.999	0.999	1	0.000368161	1.42547e-05	25.8272	OTU00976	Bacteria;Proteobacteria;Gammaproteobacteria;Burkholderiales;Comamonadaceae;Comamonadaceae_unclassified;Comamonadaceae_unclassified;Comamonadaceae_unclassified;	Bacteria	Proteobacteria	Gammaproteobacteria	Burkholderiales	Comamonadaceae																						#87a96b
PSm1	Acer_splint.Fraxinus_splint.Populus_splint.Tilia_splint	OTU00980	0.937	0.726	0.774813	0.00014123	5.11868e-05	2.7591	OTU00980	Bacteria;Firmicutes;Bacilli;Paenibacillales;Paenibacillaceae;Paenibacillus;Paenibacillus_sp._PA231;Paenibacillus_sp._PA231_unclassified;	Bacteria	Firmicutes	Bacilli	Paenibacillales	Paenibacillaceae	Paenibacillus	Paenibacillus sp. PA231																				#d68a59
PSm1	Acer_splint.Fraxinus_splint.Populus_splint.Tilia_splint	OTU00986	0.979	0.878	0.896834	0.000210366	3.00547e-05	6.99943	OTU00986	Bacteria;Actinobacteriota;Actinobacteria;Corynebacteriales;Nocardiaceae;Rhodococcus;Rhodococcus_erythropolis;Rhodococcus_erythropolis_unclassified;	Bacteria	Actinobacteriota	Actinobacteria	Corynebacteriales	Nocardiaceae	Rhodococcus	Rhodococcus erythropolis																				#1a4876
PSm1	Acer_splint.Fraxinus_splint.Populus_splint.Tilia_splint	OTU00990	0.847	0.676	0.798111	0.000148788	5.86039e-05	2.53887	OTU00990	Bacteria;Proteobacteria;Alphaproteobacteria;Rhizobiales;Rhizobiaceae;Allorhizobium-Neorhizobium-Pararhizobium-Rhizobium;Rhizobium_sp._NT-26;Rhizobium_sp._NT-26_unclassified;	Bacteria	Proteobacteria	Alphaproteobacteria	Rhizobiales	Rhizobiaceae	Allorhizobium-Neorhizobium-Pararhizobium-Rhizobium	Rhizobium sp. NT-26																				#87a96b
PSm1	Acer_splint.Fraxinus_splint.Populus_splint.Tilia_splint	OTU00991	0.982	0.974	0.991853	0.000466492	1.19091e-05	39.171	OTU00991	Bacteria;Proteobacteria;Alphaproteobacteria;Rhizobiales;A0839;A0839_unclassified;A0839_unclassified;A0839_unclassified;	Bacteria	Proteobacteria	Alphaproteobacteria	Rhizobiales	A0839																						#87a96b
PSm1	Acer_splint.Fraxinus_splint.Populus_splint.Tilia_splint	OTU00992	0.621	0.569	0.916264	7.48228e-05	2.43772e-05	3.06938	OTU00992	Bacteria;Actinobacteriota;Actinobacteria;Micrococcales;Micrococcaceae;Arthrobacter;Arthrobacter_unclassified;Arthrobacter_unclassified;	Bacteria	Actinobacteriota	Actinobacteria	Micrococcales	Micrococcaceae	Arthrobacter																					#1a4876
PSm1	Acer_splint.Fraxinus_splint.Populus_splint.Tilia_splint	OTU00994	0.988	0.988	1	0.000431877	1.08028e-05	39.9783	OTU00994	Bacteria;Myxococcota;Polyangia;Polyangiales;Sandaracinaceae;uncultured;uncultured_Polyangiaceae_bacterium;uncultured_Polyangiaceae_bacterium_unclassified;	Bacteria	Myxococcota	Polyangia	Polyangiales	Sandaracinaceae																						#87a96b
PSm1	Acer_splint.Fraxinus_splint.Populus_splint.Tilia_splint	OTU01000	0.665	0.331	0.497744	6.62626e-05	5.46377e-05	1.21277	OTU01000	Bacteria;Proteobacteria;Alphaproteobacteria;Sphingomonadales;Sphingomonadaceae;Sphingomonas;uncultured_Sphingomonadaceae_bacterium;uncultured_Sphingomonadaceae_bacterium_unclassified;	Bacteria	Proteobacteria	Alphaproteobacteria	Sphingomonadales	Sphingomonadaceae	Sphingomonas																					#87a96b
PSm1	Acer_splint.Fraxinus_splint.Populus_splint.Tilia_splint	OTU01007	0.963	0.85	0.882658	0.000145569	5.12318e-05	2.84139	OTU01007	Bacteria;Proteobacteria;Alphaproteobacteria;Rhizobiales;Hyphomicrobiaceae;Hyphomicrobium;uncultured_Hyphomicrobiaceae_bacterium;uncultured_Hyphomicrobiaceae_bacterium_unclassified;	Bacteria	Proteobacteria	Alphaproteobacteria	Rhizobiales	Hyphomicrobiaceae	Hyphomicrobium																					#87a96b
PSm1	Acer_splint.Fraxinus_splint.Populus_splint.Tilia_splint	OTU01010	0.103	0.103	1	0.000277548	5.1229e-06	54.178	OTU01010	Bacteria;Bacteroidota;Bacteroidia;Cytophagales;Microscillaceae;uncultured;uncultured_unclassified;uncultured_unclassified;	Bacteria	Bacteroidota	Bacteroidia	Cytophagales	Microscillaceae																						#0d98ba
PSm1	Acer_splint.Fraxinus_splint.Populus_splint.Tilia_splint	OTU01011	0.995	0.945	0.949749	0.000236991	3.79061e-05	6.25205	OTU01011	Bacteria;Proteobacteria;Gammaproteobacteria;Burkholderiales;Comamonadaceae;Xylophilus;metagenome;metagenome_unclassified;	Bacteria	Proteobacteria	Gammaproteobacteria	Burkholderiales	Comamonadaceae	Xylophilus																					#87a96b
PSm1	Acer_splint.Fraxinus_splint.Populus_splint.Tilia_splint	OTU01015	0.963	0.664	0.689512	0.000160543	5.87747e-05	2.7315	OTU01015	Bacteria;Verrucomicrobiota;Verrucomicrobiae;Chthoniobacterales;Terrimicrobiaceae;Terrimicrobium;metagenome;metagenome_unclassified;	Bacteria	Verrucomicrobiota	Verrucomicrobiae	Chthoniobacterales	Terrimicrobiaceae	Terrimicrobium																					#b4674d
PSm1	Acer_splint.Fraxinus_splint.Populus_splint.Tilia_splint	OTU01016	0.964	0.843	0.874481	0.000226793	5.34608e-05	4.24223	OTU01016	Bacteria;Proteobacteria;Gammaproteobacteria;Burkholderiales;Comamonadaceae;Comamonadaceae_unclassified;Comamonadaceae_unclassified;Comamonadaceae_unclassified;	Bacteria	Proteobacteria	Gammaproteobacteria	Burkholderiales	Comamonadaceae																						#87a96b
PSm1	Acer_splint.Fraxinus_splint.Populus_splint.Tilia_splint	OTU01017	0.704	0.293	0.416193	4.73887e-05	7.37332e-05	0.642704	OTU01017	Bacteria;Proteobacteria;Alphaproteobacteria;Micropepsales;Micropepsaceae;uncultured;uncultured_Alphaproteobacteria_bacterium;uncultured_Alphaproteobacteria_bacterium_unclassified;	Bacteria	Proteobacteria	Alphaproteobacteria	Micropepsales	Micropepsaceae																						#87a96b
PSm1	Acer_splint.Fraxinus_splint.Populus_splint.Tilia_splint	OTU01018	0.026	0.026	1	0.000276322	0	Inf	OTU01018	Bacteria;Proteobacteria;Gammaproteobacteria;Xanthomonadales;Rhodanobacteraceae;Dokdonella;Dokdonella_koreensis_DS-123;Dokdonella_koreensis_DS-123_unclassified;	Bacteria	Proteobacteria	Gammaproteobacteria	Xanthomonadales	Rhodanobacteraceae	Dokdonella	Dokdonella koreensis DS-123																				#87a96b
PSm1	Acer_splint.Fraxinus_splint.Populus_splint.Tilia_splint	OTU01019	0.293	0.132	0.450512	0.000106502	0.000137971	0.77191	OTU01019	Bacteria;Actinobacteriota;Acidimicrobiia;IMCC26256;IMCC26256_unclassified;IMCC26256_unclassified;IMCC26256_unclassified;IMCC26256_unclassified;	Bacteria	Actinobacteriota	Acidimicrobiia	IMCC26256																							#1a4876
PSm1	Acer_splint.Fraxinus_splint.Populus_splint.Tilia_splint	OTU01020	0.834	0.765	0.917266	0.000249383	2.81661e-05	8.85402	OTU01020	Bacteria;Verrucomicrobiota;Verrucomicrobiae;Pedosphaerales;Pedosphaeraceae;uncultured;uncultured_unclassified;uncultured_unclassified;	Bacteria	Verrucomicrobiota	Verrucomicrobiae	Pedosphaerales	Pedosphaeraceae																						#b4674d
PSm1	Acer_splint.Fraxinus_splint.Populus_splint.Tilia_splint	OTU01024	0.997	0.934	0.93681	0.000426119	5.03563e-05	8.46208	OTU01024	Bacteria;Bacteroidota;Bacteroidia;Sphingobacteriales;Sphingobacteriaceae;Mucilaginibacter;Mucilaginibacter_unclassified;Mucilaginibacter_unclassified;	Bacteria	Bacteroidota	Bacteroidia	Sphingobacteriales	Sphingobacteriaceae	Mucilaginibacter																					#0d98ba
PSm1	Acer_splint.Fraxinus_splint.Populus_splint.Tilia_splint	OTU01025	0.999	0.996	0.996997	0.000337193	2.78695e-05	12.099	OTU01025	Bacteria;Bacteroidota;Bacteroidia;Sphingobacteriales;Sphingobacteriaceae;Mucilaginibacter;Mucilaginibacter_rigui;Mucilaginibacter_rigui_unclassified;	Bacteria	Bacteroidota	Bacteroidia	Sphingobacteriales	Sphingobacteriaceae	Mucilaginibacter	Mucilaginibacter rigui																				#0d98ba
PSm1	Acer_splint.Fraxinus_splint.Populus_splint.Tilia_splint	OTU01027	0.521	0.521	1	0.000315837	5.02562e-06	62.8453	OTU01027	Bacteria;Bacteroidota;Bacteroidia;Chitinophagales;Chitinophagaceae;Filimonas;metagenome;metagenome_unclassified;	Bacteria	Bacteroidota	Bacteroidia	Chitinophagales	Chitinophagaceae	Filimonas																					#0d98ba
PSm1	Acer_splint.Fraxinus_splint.Populus_splint.Tilia_splint	OTU01029	0.985	0.876	0.88934	0.000179594	4.02641e-05	4.4604	OTU01029	Bacteria;Proteobacteria;Alphaproteobacteria;uncultured;uncultured_Rhizobiales_bacterium;uncultured_Rhizobiales_bacterium_unclassified;uncultured_Rhizobiales_bacterium_unclassified;uncultured_Rhizobiales_bacterium_unclassified;	Bacteria	Proteobacteria	Alphaproteobacteria																								#000000
PSm1	Acer_splint.Fraxinus_splint.Populus_splint.Tilia_splint	OTU01030	0.452	0.358	0.792035	0.00013391	7.28007e-05	1.83941	OTU01030	Bacteria;Proteobacteria;Alphaproteobacteria;Sphingomonadales;Sphingomonadaceae;Rhizorhapis;Sphingomonas_sp._YZ-8;Sphingomonas_sp._YZ-8_unclassified;	Bacteria	Proteobacteria	Alphaproteobacteria	Sphingomonadales	Sphingomonadaceae	Rhizorhapis	Sphingomonas sp. YZ-8																				#87a96b
PSm1	Acer_splint.Fraxinus_splint.Populus_splint.Tilia_splint	OTU01031	0.511	0.511	1	0.000218418	6.99749e-06	31.2137	OTU01031	Bacteria;Bacteroidota;Bacteroidia;Cytophagales;Microscillaceae;uncultured;metagenome;metagenome_unclassified;	Bacteria	Bacteroidota	Bacteroidia	Cytophagales	Microscillaceae																						#0d98ba
PSm1	Acer_splint.Fraxinus_splint.Populus_splint.Tilia_splint	OTU01032	0.933	0.904	0.968917	0.000283924	3.27679e-05	8.6647	OTU01032	Bacteria;Planctomycetota;Planctomycetes;Pirellulales;Pirellulaceae;Pir4_lineage;uncultured_Planctomycetaceae_bacterium;uncultured_Planctomycetaceae_bacterium_unclassified;	Bacteria	Planctomycetota	Planctomycetes	Pirellulales	Pirellulaceae	Pir4 lineage																					#71bc78
PSm1	Acer_splint.Fraxinus_splint.Populus_splint.Tilia_splint	OTU01034	0.951	0.945	0.993691	0.000179465	6.37214e-05	2.81639	OTU01034	Bacteria;Proteobacteria;Alphaproteobacteria;uncultured;uncultured_unclassified;uncultured_unclassified;uncultured_unclassified;uncultured_unclassified;	Bacteria	Proteobacteria	Alphaproteobacteria																								#87a96b
PSm1	Acer_splint.Fraxinus_splint.Populus_splint.Tilia_splint	OTU01036	0.908	0.857	0.943833	0.000304415	2.42163e-05	12.5706	OTU01036	Bacteria;Bacteroidota;Bacteroidia;Chitinophagales;Chitinophagaceae;Chitinophagaceae_unclassified;Chitinophagaceae_unclassified;Chitinophagaceae_unclassified;	Bacteria	Bacteroidota	Bacteroidia	Chitinophagales	Chitinophagaceae																						#0d98ba
PSm1	Acer_splint.Fraxinus_splint.Populus_splint.Tilia_splint	OTU01041	0.928	0.892	0.961207	0.000251924	3.1874e-05	7.90374	OTU01041	Bacteria;Actinobacteriota;Actinobacteria;Propionibacteriales;Nocardioidaceae;Nocardioides;Nocardioides_sp.;Nocardioides_sp._unclassified;	Bacteria	Actinobacteriota	Actinobacteria	Propionibacteriales	Nocardioidaceae	Nocardioides	Nocardioides sp.																				#1a4876
PSm1	Acer_splint.Fraxinus_splint.Populus_splint.Tilia_splint	OTU01045	0.964	0.878	0.910788	0.000266896	1.93665e-05	13.7813	OTU01045	Bacteria;Actinobacteriota;Actinobacteria;Propionibacteriales;Nocardioidaceae;Kribbella;uncultured_bacterium;uncultured_bacterium_unclassified;	Bacteria	Actinobacteriota	Actinobacteria	Propionibacteriales	Nocardioidaceae	Kribbella																					#1a4876
PSm1	Acer_splint.Fraxinus_splint.Populus_splint.Tilia_splint	OTU01048	0.997	0.997	1	0.000298683	1.49457e-05	19.9845	OTU01048	Bacteria;Bacteroidota;Bacteroidia;Chitinophagales;Chitinophagaceae;Edaphobaculum;uncultured_bacterium;uncultured_bacterium_unclassified;	Bacteria	Bacteroidota	Bacteroidia	Chitinophagales	Chitinophagaceae	Edaphobaculum																					#000000
PSm1	Acer_splint.Fraxinus_splint.Populus_splint.Tilia_splint	OTU01050	0.8	0.511	0.63875	7.65112e-05	5.15429e-05	1.48442	OTU01050	Bacteria;Myxococcota;Polyangia;Haliangiales;Haliangiaceae;Haliangium;Haliangium_unclassified;Haliangium_unclassified;	Bacteria	Myxococcota	Polyangia	Haliangiales	Haliangiaceae	Haliangium																					#87a96b
PSm1	Acer_splint.Fraxinus_splint.Populus_splint.Tilia_splint	OTU01053	0.952	0.952	1	0.000290114	1.29769e-05	22.3562	OTU01053	Bacteria;Chloroflexi;Ktedonobacteria;C0119;uncultured_Chloroflexi_bacterium;uncultured_Chloroflexi_bacterium_unclassified;uncultured_Chloroflexi_bacterium_unclassified;uncultured_Chloroflexi_bacterium_unclassified;	Bacteria	Chloroflexi	Ktedonobacteria	C0119																							#d68a59
PSm1	Acer_splint.Fraxinus_splint.Populus_splint.Tilia_splint	OTU01055	0.927	0.738	0.796117	0.000162395	7.65174e-05	2.12233	OTU01055	Bacteria;Bacteroidota;Bacteroidia;Sphingobacteriales;env.OPS_17;uncultured_Bacteroidetes_bacterium;uncultured_Bacteroidetes_bacterium_unclassified;uncultured_Bacteroidetes_bacterium_unclassified;	Bacteria	Bacteroidota	Bacteroidia	Sphingobacteriales	env.OPS 17																						#0d98ba
PSm1	Acer_splint.Fraxinus_splint.Populus_splint.Tilia_splint	OTU01057	0.785	0.546	0.695541	9.07726e-05	4.97804e-05	1.82346	OTU01057	Bacteria;Bacteroidota;Bacteroidia;Flavobacteriales;Flavobacteriaceae;Flavobacterium;Flavobacterium_unclassified;Flavobacterium_unclassified;	Bacteria	Bacteroidota	Bacteroidia	Flavobacteriales	Flavobacteriaceae	Flavobacterium																					#0d98ba
PSm1	Acer_splint.Fraxinus_splint.Populus_splint.Tilia_splint	OTU01060	0.55	0.413	0.750909	6.45059e-05	0.000119337	0.540536	OTU01060	Bacteria;Firmicutes;Bacilli;Paenibacillales;Paenibacillaceae;Paenibacillus;Paenibacillus_unclassified;Paenibacillus_unclassified;	Bacteria	Firmicutes	Bacilli	Paenibacillales	Paenibacillaceae	Paenibacillus																					#d68a59
PSm1	Acer_splint.Fraxinus_splint.Populus_splint.Tilia_splint	OTU01062	0.986	0.984	0.997972	0.000248639	2.48152e-05	10.0196	OTU01062	Bacteria;Proteobacteria;Gammaproteobacteria;Cellvibrionales;Cellvibrionaceae;Cellvibrio;uncultured_Cellvibrio_sp.;uncultured_Cellvibrio_sp._unclassified;	Bacteria	Proteobacteria	Gammaproteobacteria	Cellvibrionales	Cellvibrionaceae	Cellvibrio																					#000000
PSm1	Acer_splint.Fraxinus_splint.Populus_splint.Tilia_splint	OTU01065	0.118	0.055	0.466102	4.17984e-05	1.55649e-05	2.68542	OTU01065	Bacteria;Proteobacteria;Gammaproteobacteria;Burkholderiales;Oxalobacteraceae;Oxalobacteraceae_unclassified;Oxalobacteraceae_unclassified;Oxalobacteraceae_unclassified;	Bacteria	Proteobacteria	Gammaproteobacteria	Burkholderiales	Oxalobacteraceae																						#87a96b
PSm1	Acer_splint.Fraxinus_splint.Populus_splint.Tilia_splint	OTU01066	0.596	0.412	0.691275	0.000181758	3.49057e-05	5.2071	OTU01066	Bacteria;Acidobacteriota;Vicinamibacteria;Vicinamibacterales;uncultured;uncultured_bacterium_259;uncultured_bacterium_259_unclassified;uncultured_bacterium_259_unclassified;	Bacteria	Acidobacteriota	Vicinamibacteria	Vicinamibacterales																							#000000
PSm1	Acer_splint.Fraxinus_splint.Populus_splint.Tilia_splint	OTU01068	0.885	0.885	1	0.000246745	2.11542e-05	11.6642	OTU01068	Bacteria;Chloroflexi;Anaerolineae;SBR1031;A4b;OLB13;OLB13_unclassified;OLB13_unclassified;	Bacteria	Chloroflexi	Anaerolineae	SBR1031	A4b	OLB13																					#000000
PSm1	Acer_splint.Fraxinus_splint.Populus_splint.Tilia_splint	OTU01069	0.999	0.999	1	0.000407171	2.11269e-05	19.2726	OTU01069	Bacteria;Proteobacteria;Alphaproteobacteria;Sphingomonadales;Sphingomonadaceae;Sphingomonas;Sphingomonas_hengshuiensis;Sphingomonas_hengshuiensis_unclassified;	Bacteria	Proteobacteria	Alphaproteobacteria	Sphingomonadales	Sphingomonadaceae	Sphingomonas	Sphingomonas hengshuiensis																				#87a96b
PSm1	Acer_splint.Fraxinus_splint.Populus_splint.Tilia_splint	OTU01072	0.842	0.739	0.877672	0.000228924	1.46135e-05	15.6653	OTU01072	Bacteria;Proteobacteria;Gammaproteobacteria;Xanthomonadales;Xanthomonadaceae;Stenotrophomonas;Stenotrophomonas_rhizophila;Stenotrophomonas_rhizophila_unclassified;	Bacteria	Proteobacteria	Gammaproteobacteria	Xanthomonadales	Xanthomonadaceae	Stenotrophomonas	Stenotrophomonas rhizophila																				#87a96b
PSm1	Acer_splint.Fraxinus_splint.Populus_splint.Tilia_splint	OTU01074	0.832	0.832	1	0.000172403	5.75648e-05	2.99494	OTU01074	Bacteria;Proteobacteria;Alphaproteobacteria;Rhizobiales;Rhizobiaceae;Mesorhizobium;Mesorhizobium_unclassified;Mesorhizobium_unclassified;	Bacteria	Proteobacteria	Alphaproteobacteria	Rhizobiales	Rhizobiaceae	Mesorhizobium																					#87a96b
PSm1	Acer_splint.Fraxinus_splint.Populus_splint.Tilia_splint	OTU01081	0.645	0.407	0.631008	7.38035e-05	3.93618e-05	1.875	OTU01081	Bacteria;Proteobacteria;Alphaproteobacteria;Rhizobiales;Rhizobiaceae;Aureimonas;uncultured_bacterium;uncultured_bacterium_unclassified;	Bacteria	Proteobacteria	Alphaproteobacteria	Rhizobiales	Rhizobiaceae	Aureimonas																					#87a96b
PSm1	Acer_splint.Fraxinus_splint.Populus_splint.Tilia_splint	OTU01082	0.088	0.088	1	0.000284467	2.65594e-05	10.7106	OTU01082	Bacteria;Firmicutes;Negativicutes;Veillonellales-Selenomonadales;Sporomusaceae;Pelosinus;Pelosinus_unclassified;Pelosinus_unclassified;	Bacteria	Firmicutes	Negativicutes	Veillonellales-Selenomonadales	Sporomusaceae	Pelosinus																					#d68a59
PSm1	Acer_splint.Fraxinus_splint.Populus_splint.Tilia_splint	OTU01084	0.89	0.851	0.95618	0.000164552	5.71508e-05	2.87926	OTU01084	Bacteria;Proteobacteria;Alphaproteobacteria;Acetobacterales;Acetobacteraceae;Rhodovastum;metagenome;metagenome_unclassified;	Bacteria	Proteobacteria	Alphaproteobacteria	Acetobacterales	Acetobacteraceae	Rhodovastum																					#87a96b
PSm1	Acer_splint.Fraxinus_splint.Populus_splint.Tilia_splint	OTU01088	0.987	0.987	1	0.000195249	3.94712e-05	4.94662	OTU01088	Bacteria;Proteobacteria;Gammaproteobacteria;R7C24;metagenome;metagenome_unclassified;metagenome_unclassified;metagenome_unclassified;	Bacteria	Proteobacteria	Gammaproteobacteria	R7C24																							#87a96b
PSm1	Acer_splint.Fraxinus_splint.Populus_splint.Tilia_splint	OTU01091	0.951	0.656	0.6898	0.000326804	0.000113392	2.88208	OTU01091	Bacteria;Proteobacteria;Alphaproteobacteria;Azospirillales;Azospirillaceae;Skermanella;uncultured_bacterium;uncultured_bacterium_unclassified;	Bacteria	Proteobacteria	Alphaproteobacteria	Azospirillales	Azospirillaceae	Skermanella																					#87a96b
PSm1	Acer_splint.Fraxinus_splint.Populus_splint.Tilia_splint	OTU01092	0.841	0.788	0.93698	0.000186476	6.812e-05	2.73747	OTU01092	Bacteria;Firmicutes;Clostridia;Lachnospirales;Lachnospiraceae;Anaerocolumna;uncultured_bacterium;uncultured_bacterium_unclassified;	Bacteria	Firmicutes	Clostridia	Lachnospirales	Lachnospiraceae	Anaerocolumna																					#d68a59
PSm1	Acer_splint.Fraxinus_splint.Populus_splint.Tilia_splint	OTU01093	0.454	0.413	0.909692	0.000141394	5.15213e-05	2.74437	OTU01093	Bacteria;Planctomycetota;Planctomycetes;Isosphaerales;Isosphaeraceae;uncultured;uncultured_bacterium;uncultured_bacterium_unclassified;	Bacteria	Planctomycetota	Planctomycetes	Isosphaerales	Isosphaeraceae																						#000000
PSm1	Acer_splint.Fraxinus_splint.Populus_splint.Tilia_splint	OTU01095	0.253	0.253	1	3.34498e-05	2.73122e-06	12.2472	OTU01095	Bacteria;Proteobacteria;Alphaproteobacteria;Rhizobiales;Ancalomicrobiaceae;Ancalomicrobium;alpha_proteobacterium_IMCC1740;alpha_proteobacterium_IMCC1740_unclassified;	Bacteria	Proteobacteria	Alphaproteobacteria	Rhizobiales	Ancalomicrobiaceae	Ancalomicrobium	alpha proteobacterium IMCC1740																				#87a96b
PSm1	Acer_splint.Fraxinus_splint.Populus_splint.Tilia_splint	OTU01098	0.966	0.822	0.850932	0.000161305	3.09295e-05	5.21524	OTU01098	Bacteria;Planctomycetota;Planctomycetes;Pirellulales;Pirellulaceae;uncultured;uncultured_unclassified;uncultured_unclassified;	Bacteria	Planctomycetota	Planctomycetes	Pirellulales	Pirellulaceae																						#000000
PSm1	Acer_splint.Fraxinus_splint.Populus_splint.Tilia_splint	OTU01102	0.897	0.703	0.783724	0.00017666	6.81539e-05	2.59207	OTU01102	Bacteria;Bdellovibrionota;Bdellovibrionia;Bdellovibrionales;Bdellovibrionaceae;Bdellovibrio;uncultured_bacterium;uncultured_bacterium_unclassified;	Bacteria	Bdellovibrionota	Bdellovibrionia	Bdellovibrionales	Bdellovibrionaceae	Bdellovibrio																					#000000
PSm1	Acer_splint.Fraxinus_splint.Populus_splint.Tilia_splint	OTU01103	0.168	0.168	1	7.44598e-05	6.36202e-05	1.17038	OTU01103	Bacteria;Proteobacteria;Gammaproteobacteria;Burkholderiales;Methylophilaceae;uncultured;uncultured_bacterium;uncultured_bacterium_unclassified;	Bacteria	Proteobacteria	Gammaproteobacteria	Burkholderiales	Methylophilaceae																						#000000
PSm1	Acer_splint.Fraxinus_splint.Populus_splint.Tilia_splint	OTU01107	0.869	0.841	0.967779	0.000269644	2.16317e-05	12.4652	OTU01107	Bacteria;Proteobacteria;Alphaproteobacteria;Rhizobiales;Rhizobiaceae;Allorhizobium-Neorhizobium-Pararhizobium-Rhizobium;Allorhizobium-Neorhizobium-Pararhizobium-Rhizobium_unclassified;Allorhizobium-Neorhizobium-Pararhizobium-Rhizobium_unclassified;	Bacteria	Proteobacteria	Alphaproteobacteria	Rhizobiales	Rhizobiaceae	Allorhizobium-Neorhizobium-Pararhizobium-Rhizobium																					#87a96b
PSm1	Acer_splint.Fraxinus_splint.Populus_splint.Tilia_splint	OTU01108	0.305	0.305	1	8.69779e-05	2.22816e-05	3.90357	OTU01108	Bacteria;Actinobacteriota;Actinobacteria;Streptosporangiales;Streptosporangiaceae;Streptosporangium;metagenome;metagenome_unclassified;	Bacteria	Actinobacteriota	Actinobacteria	Streptosporangiales	Streptosporangiaceae	Streptosporangium																					#1a4876
PSm1	Acer_splint.Fraxinus_splint.Populus_splint.Tilia_splint	OTU01109	0.983	0.967	0.983723	0.000373586	1.71284e-05	21.8109	OTU01109	Bacteria;Acidobacteriota;Vicinamibacteria;Vicinamibacterales;Vicinamibacteraceae;uncultured;uncultured_bacterium;uncultured_bacterium_unclassified;	Bacteria	Acidobacteriota	Vicinamibacteria	Vicinamibacterales	Vicinamibacteraceae																						#1164b4
PSm1	Acer_splint.Fraxinus_splint.Populus_splint.Tilia_splint	OTU01112	0.387	0.177	0.457364	5.60287e-05	2.86714e-05	1.95416	OTU01112	Bacteria;Proteobacteria;Gammaproteobacteria;Pseudomonadales;Pseudomonadaceae;Pseudomonas;Pseudomonas_unclassified;Pseudomonas_unclassified;	Bacteria	Proteobacteria	Gammaproteobacteria	Pseudomonadales	Pseudomonadaceae	Pseudomonas																					#87a96b
PSm1	Acer_splint.Fraxinus_splint.Populus_splint.Tilia_splint	OTU01116	0.984	0.719	0.730691	0.000165657	8.0939e-05	2.0467	OTU01116	Bacteria;Proteobacteria;Alphaproteobacteria;Rhizobiales;Rhizobiales_unclassified;Rhizobiales_unclassified;Rhizobiales_unclassified;Rhizobiales_unclassified;	Bacteria	Proteobacteria	Alphaproteobacteria	Rhizobiales																							#000000
PSm1	Acer_splint.Fraxinus_splint.Populus_splint.Tilia_splint	OTU01122	0.596	0.596	1	0.000254244	2.39762e-05	10.604	OTU01122	Bacteria;Proteobacteria;Alphaproteobacteria;Alphaproteobacteria_unclassified;Alphaproteobacteria_unclassified;Alphaproteobacteria_unclassified;Alphaproteobacteria_unclassified;Alphaproteobacteria_unclassified;	Bacteria	Proteobacteria	Alphaproteobacteria																								#87a96b
PSm1	Acer_splint.Fraxinus_splint.Populus_splint.Tilia_splint	OTU01125	0.672	0.646	0.96131	8.98958e-05	4.33752e-05	2.07252	OTU01125	Bacteria;Planctomycetota;Planctomycetes;Pirellulales;Pirellulaceae;Pir4_lineage;Pir4_lineage_unclassified;Pir4_lineage_unclassified;	Bacteria	Planctomycetota	Planctomycetes	Pirellulales	Pirellulaceae	Pir4 lineage																					#71bc78
PSm1	Acer_splint.Fraxinus_splint.Populus_splint.Tilia_splint	OTU01133	0.425	0.425	1	7.38329e-05	4.20438e-05	1.75609	OTU01133	Bacteria;Bacteroidota;Bacteroidia;Sphingobacteriales;env.OPS_17;uncultured_Bacteroidetes_bacterium;uncultured_Bacteroidetes_bacterium_unclassified;uncultured_Bacteroidetes_bacterium_unclassified;	Bacteria	Bacteroidota	Bacteroidia	Sphingobacteriales	env.OPS 17																						#0d98ba
PSm1	Acer_splint.Fraxinus_splint.Populus_splint.Tilia_splint	OTU01134	0.766	0.445	0.58094	6.99232e-05	8.01505e-05	0.872399	OTU01134	Bacteria;Actinobacteriota;Actinobacteria;Frankiales;Frankiaceae;Jatrophihabitans;Jatrophihabitans_unclassified;Jatrophihabitans_unclassified;	Bacteria	Actinobacteriota	Actinobacteria	Frankiales	Frankiaceae	Jatrophihabitans																					#000000
PSm1	Acer_splint.Fraxinus_splint.Populus_splint.Tilia_splint	OTU01135	0.715	0.715	1	0.000273443	1.01375e-05	26.9735	OTU01135	Bacteria;Actinobacteriota;Acidimicrobiia;Microtrichales;Iamiaceae;Iamia;Iamia_unclassified;Iamia_unclassified;	Bacteria	Actinobacteriota	Acidimicrobiia	Microtrichales	Iamiaceae	Iamia																					#1a4876
PSm1	Acer_splint.Fraxinus_splint.Populus_splint.Tilia_splint	OTU01136	0.932	0.823	0.883047	0.000236215	3.8779e-05	6.09131	OTU01136	Bacteria;Proteobacteria;Alphaproteobacteria;Sphingomonadales;Sphingomonadaceae;Sphingomonas;Sphingomonas_unclassified;Sphingomonas_unclassified;	Bacteria	Proteobacteria	Alphaproteobacteria	Sphingomonadales	Sphingomonadaceae	Sphingomonas																					#87a96b
PSm1	Acer_splint.Fraxinus_splint.Populus_splint.Tilia_splint	OTU01138	0.482	0.482	1	0.000209892	4.11021e-05	5.10661	OTU01138	Bacteria;Proteobacteria;Alphaproteobacteria;Acetobacterales;Acetobacteraceae;Roseomonas;uncultured_Roseomonas_sp.;uncultured_Roseomonas_sp._unclassified;	Bacteria	Proteobacteria	Alphaproteobacteria	Acetobacterales	Acetobacteraceae	Roseomonas																					#87a96b
PSm1	Acer_splint.Fraxinus_splint.Populus_splint.Tilia_splint	OTU01143	0.599	0.599	1	0.000248939	5.63404e-06	44.1847	OTU01143	Bacteria;Myxococcota;Polyangia;Polyangiales;BIrii41;BIrii41_unclassified;BIrii41_unclassified;BIrii41_unclassified;	Bacteria	Myxococcota	Polyangia	Polyangiales	BIrii41																						#87a96b
PSm1	Acer_splint.Fraxinus_splint.Populus_splint.Tilia_splint	OTU01144	0.997	0.996	0.998997	0.000260808	6.35978e-06	41.0091	OTU01144	Bacteria;Chloroflexi;Chloroflexia;Thermomicrobiales;JG30-KF-CM45;uncultured_bacterium;uncultured_bacterium_unclassified;uncultured_bacterium_unclassified;	Bacteria	Chloroflexi	Chloroflexia	Thermomicrobiales	JG30-KF-CM45																						#b2ec5d
PSm1	Acer_splint.Fraxinus_splint.Populus_splint.Tilia_splint	OTU01146	0.809	0.56	0.692213	0.000114608	5.08605e-05	2.25338	OTU01146	Bacteria;Planctomycetota;Planctomycetes;Isosphaerales;Isosphaeraceae;uncultured;uncultured_bacterium;uncultured_bacterium_unclassified;	Bacteria	Planctomycetota	Planctomycetes	Isosphaerales	Isosphaeraceae																						#000000
PSm1	Acer_splint.Fraxinus_splint.Populus_splint.Tilia_splint	OTU01149	0.873	0.446	0.510882	0.000193251	8.55252e-05	2.25958	OTU01149	Bacteria;Actinobacteriota;Actinobacteria;Frankiales;Geodermatophilaceae;Blastococcus;uncultured_bacterium;uncultured_bacterium_unclassified;	Bacteria	Actinobacteriota	Actinobacteria	Frankiales	Geodermatophilaceae	Blastococcus																					#1a4876
PSm1	Acer_splint.Fraxinus_splint.Populus_splint.Tilia_splint	OTU01151	0.864	0.695	0.804398	0.000152213	4.68261e-05	3.2506	OTU01151	Bacteria;Actinobacteriota;Thermoleophilia;Gaiellales;uncultured;metagenome;metagenome_unclassified;metagenome_unclassified;	Bacteria	Actinobacteriota	Thermoleophilia	Gaiellales																							#1a4876
PSm1	Acer_splint.Fraxinus_splint.Populus_splint.Tilia_splint	OTU01153	0.962	0.925	0.961538	0.000229831	2.63859e-05	8.71039	OTU01153	Bacteria;Actinobacteriota;Acidimicrobiia;Microtrichales;Microtrichales_unclassified;Microtrichales_unclassified;Microtrichales_unclassified;Microtrichales_unclassified;	Bacteria	Actinobacteriota	Acidimicrobiia	Microtrichales																							#000000
PSm1	Acer_splint.Fraxinus_splint.Populus_splint.Tilia_splint	OTU01155	0.973	0.97	0.996917	0.000228628	1.7292e-05	13.2216	OTU01155	Bacteria;Chloroflexi;Anaerolineae;Caldilineales;Caldilineaceae;uncultured;uncultured_bacterium;uncultured_bacterium_unclassified;	Bacteria	Chloroflexi	Anaerolineae	Caldilineales	Caldilineaceae																						#b2ec5d
PSm1	Acer_splint.Fraxinus_splint.Populus_splint.Tilia_splint	OTU01157	0.995	0.991	0.99598	0.000247354	1.34036e-05	18.4543	OTU01157	Bacteria;Bacteroidota;Bacteroidia;Chitinophagales;Chitinophagaceae;Ferruginibacter;Ferruginibacter_unclassified;Ferruginibacter_unclassified;	Bacteria	Bacteroidota	Bacteroidia	Chitinophagales	Chitinophagaceae	Ferruginibacter																					#0d98ba
PSm1	Acer_splint.Fraxinus_splint.Populus_splint.Tilia_splint	OTU01158	0.963	0.962	0.998962	0.000323793	4.21459e-06	76.8266	OTU01158	Bacteria;Proteobacteria;Gammaproteobacteria;Xanthomonadales;Rhodanobacteraceae;Dokdonella;uncultured_bacterium;uncultured_bacterium_unclassified;	Bacteria	Proteobacteria	Gammaproteobacteria	Xanthomonadales	Rhodanobacteraceae	Dokdonella																					#87a96b
PSm1	Acer_splint.Fraxinus_splint.Populus_splint.Tilia_splint	OTU01160	0.648	0.648	1	0.000105837	6.67909e-05	1.58461	OTU01160	Bacteria;Acidobacteriota;Vicinamibacteria;Vicinamibacterales;Vicinamibacteraceae;Vicinamibacter;uncultured_bacterium;uncultured_bacterium_unclassified;	Bacteria	Acidobacteriota	Vicinamibacteria	Vicinamibacterales	Vicinamibacteraceae	Vicinamibacter																					#1164b4
PSm1	Acer_splint.Fraxinus_splint.Populus_splint.Tilia_splint	OTU01163	0.955	0.932	0.975916	0.000205436	2.10441e-05	9.76216	OTU01163	Bacteria;Proteobacteria;Alphaproteobacteria;Sphingomonadales;Sphingomonadaceae;Novosphingobium;Novosphingobium_unclassified;Novosphingobium_unclassified;	Bacteria	Proteobacteria	Alphaproteobacteria	Sphingomonadales	Sphingomonadaceae	Novosphingobium																					#87a96b
PSm1	Acer_splint.Fraxinus_splint.Populus_splint.Tilia_splint	OTU01164	0.788	0.653	0.82868	0.000190451	2.62834e-05	7.24603	OTU01164	Bacteria;Proteobacteria;Alphaproteobacteria;Rhizobiales;uncultured;uncultured_Alphaproteobacteria_bacterium;uncultured_Alphaproteobacteria_bacterium_unclassified;uncultured_Alphaproteobacteria_bacterium_unclassified;	Bacteria	Proteobacteria	Alphaproteobacteria	Rhizobiales																							#87a96b
PSm1	Acer_splint.Fraxinus_splint.Populus_splint.Tilia_splint	OTU01165	0.997	0.997	1	0.000433494	0	Inf	OTU01165	Bacteria;Chloroflexi;Anaerolineae;SBR1031;A4b;uncultured_Chloroflexi_bacterium;uncultured_Chloroflexi_bacterium_unclassified;uncultured_Chloroflexi_bacterium_unclassified;	Bacteria	Chloroflexi	Anaerolineae	SBR1031	A4b																						#b2ec5d
PSm1	Acer_splint.Fraxinus_splint.Populus_splint.Tilia_splint	OTU01166	0.904	0.904	1	0.000242834	9.62115e-06	25.2396	OTU01166	Bacteria;Proteobacteria;Gammaproteobacteria;Xanthomonadales;Xanthomonadaceae;Luteimonas;uncultured_gamma_proteobacterium;uncultured_gamma_proteobacterium_unclassified;	Bacteria	Proteobacteria	Gammaproteobacteria	Xanthomonadales	Xanthomonadaceae	Luteimonas																					#87a96b
PSm1	Acer_splint.Fraxinus_splint.Populus_splint.Tilia_splint	OTU01167	0.977	0.948	0.970317	0.000204046	3.64891e-05	5.59198	OTU01167	Bacteria;Actinobacteriota;Actinobacteria;Micrococcales;Cellulomonadaceae;Cellulomonas;uncultured_bacterium;uncultured_bacterium_unclassified;	Bacteria	Actinobacteriota	Actinobacteria	Micrococcales	Cellulomonadaceae	Cellulomonas																					#1a4876
PSm1	Acer_splint.Fraxinus_splint.Populus_splint.Tilia_splint	OTU01168	0.959	0.959	1	0.000207927	9.81468e-06	21.1853	OTU01168	Bacteria;Proteobacteria;Alphaproteobacteria;Caulobacterales;Hyphomonadaceae;SWB02;uncultured_bacterium;uncultured_bacterium_unclassified;	Bacteria	Proteobacteria	Alphaproteobacteria	Caulobacterales	Hyphomonadaceae	SWB02																					#87a96b
PSm1	Acer_splint.Fraxinus_splint.Populus_splint.Tilia_splint	OTU01169	0.123	0.123	1	2.83237e-05	7.1986e-05	0.393461	OTU01169	Bacteria;Myxococcota;Polyangia;Polyangiales;Polyangiaceae;uncultured;metagenome;metagenome_unclassified;	Bacteria	Myxococcota	Polyangia	Polyangiales	Polyangiaceae																						#87a96b
PSm1	Acer_splint.Fraxinus_splint.Populus_splint.Tilia_splint	OTU01170	0.666	0.666	1	0.000291538	1.128e-05	25.8457	OTU01170	Bacteria;WPS-2;metagenome;metagenome_unclassified;metagenome_unclassified;metagenome_unclassified;metagenome_unclassified;metagenome_unclassified;	Bacteria	WPS-2																									#000000
PSm1	Acer_splint.Fraxinus_splint.Populus_splint.Tilia_splint	OTU01172	0.613	0.613	1	0.000137045	5.73555e-05	2.38939	OTU01172	Bacteria;Bacteroidota;Bacteroidia;Sphingobacteriales;Sphingobacteriaceae;Arcticibacter;uncultured_Bacteroidetes_bacterium;uncultured_Bacteroidetes_bacterium_unclassified;	Bacteria	Bacteroidota	Bacteroidia	Sphingobacteriales	Sphingobacteriaceae	Arcticibacter																					#0d98ba
PSm1	Acer_splint.Fraxinus_splint.Populus_splint.Tilia_splint	OTU01174	0.287	0.287	1	0.000187708	2.11848e-05	8.86051	OTU01174	Bacteria;Bacteroidota;Bacteroidia;Cytophagales;Microscillaceae;Ohtaekwangia;metagenome;metagenome_unclassified;	Bacteria	Bacteroidota	Bacteroidia	Cytophagales	Microscillaceae	Ohtaekwangia																					#0d98ba
PSm1	Acer_splint.Fraxinus_splint.Populus_splint.Tilia_splint	OTU01177	0.984	0.964	0.979675	0.000237906	3.23986e-05	7.34311	OTU01177	Bacteria;Actinobacteriota;Acidimicrobiia;Microtrichales;Ilumatobacteraceae;uncultured;metagenome;metagenome_unclassified;	Bacteria	Actinobacteriota	Acidimicrobiia	Microtrichales	Ilumatobacteraceae																						#1a4876
PSm1	Acer_splint.Fraxinus_splint.Populus_splint.Tilia_splint	OTU01178	0.616	0.434	0.704545	8.37006e-05	5.88675e-05	1.42185	OTU01178	Bacteria;Proteobacteria;Alphaproteobacteria;Sphingomonadales;Sphingomonadaceae;Sphingobium;Sphingobium_unclassified;Sphingobium_unclassified;	Bacteria	Proteobacteria	Alphaproteobacteria	Sphingomonadales	Sphingomonadaceae	Sphingobium																					#87a96b
PSm1	Acer_splint.Fraxinus_splint.Populus_splint.Tilia_splint	OTU01179	0.89	0.807	0.906742	0.000196887	3.25032e-05	6.05748	OTU01179	Bacteria;Acidobacteriota;Acidobacteriae;Bryobacterales;Bryobacteraceae;Bryobacter;metagenome;metagenome_unclassified;	Bacteria	Acidobacteriota	Acidobacteriae	Bryobacterales	Bryobacteraceae	Bryobacter																					#1164b4
PSm1	Acer_splint.Fraxinus_splint.Populus_splint.Tilia_splint	OTU01190	0.809	0.809	1	0.000138496	2.02231e-05	6.8484	OTU01190	Bacteria;Acidobacteriota;Blastocatellia;Blastocatellales;Blastocatellaceae;Stenotrophobacter;uncultured_Acidobacteria_bacterium;uncultured_Acidobacteria_bacterium_unclassified;	Bacteria	Acidobacteriota	Blastocatellia	Blastocatellales	Blastocatellaceae	Stenotrophobacter																					#1164b4
PSm1	Acer_splint.Fraxinus_splint.Populus_splint.Tilia_splint	OTU01191	0.929	0.726	0.781485	0.000144983	3.17858e-05	4.56125	OTU01191	Bacteria;Proteobacteria;Gammaproteobacteria;Pseudomonadales;Pseudomonadaceae;Pseudomonas;Pseudomonas_unclassified;Pseudomonas_unclassified;	Bacteria	Proteobacteria	Gammaproteobacteria	Pseudomonadales	Pseudomonadaceae	Pseudomonas																					#87a96b
PSm1	Acer_splint.Fraxinus_splint.Populus_splint.Tilia_splint	OTU01195	0.993	0.993	1	0.000392667	1.65997e-05	23.6551	OTU01195	Bacteria;Actinobacteriota;Acidimicrobiia;Microtrichales;Ilumatobacteraceae;uncultured;metagenome;metagenome_unclassified;	Bacteria	Actinobacteriota	Acidimicrobiia	Microtrichales	Ilumatobacteraceae																						#71bc78
PSm1	Acer_splint.Fraxinus_splint.Populus_splint.Tilia_splint	OTU01197	0.877	0.877	1	0.000185389	2.62161e-05	7.07159	OTU01197	Bacteria;Acidobacteriota;Blastocatellia;Blastocatellales;Blastocatellaceae;Blastocatellaceae_unclassified;Blastocatellaceae_unclassified;Blastocatellaceae_unclassified;	Bacteria	Acidobacteriota	Blastocatellia	Blastocatellales	Blastocatellaceae																						#1164b4
PSm1	Acer_splint.Fraxinus_splint.Populus_splint.Tilia_splint	OTU01198	0.528	0.528	1	8.12155e-05	3.79953e-05	2.13751	OTU01198	Bacteria;Planctomycetota;Planctomycetes;Gemmatales;Gemmataceae;uncultured;metagenome;metagenome_unclassified;	Bacteria	Planctomycetota	Planctomycetes	Gemmatales	Gemmataceae																						#000000
PSm1	Acer_splint.Fraxinus_splint.Populus_splint.Tilia_splint	OTU01199	0.996	0.988	0.991968	0.000225512	1.82387e-05	12.3645	OTU01199	Bacteria;Acidobacteriota;Vicinamibacteria;Vicinamibacterales;Vicinamibacteraceae;uncultured_Acidobacteria_bacterium;uncultured_Acidobacteria_bacterium_unclassified;uncultured_Acidobacteria_bacterium_unclassified;	Bacteria	Acidobacteriota	Vicinamibacteria	Vicinamibacterales	Vicinamibacteraceae																						#1164b4
PSm1	Acer_splint.Fraxinus_splint.Populus_splint.Tilia_splint	OTU01200	0.986	0.848	0.860041	0.000113664	5.82414e-05	1.95159	OTU01200	Bacteria;Acidobacteriota;Acidobacteriae;Acidobacteriales;Acidobacteriaceae_(Subgroup_1);Edaphobacter;Edaphobacter_unclassified;Edaphobacter_unclassified;	Bacteria	Acidobacteriota	Acidobacteriae	Acidobacteriales	Acidobacteriaceae (Subgroup 1)	Edaphobacter																					#1164b4
PSm1	Acer_splint.Fraxinus_splint.Populus_splint.Tilia_splint	OTU01207	0.909	0.738	0.811881	0.000163901	3.84813e-05	4.25924	OTU01207	Bacteria;Verrucomicrobiota;Verrucomicrobiae;Chthoniobacterales;Chthoniobacteraceae;Chthoniobacter;uncultured_Verrucomicrobia_bacterium;uncultured_Verrucomicrobia_bacterium_unclassified;	Bacteria	Verrucomicrobiota	Verrucomicrobiae	Chthoniobacterales	Chthoniobacteraceae	Chthoniobacter																					#b4674d
PSm1	Acer_splint.Fraxinus_splint.Populus_splint.Tilia_splint	OTU01214	0.847	0.847	1	0.000140329	4.11872e-05	3.40709	OTU01214	Bacteria;Proteobacteria;Gammaproteobacteria;Burkholderiales;Nitrosomonadaceae;uncultured;uncultured_bacterium;uncultured_bacterium_unclassified;	Bacteria	Proteobacteria	Gammaproteobacteria	Burkholderiales	Nitrosomonadaceae																						#87a96b
PSm1	Acer_splint.Fraxinus_splint.Populus_splint.Tilia_splint	OTU01215	0.27	0.156	0.577778	0.000309866	1.30183e-05	23.8023	OTU01215	Bacteria;Bacteroidota;Bacteroidia;Cytophagales;Microscillaceae;Ohtaekwangia;metagenome;metagenome_unclassified;	Bacteria	Bacteroidota	Bacteroidia	Cytophagales	Microscillaceae	Ohtaekwangia																					#0d98ba
PSm1	Acer_splint.Fraxinus_splint.Populus_splint.Tilia_splint	OTU01217	0.989	0.989	1	0.00025756	1.1618e-05	22.1691	OTU01217	Bacteria;Acidobacteriota;Vicinamibacteria;Vicinamibacterales;Vicinamibacteraceae;Vicinamibacter;uncultured_bacterium;uncultured_bacterium_unclassified;	Bacteria	Acidobacteriota	Vicinamibacteria	Vicinamibacterales	Vicinamibacteraceae	Vicinamibacter																					#1164b4
PSm1	Acer_splint.Fraxinus_splint.Populus_splint.Tilia_splint	OTU01218	0.922	0.757	0.821041	0.000104989	3.59567e-05	2.91987	OTU01218	Bacteria;Bacteroidota;Bacteroidia;Chitinophagales;Chitinophagaceae;Edaphobaculum;uncultured_bacterium;uncultured_bacterium_unclassified;	Bacteria	Bacteroidota	Bacteroidia	Chitinophagales	Chitinophagaceae	Edaphobaculum																					#0d98ba
PSm1	Acer_splint.Fraxinus_splint.Populus_splint.Tilia_splint	OTU01220	0.971	0.971	1	0.000338973	0	Inf	OTU01220	Bacteria;Acidobacteriota;Acidobacteriae;Bryobacterales;Bryobacteraceae;Bryobacter;Bryobacter_unclassified;Bryobacter_unclassified;	Bacteria	Acidobacteriota	Acidobacteriae	Bryobacterales	Bryobacteraceae	Bryobacter																					#1164b4
PSm1	Acer_splint.Fraxinus_splint.Populus_splint.Tilia_splint	OTU01223	0.651	0.651	1	0.000229783	6.84609e-06	33.5641	OTU01223	Bacteria;Acidobacteriota;Thermoanaerobaculia;Thermoanaerobaculales;Thermoanaerobaculaceae;Subgroup_10;uncultured_bacterium;uncultured_bacterium_unclassified;	Bacteria	Acidobacteriota	Thermoanaerobaculia	Thermoanaerobaculales	Thermoanaerobaculaceae	Subgroup 10																					#1164b4
PSm1	Acer_splint.Fraxinus_splint.Populus_splint.Tilia_splint	OTU01224	0.975	0.967	0.991795	0.000258876	1.19622e-05	21.6411	OTU01224	Bacteria;Actinobacteriota;Acidimicrobiia;Microtrichales;Microtrichaceae;uncultured;metagenome;metagenome_unclassified;	Bacteria	Actinobacteriota	Acidimicrobiia	Microtrichales	Microtrichaceae																						#1a4876
PSm1	Acer_splint.Fraxinus_splint.Populus_splint.Tilia_splint	OTU01225	0.904	0.895	0.990044	0.000233959	8.13699e-06	28.7525	OTU01225	Bacteria;Acidobacteriota;Vicinamibacteria;Vicinamibacterales;Vicinamibacteraceae;Vicinamibacteraceae_unclassified;Vicinamibacteraceae_unclassified;Vicinamibacteraceae_unclassified;	Bacteria	Acidobacteriota	Vicinamibacteria	Vicinamibacterales	Vicinamibacteraceae																						#1164b4
PSm1	Acer_splint.Fraxinus_splint.Populus_splint.Tilia_splint	OTU01228	0.838	0.78	0.930788	0.000138346	1.77617e-05	7.78903	OTU01228	Bacteria;Verrucomicrobiota;Verrucomicrobiae;Chthoniobacterales;Chthoniobacteraceae;Chthoniobacter;Chthoniobacter_unclassified;Chthoniobacter_unclassified;	Bacteria	Verrucomicrobiota	Verrucomicrobiae	Chthoniobacterales	Chthoniobacteraceae	Chthoniobacter																					#b4674d
PSm1	Acer_splint.Fraxinus_splint.Populus_splint.Tilia_splint	OTU01231	0.98	0.963	0.982653	0.000204903	2.11333e-05	9.69574	OTU01231	Bacteria;Chloroflexi;Chloroflexia;Thermomicrobiales;JG30-KF-CM45;uncultured_bacterium;uncultured_bacterium_unclassified;uncultured_bacterium_unclassified;	Bacteria	Chloroflexi	Chloroflexia	Thermomicrobiales	JG30-KF-CM45																						#b2ec5d
PSm1	Acer_splint.Fraxinus_splint.Populus_splint.Tilia_splint	OTU01235	0.849	0.849	1	9.16524e-05	4.77148e-06	19.2084	OTU01235	Bacteria;Firmicutes;Clostridia;Lachnospirales;Lachnospiraceae;Lachnoclostridium;[Clostridium]_methoxybenzovorans_SR3;[Clostridium]_methoxybenzovorans_SR3_unclassified;	Bacteria	Firmicutes	Clostridia	Lachnospirales	Lachnospiraceae	Lachnoclostridium	[Clostridium] methoxybenzovorans SR3																				#d68a59
PSm1	Acer_splint.Fraxinus_splint.Populus_splint.Tilia_splint	OTU01238	0.921	0.921	1	0.000180531	3.82706e-05	4.71723	OTU01238	Bacteria;Planctomycetota;Planctomycetes;Pirellulales;Pirellulaceae;Pirellula;uncultured_bacterium;uncultured_bacterium_unclassified;	Bacteria	Planctomycetota	Planctomycetes	Pirellulales	Pirellulaceae	Pirellula																					#71bc78
PSm1	Acer_splint.Fraxinus_splint.Populus_splint.Tilia_splint	OTU01240	0.885	0.818	0.924294	0.000184016	1.75436e-05	10.4891	OTU01240	Bacteria;Bacteroidota;Bacteroidia;Chitinophagales;Chitinophagaceae;Edaphobaculum;uncultured_bacterium;uncultured_bacterium_unclassified;	Bacteria	Bacteroidota	Bacteroidia	Chitinophagales	Chitinophagaceae	Edaphobaculum																					#0d98ba
PSm1	Acer_splint.Fraxinus_splint.Populus_splint.Tilia_splint	OTU01244	0.394	0.394	1	0.000316636	4.34814e-06	72.821	OTU01244	Bacteria;Myxococcota;Polyangia;Haliangiales;Haliangiaceae;Haliangium;Haliangium_unclassified;Haliangium_unclassified;	Bacteria	Myxococcota	Polyangia	Haliangiales	Haliangiaceae	Haliangium																					#87a96b
PSm1	Acer_splint.Fraxinus_splint.Populus_splint.Tilia_splint	OTU01245	0.62	0.62	1	0.000125028	2.04671e-05	6.10874	OTU01245	Bacteria;Verrucomicrobiota;Verrucomicrobiae;Verrucomicrobiales;Verrucomicrobiaceae;Prosthecobacter;metagenome;metagenome_unclassified;	Bacteria	Verrucomicrobiota	Verrucomicrobiae	Verrucomicrobiales	Verrucomicrobiaceae	Prosthecobacter																					#b4674d
PSm1	Acer_splint.Fraxinus_splint.Populus_splint.Tilia_splint	OTU01247	0.966	0.914	0.94617	0.000269833	1.98479e-05	13.5951	OTU01247	Bacteria;Myxococcota;Polyangia;Polyangiales;Polyangiaceae;Pajaroellobacter;metagenome;metagenome_unclassified;	Bacteria	Myxococcota	Polyangia	Polyangiales	Polyangiaceae	Pajaroellobacter																					#87a96b
PSm1	Acer_splint.Fraxinus_splint.Populus_splint.Tilia_splint	OTU01249	0.996	0.976	0.97992	0.000447274	2.94046e-05	15.211	OTU01249	Bacteria;Proteobacteria;Alphaproteobacteria;Rhizobiales;Rhizobiales_unclassified;Rhizobiales_unclassified;Rhizobiales_unclassified;Rhizobiales_unclassified;	Bacteria	Proteobacteria	Alphaproteobacteria	Rhizobiales																							#87a96b
PSm1	Acer_splint.Fraxinus_splint.Populus_splint.Tilia_splint	OTU01250	0.945	0.945	1	0.000178004	1.74654e-05	10.1918	OTU01250	Bacteria;Myxococcota;Polyangia;Polyangiales;Phaselicystidaceae;Phaselicystis;metagenome;metagenome_unclassified;	Bacteria	Myxococcota	Polyangia	Polyangiales	Phaselicystidaceae	Phaselicystis																					#87a96b
PSm1	Acer_splint.Fraxinus_splint.Populus_splint.Tilia_splint	OTU01255	0.962	0.954	0.991684	0.000271864	1.03044e-05	26.3834	OTU01255	Bacteria;Actinobacteriota;Acidimicrobiia;Microtrichales;Ilumatobacteraceae;Ilumatobacter;uncultured_bacterium;uncultured_bacterium_unclassified;	Bacteria	Actinobacteriota	Acidimicrobiia	Microtrichales	Ilumatobacteraceae	Ilumatobacter																					#1a4876
PSm1	Acer_splint.Fraxinus_splint.Populus_splint.Tilia_splint	OTU01258	0.939	0.879	0.936102	0.00014058	2.06511e-05	6.80738	OTU01258	Bacteria;Proteobacteria;Alphaproteobacteria;Rhizobiales;Xanthobacteraceae;Afipia;metagenome;metagenome_unclassified;	Bacteria	Proteobacteria	Alphaproteobacteria	Rhizobiales	Xanthobacteraceae	Afipia																					#87a96b
PSm1	Acer_splint.Fraxinus_splint.Populus_splint.Tilia_splint	OTU01260	0.974	0.925	0.949692	0.000184064	3.07649e-05	5.98292	OTU01260	Bacteria;Actinobacteriota;Actinobacteria;Propionibacteriales;Nocardioidaceae;Nocardioides;uncultured_actinobacterium;uncultured_actinobacterium_unclassified;	Bacteria	Actinobacteriota	Actinobacteria	Propionibacteriales	Nocardioidaceae	Nocardioides																					#1a4876
PSm1	Acer_splint.Fraxinus_splint.Populus_splint.Tilia_splint	OTU01262	0.95	0.95	1	0.000280694	1.02755e-05	27.3167	OTU01262	Bacteria;Bacteroidota;Bacteroidia;Chitinophagales;Chitinophagaceae;Aurantisolimonas;Aurantisolimonas_unclassified;Aurantisolimonas_unclassified;	Bacteria	Bacteroidota	Bacteroidia	Chitinophagales	Chitinophagaceae	Aurantisolimonas																					#0d98ba
PSm1	Acer_splint.Fraxinus_splint.Populus_splint.Tilia_splint	OTU01263	0.883	0.642	0.727067	0.000144732	3.40598e-05	4.24934	OTU01263	Bacteria;Proteobacteria;Alphaproteobacteria;Sphingomonadales;Sphingomonadaceae;Sphingomonas;Sphingomonas_crusticola;Sphingomonas_crusticola_unclassified;	Bacteria	Proteobacteria	Alphaproteobacteria	Sphingomonadales	Sphingomonadaceae	Sphingomonas	Sphingomonas crusticola																				#87a96b
PSm1	Acer_splint.Fraxinus_splint.Populus_splint.Tilia_splint	OTU01265	0.946	0.659	0.696617	0.00013762	3.61273e-05	3.80932	OTU01265	Bacteria;Proteobacteria;Alphaproteobacteria;Sphingomonadales;Sphingomonadaceae;Sphingoaurantiacus;uncultured_bacterium;uncultured_bacterium_unclassified;	Bacteria	Proteobacteria	Alphaproteobacteria	Sphingomonadales	Sphingomonadaceae	Sphingoaurantiacus																					#87a96b
PSm1	Acer_splint.Fraxinus_splint.Populus_splint.Tilia_splint	OTU01266	0.208	0.208	1	6.46262e-05	0.000122243	0.528668	OTU01266	Bacteria;Myxococcota;Myxococcia;Myxococcales;Myxococcaceae;uncultured;uncultured_bacterium;uncultured_bacterium_unclassified;	Bacteria	Myxococcota	Myxococcia	Myxococcales	Myxococcaceae																						#87a96b
PSm1	Acer_splint.Fraxinus_splint.Populus_splint.Tilia_splint	OTU01268	0.762	0.703	0.922572	0.000145756	4.09978e-05	3.55522	OTU01268	Bacteria;Proteobacteria;Alphaproteobacteria;Rhizobiales;Hyphomicrobiaceae;Hyphomicrobium;Hyphomicrobium_unclassified;Hyphomicrobium_unclassified;	Bacteria	Proteobacteria	Alphaproteobacteria	Rhizobiales	Hyphomicrobiaceae	Hyphomicrobium																					#87a96b
PSm1	Acer_splint.Fraxinus_splint.Populus_splint.Tilia_splint	OTU01269	0.952	0.745	0.782563	0.000111966	4.45521e-05	2.51314	OTU01269	Bacteria;Planctomycetota;Planctomycetes;Isosphaerales;Isosphaeraceae;Singulisphaera;metagenome;metagenome_unclassified;	Bacteria	Planctomycetota	Planctomycetes	Isosphaerales	Isosphaeraceae	Singulisphaera																					#71bc78
PSm1	Acer_splint.Fraxinus_splint.Populus_splint.Tilia_splint	OTU01270	0.167	0.167	1	0.000294973	0	Inf	OTU01270	Bacteria;Bacteroidota;Bacteroidia;Bacteroidales;Paludibacteraceae;Paludibacteraceae_unclassified;Paludibacteraceae_unclassified;Paludibacteraceae_unclassified;	Bacteria	Bacteroidota	Bacteroidia	Bacteroidales	Paludibacteraceae																						#000000
PSm1	Acer_splint.Fraxinus_splint.Populus_splint.Tilia_splint	OTU01274	0.865	0.865	1	0.00022874	3.68881e-06	62.0093	OTU01274	Bacteria;Actinobacteriota;Thermoleophilia;Solirubrobacterales;67-14;uncultured_bacterium;uncultured_bacterium_unclassified;uncultured_bacterium_unclassified;	Bacteria	Actinobacteriota	Thermoleophilia	Solirubrobacterales	67-14																						#1a4876
PSm1	Acer_splint.Fraxinus_splint.Populus_splint.Tilia_splint	OTU01276	0.685	0.568	0.829197	0.000122519	3.05297e-05	4.0131	OTU01276	Bacteria;Actinobacteriota;Thermoleophilia;Solirubrobacterales;Solirubrobacteraceae;Solirubrobacteraceae_unclassified;Solirubrobacteraceae_unclassified;Solirubrobacteraceae_unclassified;	Bacteria	Actinobacteriota	Thermoleophilia	Solirubrobacterales	Solirubrobacteraceae																						#1a4876
PSm1	Acer_splint.Fraxinus_splint.Populus_splint.Tilia_splint	OTU01280	0.91	0.752	0.826374	0.000199748	3.51892e-05	5.67639	OTU01280	Bacteria;Chloroflexi;Chloroflexia;Thermomicrobiales;JG30-KF-CM45;metagenome;metagenome_unclassified;metagenome_unclassified;	Bacteria	Chloroflexi	Chloroflexia	Thermomicrobiales	JG30-KF-CM45																						#b2ec5d
PSm1	Acer_splint.Fraxinus_splint.Populus_splint.Tilia_splint	OTU01284	0.704	0.469	0.666193	0.000100731	2.76924e-05	3.6375	OTU01284	Bacteria;Bacteroidota;Bacteroidia;Sphingobacteriales;Sphingobacteriaceae;Mucilaginibacter;uncultured_Bacteroidetes_bacterium;uncultured_Bacteroidetes_bacterium_unclassified;	Bacteria	Bacteroidota	Bacteroidia	Sphingobacteriales	Sphingobacteriaceae	Mucilaginibacter																					#0d98ba
PSm1	Acer_splint.Fraxinus_splint.Populus_splint.Tilia_splint	OTU01287	0.893	0.878	0.983203	0.000171923	1.10561e-05	15.5501	OTU01287	Bacteria;Chloroflexi;Anaerolineae;SBR1031;A4b;A4b_unclassified;A4b_unclassified;A4b_unclassified;	Bacteria	Chloroflexi	Anaerolineae	SBR1031	A4b																						#87a96b
PSm1	Acer_splint.Fraxinus_splint.Populus_splint.Tilia_splint	OTU01289	0.933	0.911	0.97642	0.000213544	1.8751e-05	11.3884	OTU01289	Bacteria;Proteobacteria;Alphaproteobacteria;Dongiales;Dongiaceae;Dongia;uncultured_bacterium;uncultured_bacterium_unclassified;	Bacteria	Proteobacteria	Alphaproteobacteria	Dongiales	Dongiaceae	Dongia																					#87a96b
PSm1	Acer_splint.Fraxinus_splint.Populus_splint.Tilia_splint	OTU01291	0.871	0.682	0.783008	0.000114667	3.61144e-05	3.17511	OTU01291	Bacteria;Planctomycetota;Planctomycetes;Gemmatales;Gemmataceae;Gemmata;uncultured_planctomycete;uncultured_planctomycete_unclassified;	Bacteria	Planctomycetota	Planctomycetes	Gemmatales	Gemmataceae	Gemmata																					#71bc78
PSm1	Acer_splint.Fraxinus_splint.Populus_splint.Tilia_splint	OTU01293	0.808	0.521	0.644802	0.00011371	4.58049e-05	2.48248	OTU01293	Bacteria;Bacteroidota;Bacteroidia;Sphingobacteriales;Sphingobacteriaceae;Mucilaginibacter;Mucilaginibacter_unclassified;Mucilaginibacter_unclassified;	Bacteria	Bacteroidota	Bacteroidia	Sphingobacteriales	Sphingobacteriaceae	Mucilaginibacter																					#0d98ba
PSm1	Acer_splint.Fraxinus_splint.Populus_splint.Tilia_splint	OTU01294	0.976	0.666	0.682377	7.99235e-05	5.52676e-05	1.44612	OTU01294	Bacteria;Proteobacteria;Alphaproteobacteria;Elsterales;uncultured;uncultured_unclassified;uncultured_unclassified;uncultured_unclassified;	Bacteria	Proteobacteria	Alphaproteobacteria	Elsterales																							#87a96b
PSm1	Acer_splint.Fraxinus_splint.Populus_splint.Tilia_splint	OTU01295	0.97	0.909	0.937113	0.000222714	2.44799e-05	9.09783	OTU01295	Bacteria;Proteobacteria;Alphaproteobacteria;Caulobacterales;Caulobacteraceae;Phenylobacterium;Phenylobacterium_unclassified;Phenylobacterium_unclassified;	Bacteria	Proteobacteria	Alphaproteobacteria	Caulobacterales	Caulobacteraceae	Phenylobacterium																					#87a96b
PSm1	Acer_splint.Fraxinus_splint.Populus_splint.Tilia_splint	OTU01296	0.619	0.546	0.882068	0.00016238	1.27388e-05	12.7469	OTU01296	Bacteria;Verrucomicrobiota;Verrucomicrobiae;Chthoniobacterales;Terrimicrobiaceae;Terrimicrobium;metagenome;metagenome_unclassified;	Bacteria	Verrucomicrobiota	Verrucomicrobiae	Chthoniobacterales	Terrimicrobiaceae	Terrimicrobium																					#b4674d
PSm1	Acer_splint.Fraxinus_splint.Populus_splint.Tilia_splint	OTU01298	0.972	0.964	0.99177	0.00014618	2.75677e-05	5.3026	OTU01298	Bacteria;Acidobacteriota;Acidobacteriae;Bryobacterales;Bryobacteraceae;Bryobacter;metagenome;metagenome_unclassified;	Bacteria	Acidobacteriota	Acidobacteriae	Bryobacterales	Bryobacteraceae	Bryobacter																					#000000
PSm1	Acer_splint.Fraxinus_splint.Populus_splint.Tilia_splint	OTU01308	0.465	0.416	0.894624	7.44473e-05	6.49709e-05	1.14586	OTU01308	Bacteria;Actinobacteriota;Acidimicrobiia;Microtrichales;Microtrichaceae;IMCC26207;uncultured_bacterium;uncultured_bacterium_unclassified;	Bacteria	Actinobacteriota	Acidimicrobiia	Microtrichales	Microtrichaceae	IMCC26207																					#1a4876
PSm1	Acer_splint.Fraxinus_splint.Populus_splint.Tilia_splint	OTU01310	0.581	0.41	0.70568	0.00022359	1.68265e-05	13.288	OTU01310	Bacteria;Proteobacteria;Gammaproteobacteria;Diplorickettsiales;Diplorickettsiaceae;Aquicella;Aquicella_unclassified;Aquicella_unclassified;	Bacteria	Proteobacteria	Gammaproteobacteria	Diplorickettsiales	Diplorickettsiaceae	Aquicella																					#87a96b
PSm1	Acer_splint.Fraxinus_splint.Populus_splint.Tilia_splint	OTU01313	0.721	0.447	0.619972	5.36412e-05	4.6871e-05	1.14444	OTU01313	Bacteria;Proteobacteria;Alphaproteobacteria;Rhizobiales;Hyphomicrobiaceae;Pedomicrobium;Pedomicrobium_unclassified;Pedomicrobium_unclassified;	Bacteria	Proteobacteria	Alphaproteobacteria	Rhizobiales	Hyphomicrobiaceae	Pedomicrobium																					#87a96b
PSm1	Acer_splint.Fraxinus_splint.Populus_splint.Tilia_splint	OTU01314	0.411	0.2	0.486618	7.94493e-05	5.52982e-05	1.43674	OTU01314	Bacteria;Firmicutes;Negativicutes;Veillonellales-Selenomonadales;Sporomusaceae;Sporomusa;Sporomusa_malonica;Sporomusa_malonica_unclassified;	Bacteria	Firmicutes	Negativicutes	Veillonellales-Selenomonadales	Sporomusaceae	Sporomusa	Sporomusa malonica																				#d68a59
PSm1	Acer_splint.Fraxinus_splint.Populus_splint.Tilia_splint	OTU01316	0.904	0.904	1	0.000154799	9.71596e-06	15.9324	OTU01316	Bacteria;Acidobacteriota;Acidobacteriae;Paludibaculum;metagenome;metagenome_unclassified;metagenome_unclassified;metagenome_unclassified;	Bacteria	Acidobacteriota	Acidobacteriae	Paludibaculum																							#1164b4
PSm1	Acer_splint.Fraxinus_splint.Populus_splint.Tilia_splint	OTU01320	0.443	0.291	0.656885	3.84169e-05	9.71141e-05	0.395585	OTU01320	Bacteria;Proteobacteria;Gammaproteobacteria;Burkholderiales;Rhodocyclaceae;Uliginosibacterium;uncultured_bacterium;uncultured_bacterium_unclassified;	Bacteria	Proteobacteria	Gammaproteobacteria	Burkholderiales	Rhodocyclaceae	Uliginosibacterium																					#87a96b
PSm1	Acer_splint.Fraxinus_splint.Populus_splint.Tilia_splint	OTU01322	0.961	0.957	0.995838	0.000151903	1.4862e-05	10.2209	OTU01322	Bacteria;Myxococcota;Polyangia;MSB-4B10;MSB-4B10_unclassified;MSB-4B10_unclassified;MSB-4B10_unclassified;MSB-4B10_unclassified;	Bacteria	Myxococcota	Polyangia	MSB-4B10																							#87a96b
PSm1	Acer_splint.Fraxinus_splint.Populus_splint.Tilia_splint	OTU01328	0.751	0.677	0.901465	0.000107384	3.38631e-05	3.17113	OTU01328	Bacteria;Planctomycetota;Phycisphaerae;Tepidisphaerales;WD2101_soil_group;uncultured_bacterium;uncultured_bacterium_unclassified;uncultured_bacterium_unclassified;	Bacteria	Planctomycetota	Phycisphaerae	Tepidisphaerales	WD2101 soil group																						#71bc78
PSm1	Acer_splint.Fraxinus_splint.Populus_splint.Tilia_splint	OTU01329	0.544	0.464	0.852941	0.00015683	1.63621e-05	9.58493	OTU01329	Bacteria;Verrucomicrobiota;Chlamydiae;Chlamydiales;Parachlamydiaceae;Parachlamydiaceae_unclassified;Parachlamydiaceae_unclassified;Parachlamydiaceae_unclassified;	Bacteria	Verrucomicrobiota	Chlamydiae	Chlamydiales	Parachlamydiaceae																						#1fcecb
PSm1	Acer_splint.Fraxinus_splint.Populus_splint.Tilia_splint	OTU01336	0.974	0.974	1	0.000171937	1.64206e-05	10.4708	OTU01336	Bacteria;Proteobacteria;Gammaproteobacteria;Burkholderiales;Nitrosomonadaceae;Ellin6067;Ellin6067_unclassified;Ellin6067_unclassified;	Bacteria	Proteobacteria	Gammaproteobacteria	Burkholderiales	Nitrosomonadaceae	Ellin6067																					#87a96b
PSm1	Acer_splint.Fraxinus_splint.Populus_splint.Tilia_splint	OTU01341	0.303	0.303	1	7.54383e-05	4.17987e-05	1.8048	OTU01341	Bacteria;Proteobacteria;Gammaproteobacteria;Diplorickettsiales;Diplorickettsiaceae;Aquicella;Aquicella_unclassified;Aquicella_unclassified;	Bacteria	Proteobacteria	Gammaproteobacteria	Diplorickettsiales	Diplorickettsiaceae	Aquicella																					#87a96b
PSm1	Acer_splint.Fraxinus_splint.Populus_splint.Tilia_splint	OTU01342	0.848	0.826	0.974057	0.00011019	2.31503e-05	4.75978	OTU01342	Bacteria;Proteobacteria;Gammaproteobacteria;Burkholderiales;Comamonadaceae;Comamonadaceae_unclassified;Comamonadaceae_unclassified;Comamonadaceae_unclassified;	Bacteria	Proteobacteria	Gammaproteobacteria	Burkholderiales	Comamonadaceae																						#87a96b
PSm1	Acer_splint.Fraxinus_splint.Populus_splint.Tilia_splint	OTU01344	0.811	0.811	1	0.000123976	2.90591e-05	4.26633	OTU01344	Bacteria;Bacteroidota;Bacteroidia;Chitinophagales;Chitinophagaceae;Edaphobaculum;metagenome;metagenome_unclassified;	Bacteria	Bacteroidota	Bacteroidia	Chitinophagales	Chitinophagaceae	Edaphobaculum																					#0d98ba
PSm1	Acer_splint.Fraxinus_splint.Populus_splint.Tilia_splint	OTU01348	0.76	0.76	1	0.000194521	2.53342e-05	7.67823	OTU01348	Bacteria;Chloroflexi;Ktedonobacteria;C0119;uncultured_bacterium;uncultured_bacterium_unclassified;uncultured_bacterium_unclassified;uncultured_bacterium_unclassified;	Bacteria	Chloroflexi	Ktedonobacteria	C0119																							#000000
PSm1	Acer_splint.Fraxinus_splint.Populus_splint.Tilia_splint	OTU01350	0.581	0.581	1	0.000124359	2.16525e-05	5.74341	OTU01350	Bacteria;Proteobacteria;Alphaproteobacteria;Rhizobiales;Hyphomicrobiaceae;Pedomicrobium;uncultured_Hyphomicrobiaceae_bacterium;uncultured_Hyphomicrobiaceae_bacterium_unclassified;	Bacteria	Proteobacteria	Alphaproteobacteria	Rhizobiales	Hyphomicrobiaceae	Pedomicrobium																					#87a96b
PSm1	Acer_splint.Fraxinus_splint.Populus_splint.Tilia_splint	OTU01351	0.392	0.392	1	0.000224905	1.71259e-06	131.325	OTU01351	Bacteria;Proteobacteria;Gammaproteobacteria;R7C24;R7C24_unclassified;R7C24_unclassified;R7C24_unclassified;R7C24_unclassified;	Bacteria	Proteobacteria	Gammaproteobacteria	R7C24																							#87a96b
PSm1	Acer_splint.Fraxinus_splint.Populus_splint.Tilia_splint	OTU01352	0.994	0.994	1	0.000206389	6.32577e-06	32.6267	OTU01352	Bacteria;Actinobacteriota;Thermoleophilia;Solirubrobacterales;Solirubrobacteraceae;Solirubrobacter;Solirubrobacter_unclassified;Solirubrobacter_unclassified;	Bacteria	Actinobacteriota	Thermoleophilia	Solirubrobacterales	Solirubrobacteraceae	Solirubrobacter																					#1a4876
PSm1	Acer_splint.Fraxinus_splint.Populus_splint.Tilia_splint	OTU01354	0.945	0.914	0.967196	0.000163997	2.45437e-05	6.68182	OTU01354	Bacteria;Proteobacteria;Alphaproteobacteria;Rhizobiales;Hyphomicrobiaceae;Hyphomicrobium;uncultured_Hyphomicrobiaceae_bacterium;uncultured_Hyphomicrobiaceae_bacterium_unclassified;	Bacteria	Proteobacteria	Alphaproteobacteria	Rhizobiales	Hyphomicrobiaceae	Hyphomicrobium																					#87a96b
PSm1	Acer_splint.Fraxinus_splint.Populus_splint.Tilia_splint	OTU01355	0.829	0.829	1	0.000208696	7.52476e-06	27.7345	OTU01355	Bacteria;Bacteroidota;Bacteroidia;Cytophagales;Spirosomaceae;Dyadobacter;uncultured_bacterium;uncultured_bacterium_unclassified;	Bacteria	Bacteroidota	Bacteroidia	Cytophagales	Spirosomaceae	Dyadobacter																					#0d98ba
PSm1	Acer_splint.Fraxinus_splint.Populus_splint.Tilia_splint	OTU01359	0.326	0.255	0.782209	3.94212e-05	4.19488e-05	0.939747	OTU01359	Bacteria;Proteobacteria;Gammaproteobacteria;Diplorickettsiales;Diplorickettsiaceae;uncultured;uncultured_bacterium;uncultured_bacterium_unclassified;	Bacteria	Proteobacteria	Gammaproteobacteria	Diplorickettsiales	Diplorickettsiaceae																						#87a96b
PSm1	Acer_splint.Fraxinus_splint.Populus_splint.Tilia_splint	OTU01366	0.105	0.105	1	3.93558e-05	8.47622e-06	4.64309	OTU01366	Bacteria;Proteobacteria;Gammaproteobacteria;Burkholderiales;Oxalobacteraceae;Massilia;Massilia_timonae;Massilia_timonae_unclassified;	Bacteria	Proteobacteria	Gammaproteobacteria	Burkholderiales	Oxalobacteraceae	Massilia	Massilia timonae																				#87a96b
PSm1	Acer_splint.Fraxinus_splint.Populus_splint.Tilia_splint	OTU01369	0.398	0.298	0.748744	4.288e-05	3.23786e-05	1.32433	OTU01369	Bacteria;Actinobacteriota;Acidimicrobiia;IMCC26256;uncultured_Ferrimicrobium_sp.;uncultured_Ferrimicrobium_sp._unclassified;uncultured_Ferrimicrobium_sp._unclassified;uncultured_Ferrimicrobium_sp._unclassified;	Bacteria	Actinobacteriota	Acidimicrobiia	IMCC26256																							#1a4876
PSm1	Acer_splint.Fraxinus_splint.Populus_splint.Tilia_splint	OTU01373	0.472	0.373	0.790254	2.89082e-05	1.13252e-05	2.55257	OTU01373	Bacteria;Verrucomicrobiota;Verrucomicrobiae;Verrucomicrobiales;Verrucomicrobiaceae;uncultured;uncultured_bacterium;uncultured_bacterium_unclassified;	Bacteria	Verrucomicrobiota	Verrucomicrobiae	Verrucomicrobiales	Verrucomicrobiaceae																						#000000
PSm1	Acer_splint.Fraxinus_splint.Populus_splint.Tilia_splint	OTU01374	0.904	0.874	0.966814	0.000135034	2.6303e-05	5.13378	OTU01374	Bacteria;Proteobacteria;Alphaproteobacteria;Zavarziniales;uncultured;metagenome;metagenome_unclassified;metagenome_unclassified;	Bacteria	Proteobacteria	Alphaproteobacteria	Zavarziniales																							#87a96b
PSm1	Acer_splint.Fraxinus_splint.Populus_splint.Tilia_splint	OTU01376	0.817	0.794	0.971848	0.000180985	9.27267e-06	19.5181	OTU01376	Bacteria;Myxococcota;Polyangia;Polyangiales;Phaselicystidaceae;Phaselicystis;metagenome;metagenome_unclassified;	Bacteria	Myxococcota	Polyangia	Polyangiales	Phaselicystidaceae	Phaselicystis																					#87a96b
PSm1	Acer_splint.Fraxinus_splint.Populus_splint.Tilia_splint	OTU01377	0.904	0.904	1	0.0001443	6.38951e-06	22.5839	OTU01377	Bacteria;Planctomycetota;Planctomycetes;Pirellulales;Pirellulaceae;uncultured;metagenome;metagenome_unclassified;	Bacteria	Planctomycetota	Planctomycetes	Pirellulales	Pirellulaceae																						#71bc78
PSm1	Acer_splint.Fraxinus_splint.Populus_splint.Tilia_splint	OTU01378	0.865	0.865	1	0.000238734	9.18452e-06	25.9931	OTU01378	Bacteria;Proteobacteria;Gammaproteobacteria;Burkholderiales;Comamonadaceae;Leptothrix;metagenome;metagenome_unclassified;	Bacteria	Proteobacteria	Gammaproteobacteria	Burkholderiales	Comamonadaceae	Leptothrix																					#000000
PSm1	Acer_splint.Fraxinus_splint.Populus_splint.Tilia_splint	OTU01379	0.865	0.849	0.981503	0.000171569	2.09628e-05	8.18448	OTU01379	Bacteria;Bacteroidota;Bacteroidia;Chitinophagales;Chitinophagaceae;Ferruginibacter;uncultured_Bacteroidetes_bacterium;uncultured_Bacteroidetes_bacterium_unclassified;	Bacteria	Bacteroidota	Bacteroidia	Chitinophagales	Chitinophagaceae	Ferruginibacter																					#0d98ba
PSm1	Acer_splint.Fraxinus_splint.Populus_splint.Tilia_splint	OTU01381	0.435	0.435	1	0.000109244	7.31621e-06	14.9318	OTU01381	Bacteria;Actinobacteriota;Actinobacteria;Propionibacteriales;Nocardioidaceae;Nocardioides;Nocardioides_unclassified;Nocardioides_unclassified;	Bacteria	Actinobacteriota	Actinobacteria	Propionibacteriales	Nocardioidaceae	Nocardioides																					#1a4876
PSm1	Acer_splint.Fraxinus_splint.Populus_splint.Tilia_splint	OTU01383	0.902	0.873	0.967849	0.000152142	2.38343e-05	6.38331	OTU01383	Bacteria;Verrucomicrobiota;Chlamydiae;Chlamydiales;Parachlamydiaceae;Neochlamydia;metagenome;metagenome_unclassified;	Bacteria	Verrucomicrobiota	Chlamydiae	Chlamydiales	Parachlamydiaceae	Neochlamydia																					#1fcecb
PSm1	Acer_splint.Fraxinus_splint.Populus_splint.Tilia_splint	OTU01384	0.11	0.11	1	0.000222472	1.71185e-06	129.96	OTU01384	Bacteria;Armatimonadota;Fimbriimonadia;Fimbriimonadales;Fimbriimonadaceae;metagenome;metagenome_unclassified;metagenome_unclassified;	Bacteria	Armatimonadota	Fimbriimonadia	Fimbriimonadales	Fimbriimonadaceae																						#158078
PSm1	Acer_splint.Fraxinus_splint.Populus_splint.Tilia_splint	OTU01386	0.853	0.853	1	0.000112005	2.4308e-05	4.60773	OTU01386	Bacteria;Proteobacteria;Gammaproteobacteria;Burkholderiales;TRA3-20;TRA3-20_unclassified;TRA3-20_unclassified;TRA3-20_unclassified;	Bacteria	Proteobacteria	Gammaproteobacteria	Burkholderiales	TRA3-20																						#000000
PSm1	Acer_splint.Fraxinus_splint.Populus_splint.Tilia_splint	OTU01387	0.987	0.987	1	0.0002326	4.41328e-06	52.7046	OTU01387	Bacteria;Bacteroidota;Bacteroidia;Chitinophagales;Chitinophagaceae;Terrimonas;uncultured_bacterium;uncultured_bacterium_unclassified;	Bacteria	Bacteroidota	Bacteroidia	Chitinophagales	Chitinophagaceae	Terrimonas																					#000000
PSm1	Acer_splint.Fraxinus_splint.Populus_splint.Tilia_splint	OTU01394	0.786	0.786	1	0.000197131	7.11398e-06	27.7103	OTU01394	Bacteria;Planctomycetota;Phycisphaerae;Tepidisphaerales;Tepidisphaeraceae;uncultured_bacterium;uncultured_bacterium_unclassified;uncultured_bacterium_unclassified;	Bacteria	Planctomycetota	Phycisphaerae	Tepidisphaerales	Tepidisphaeraceae																						#71bc78
PSm1	Acer_splint.Fraxinus_splint.Populus_splint.Tilia_splint	OTU01401	0.873	0.699	0.800687	0.000125173	3.55507e-05	3.52096	OTU01401	Bacteria;Myxococcota;Polyangia;Polyangiales;Polyangiaceae;Pajaroellobacter;uncultured_bacterium;uncultured_bacterium_unclassified;	Bacteria	Myxococcota	Polyangia	Polyangiales	Polyangiaceae	Pajaroellobacter																					#87a96b
PSm1	Acer_splint.Fraxinus_splint.Populus_splint.Tilia_splint	OTU01408	0.984	0.873	0.887195	0.000146143	1.9702e-05	7.41769	OTU01408	Bacteria;Proteobacteria;Alphaproteobacteria;Azospirillales;Inquilinaceae;Inquilinus;uncultured_Alphaproteobacteria_bacterium;uncultured_Alphaproteobacteria_bacterium_unclassified;	Bacteria	Proteobacteria	Alphaproteobacteria	Azospirillales	Inquilinaceae	Inquilinus																					#87a96b
PSm1	Acer_splint.Fraxinus_splint.Populus_splint.Tilia_splint	OTU01413	0.89	0.89	1	0.000202111	1.14813e-05	17.6035	OTU01413	Bacteria;Proteobacteria;Alphaproteobacteria;Rhizobiales;Rhizobiaceae;Rhizobiaceae_unclassified;Rhizobiaceae_unclassified;Rhizobiaceae_unclassified;	Bacteria	Proteobacteria	Alphaproteobacteria	Rhizobiales	Rhizobiaceae																						#87a96b
PSm1	Acer_splint.Fraxinus_splint.Populus_splint.Tilia_splint	OTU01414	0.915	0.635	0.693989	0.000102159	3.05911e-05	3.3395	OTU01414	Bacteria;Actinobacteriota;Actinobacteria;Micromonosporales;Micromonosporaceae;Actinoplanes;Actinoplanes_unclassified;Actinoplanes_unclassified;	Bacteria	Actinobacteriota	Actinobacteria	Micromonosporales	Micromonosporaceae	Actinoplanes																					#1a4876
PSm1	Acer_splint.Fraxinus_splint.Populus_splint.Tilia_splint	OTU01415	0.525	0.213	0.405714	7.34057e-05	4.84894e-05	1.51385	OTU01415	Bacteria;Proteobacteria;Alphaproteobacteria;Sphingomonadales;Sphingomonadaceae;Sphingomonas;Sphingomonas_unclassified;Sphingomonas_unclassified;	Bacteria	Proteobacteria	Alphaproteobacteria	Sphingomonadales	Sphingomonadaceae	Sphingomonas																					#87a96b
PSm1	Acer_splint.Fraxinus_splint.Populus_splint.Tilia_splint	OTU01418	0.017	0.017	1	0.000180585	1.42039e-06	127.138	OTU01418	Bacteria;Myxococcota;Polyangia;Polyangiales;BIrii41;uncultured_delta_proteobacterium;uncultured_delta_proteobacterium_unclassified;uncultured_delta_proteobacterium_unclassified;	Bacteria	Myxococcota	Polyangia	Polyangiales	BIrii41																						#87a96b
PSm1	Acer_splint.Fraxinus_splint.Populus_splint.Tilia_splint	OTU01420	0.939	0.939	1	0.000188603	1.10612e-05	17.0508	OTU01420	Bacteria;Proteobacteria;Alphaproteobacteria;Rhizobiales;Xanthobacteraceae;uncultured;uncultured_Bradyrhizobiaceae_bacterium;uncultured_Bradyrhizobiaceae_bacterium_unclassified;	Bacteria	Proteobacteria	Alphaproteobacteria	Rhizobiales	Xanthobacteraceae																						#87a96b
PSm1	Acer_splint.Fraxinus_splint.Populus_splint.Tilia_splint	OTU01421	0.692	0.629	0.90896	6.68672e-05	3.32293e-05	2.0123	OTU01421	Bacteria;Actinobacteriota;Actinobacteria;Frankiales;Frankiales_unclassified;Frankiales_unclassified;Frankiales_unclassified;Frankiales_unclassified;	Bacteria	Actinobacteriota	Actinobacteria	Frankiales																							#1a4876
PSm1	Acer_splint.Fraxinus_splint.Populus_splint.Tilia_splint	OTU01424	0.238	0.238	1	7.15252e-05	2.09782e-05	3.40949	OTU01424	Bacteria;Acidobacteriota;Vicinamibacteria;Vicinamibacterales;uncultured;uncultured_unclassified;uncultured_unclassified;uncultured_unclassified;	Bacteria	Acidobacteriota	Vicinamibacteria	Vicinamibacterales																							#000000
PSm1	Acer_splint.Fraxinus_splint.Populus_splint.Tilia_splint	OTU01432	0.879	0.879	1	0.000234801	1.1509e-05	20.4015	OTU01432	Bacteria;Proteobacteria;Alphaproteobacteria;Rhizobiales;Xanthobacteraceae;Azorhizobium;Azorhizobium_doebereinerae;Azorhizobium_doebereinerae_unclassified;	Bacteria	Proteobacteria	Alphaproteobacteria	Rhizobiales	Xanthobacteraceae	Azorhizobium	Azorhizobium doebereinerae																				#87a96b
PSm1	Acer_splint.Fraxinus_splint.Populus_splint.Tilia_splint	OTU01434	0.949	0.949	1	0.000215222	6.65314e-06	32.349	OTU01434	Bacteria;Chloroflexi;TK10;uncultured_bacterium;uncultured_bacterium_unclassified;uncultured_bacterium_unclassified;uncultured_bacterium_unclassified;uncultured_bacterium_unclassified;	Bacteria	Chloroflexi	TK10																								#000000
PSm1	Acer_splint.Fraxinus_splint.Populus_splint.Tilia_splint	OTU01435	0.425	0.221	0.52	6.36517e-05	4.65004e-05	1.36884	OTU01435	Bacteria;Proteobacteria;Alphaproteobacteria;Rhizobiales;Stappiaceae;Pannonibacter;Pannonibacter_phragmitetus;Pannonibacter_phragmitetus_unclassified;	Bacteria	Proteobacteria	Alphaproteobacteria	Rhizobiales	Stappiaceae	Pannonibacter	Pannonibacter phragmitetus																				#87a96b
PSm1	Acer_splint.Fraxinus_splint.Populus_splint.Tilia_splint	OTU01438	0.842	0.561	0.666271	0.000104528	8.54472e-05	1.2233	OTU01438	Bacteria;Planctomycetota;Planctomycetes;Isosphaerales;Isosphaeraceae;Tundrisphaera;uncultured_bacterium;uncultured_bacterium_unclassified;	Bacteria	Planctomycetota	Planctomycetes	Isosphaerales	Isosphaeraceae	Tundrisphaera																					#71bc78
PSm1	Acer_splint.Fraxinus_splint.Populus_splint.Tilia_splint	OTU01440	0.924	0.913	0.988095	0.000179705	1.30682e-05	13.7513	OTU01440	Bacteria;Planctomycetota;Planctomycetes;Pirellulales;Pirellulaceae;Pir4_lineage;uncultured_Pirellula_sp.;uncultured_Pirellula_sp._unclassified;	Bacteria	Planctomycetota	Planctomycetes	Pirellulales	Pirellulaceae	Pir4 lineage																					#71bc78
PSm1	Acer_splint.Fraxinus_splint.Populus_splint.Tilia_splint	OTU01446	0.74	0.391	0.528378	0.000145046	4.022e-05	3.60631	OTU01446	Bacteria;Planctomycetota;Planctomycetes;Gemmatales;Gemmataceae;Gemmata;uncultured_bacterium;uncultured_bacterium_unclassified;	Bacteria	Planctomycetota	Planctomycetes	Gemmatales	Gemmataceae	Gemmata																					#71bc78
PSm1	Acer_splint.Fraxinus_splint.Populus_splint.Tilia_splint	OTU01447	0.298	0.195	0.654362	2.8427e-05	7.44971e-05	0.381585	OTU01447	Bacteria;Proteobacteria;Gammaproteobacteria;Legionellales;Legionellaceae;Legionella;uncultured_bacterium;uncultured_bacterium_unclassified;	Bacteria	Proteobacteria	Gammaproteobacteria	Legionellales	Legionellaceae	Legionella																					#87a96b
PSm1	Acer_splint.Fraxinus_splint.Populus_splint.Tilia_splint	OTU01448	0.21	0.21	1	0.000266883	0	Inf	OTU01448	Bacteria;Chloroflexi;Chloroflexia;Thermomicrobiales;JG30-KF-CM45;uncultured_bacterium;uncultured_bacterium_unclassified;uncultured_bacterium_unclassified;	Bacteria	Chloroflexi	Chloroflexia	Thermomicrobiales	JG30-KF-CM45																						#b2ec5d
PSm1	Acer_splint.Fraxinus_splint.Populus_splint.Tilia_splint	OTU01449	0.484	0.484	1	0.000141425	6.99263e-06	20.2249	OTU01449	Bacteria;Myxococcota;Polyangia;Polyangiales;BIrii41;BIrii41_unclassified;BIrii41_unclassified;BIrii41_unclassified;	Bacteria	Myxococcota	Polyangia	Polyangiales	BIrii41																						#87a96b
PSm1	Acer_splint.Fraxinus_splint.Populus_splint.Tilia_splint	OTU01451	0.579	0.508	0.877375	0.000118777	2.25656e-05	5.26366	OTU01451	Bacteria;Bdellovibrionota;Oligoflexia;0319-6G20;0319-6G20_unclassified;0319-6G20_unclassified;0319-6G20_unclassified;0319-6G20_unclassified;	Bacteria	Bdellovibrionota	Oligoflexia	0319-6G20																							#87a96b
PSm1	Acer_splint.Fraxinus_splint.Populus_splint.Tilia_splint	OTU01453	0.777	0.737	0.94852	0.000138763	9.82024e-06	14.1303	OTU01453	Bacteria;Bacteroidota;Bacteroidia;Sphingobacteriales;Sphingobacteriaceae;Pedobacter;Pedobacter_unclassified;Pedobacter_unclassified;	Bacteria	Bacteroidota	Bacteroidia	Sphingobacteriales	Sphingobacteriaceae	Pedobacter																					#0d98ba
PSm1	Acer_splint.Fraxinus_splint.Populus_splint.Tilia_splint	OTU01454	0.136	0.078	0.573529	3.09209e-05	3.35161e-05	0.92257	OTU01454	Bacteria;Proteobacteria;Gammaproteobacteria;Burkholderiales;SC-I-84;uncultured_Rhodocyclaceae_bacterium;uncultured_Rhodocyclaceae_bacterium_unclassified;uncultured_Rhodocyclaceae_bacterium_unclassified;	Bacteria	Proteobacteria	Gammaproteobacteria	Burkholderiales	SC-I-84																						#87a96b
PSm1	Acer_splint.Fraxinus_splint.Populus_splint.Tilia_splint	OTU01457	0.774	0.594	0.767442	8.71471e-05	2.8241e-05	3.08584	OTU01457	Bacteria;Planctomycetota;Planctomycetes;Pirellulales;Pirellulaceae;Pir4_lineage;metagenome;metagenome_unclassified;	Bacteria	Planctomycetota	Planctomycetes	Pirellulales	Pirellulaceae	Pir4 lineage																					#71bc78
PSm1	Acer_splint.Fraxinus_splint.Populus_splint.Tilia_splint	OTU01461	0.899	0.899	1	0.000164113	5.99212e-06	27.3882	OTU01461	Bacteria;Planctomycetota;Planctomycetes;Pirellulales;Pirellulaceae;uncultured;metagenome;metagenome_unclassified;	Bacteria	Planctomycetota	Planctomycetes	Pirellulales	Pirellulaceae																						#71bc78
PSm1	Acer_splint.Fraxinus_splint.Populus_splint.Tilia_splint	OTU01462	0.35	0.35	1	5.69046e-05	3.05393e-05	1.86332	OTU01462	Bacteria;Planctomycetota;Planctomycetes;Planctomycetales;Rubinisphaeraceae;Planctomicrobium;uncultured_bacterium;uncultured_bacterium_unclassified;	Bacteria	Planctomycetota	Planctomycetes	Planctomycetales	Rubinisphaeraceae	Planctomicrobium																					#71bc78
PSm1	Acer_splint.Fraxinus_splint.Populus_splint.Tilia_splint	OTU01465	0.538	0.472	0.877323	0.000134209	6.10023e-05	2.20006	OTU01465	Bacteria;Proteobacteria;Alphaproteobacteria;Rhizobiales;Devosiaceae;Devosia;Devosia_unclassified;Devosia_unclassified;	Bacteria	Proteobacteria	Alphaproteobacteria	Rhizobiales	Devosiaceae	Devosia																					#87a96b
PSm1	Acer_splint.Fraxinus_splint.Populus_splint.Tilia_splint	OTU01468	0.877	0.733	0.835804	0.000122474	3.49915e-05	3.50011	OTU01468	Bacteria;Dependentiae;Babeliae;Babeliales;Babeliales_unclassified;Babeliales_unclassified;Babeliales_unclassified;Babeliales_unclassified;	Bacteria	Dependentiae	Babeliae	Babeliales																							#000000
PSm1	Acer_splint.Fraxinus_splint.Populus_splint.Tilia_splint	OTU01470	0.676	0.33	0.488166	0.000133978	7.47773e-05	1.7917	OTU01470	Bacteria;Proteobacteria;Gammaproteobacteria;Pseudomonadales;Moraxellaceae;Cavicella;Cavicella_unclassified;Cavicella_unclassified;	Bacteria	Proteobacteria	Gammaproteobacteria	Pseudomonadales	Moraxellaceae	Cavicella																					#87a96b
PSm1	Acer_splint.Fraxinus_splint.Populus_splint.Tilia_splint	OTU01475	0.482	0.482	1	0.000247252	1.47749e-05	16.7346	OTU01475	Bacteria;Bacteroidota;Bacteroidia;Chitinophagales;Saprospiraceae;uncultured;uncultured_unclassified;uncultured_unclassified;	Bacteria	Bacteroidota	Bacteroidia	Chitinophagales	Saprospiraceae																						#0d98ba
PSm1	Acer_splint.Fraxinus_splint.Populus_splint.Tilia_splint	OTU01477	0.925	0.621	0.671351	9.80961e-05	2.97554e-05	3.29674	OTU01477	Bacteria;Gemmatimonadota;Gemmatimonadetes;Gemmatimonadales;Gemmatimonadaceae;Gemmatimonas;metagenome;metagenome_unclassified;	Bacteria	Gemmatimonadota	Gemmatimonadetes	Gemmatimonadales	Gemmatimonadaceae	Gemmatimonas																					#6699cc
PSm1	Acer_splint.Fraxinus_splint.Populus_splint.Tilia_splint	OTU01480	0.791	0.75	0.948167	0.000164907	2.23894e-05	7.36543	OTU01480	Bacteria;Proteobacteria;Alphaproteobacteria;Caulobacterales;Hyphomonadaceae;SWB02;uncultured_bacterium;uncultured_bacterium_unclassified;	Bacteria	Proteobacteria	Alphaproteobacteria	Caulobacterales	Hyphomonadaceae	SWB02																					#ff5349
PSm1	Acer_splint.Fraxinus_splint.Populus_splint.Tilia_splint	OTU01485	0.869	0.855	0.98389	0.000126422	1.35374e-05	9.33874	OTU01485	Bacteria;Verrucomicrobiota;Verrucomicrobiae;Chthoniobacterales;Chthoniobacteraceae;Chthoniobacter;uncultured_bacterium;uncultured_bacterium_unclassified;	Bacteria	Verrucomicrobiota	Verrucomicrobiae	Chthoniobacterales	Chthoniobacteraceae	Chthoniobacter																					#b4674d
PSm1	Acer_splint.Fraxinus_splint.Populus_splint.Tilia_splint	OTU01489	0.666	0.666	1	0.000116851	3.05777e-05	3.82145	OTU01489	Bacteria;Bdellovibrionota;Oligoflexia;0319-6G20;metagenome;metagenome_unclassified;metagenome_unclassified;metagenome_unclassified;	Bacteria	Bdellovibrionota	Oligoflexia	0319-6G20																							#87a96b
PSm1	Acer_splint.Fraxinus_splint.Populus_splint.Tilia_splint	OTU01491	0.302	0.202	0.668874	4.46422e-05	4.01327e-05	1.11237	OTU01491	Bacteria;Verrucomicrobiota;Chlamydiae;Chlamydiales;Parachlamydiaceae;uncultured;metagenome;metagenome_unclassified;	Bacteria	Verrucomicrobiota	Chlamydiae	Chlamydiales	Parachlamydiaceae																						#1fcecb
PSm1	Acer_splint.Fraxinus_splint.Populus_splint.Tilia_splint	OTU01492	0.788	0.515	0.653553	9.03439e-05	3.90252e-05	2.31501	OTU01492	Bacteria;Cyanobacteria;Cyanobacteriia;Chloroplast;uncultured_eubacterium_WD215;uncultured_eubacterium_WD215_unclassified;uncultured_eubacterium_WD215_unclassified;uncultured_eubacterium_WD215_unclassified;	Bacteria	Cyanobacteria	Cyanobacteriia	Chloroplast																							#1dacd6
PSm1	Acer_splint.Fraxinus_splint.Populus_splint.Tilia_splint	OTU01493	0.367	0.357	0.972752	0.000114209	1.5169e-05	7.5291	OTU01493	Bacteria;Proteobacteria;Alphaproteobacteria;Rhizobiales;Devosiaceae;Devosia;uncultured_bacterium;uncultured_bacterium_unclassified;	Bacteria	Proteobacteria	Alphaproteobacteria	Rhizobiales	Devosiaceae	Devosia																					#000000
PSm1	Acer_splint.Fraxinus_splint.Populus_splint.Tilia_splint	OTU01494	0.628	0.532	0.847134	0.000116337	2.8257e-05	4.11709	OTU01494	Bacteria;Myxococcota;Polyangia;Polyangiales;Polyangiaceae;Pajaroellobacter;metagenome;metagenome_unclassified;	Bacteria	Myxococcota	Polyangia	Polyangiales	Polyangiaceae	Pajaroellobacter																					#87a96b
PSm1	Acer_splint.Fraxinus_splint.Populus_splint.Tilia_splint	OTU01496	0.125	0.125	1	0.000123676	2.32517e-05	5.31901	OTU01496	Bacteria;Bacteria_unclassified;Bacteria_unclassified;Bacteria_unclassified;Bacteria_unclassified;Bacteria_unclassified;Bacteria_unclassified;Bacteria_unclassified;	Bacteria																										#87a96b
PSm1	Acer_splint.Fraxinus_splint.Populus_splint.Tilia_splint	OTU01497	0.564	0.433	0.76773	4.5621e-05	2.20576e-05	2.06827	OTU01497	Bacteria;Planctomycetota;Planctomycetes;Gemmatales;Gemmataceae;uncultured;metagenome;metagenome_unclassified;	Bacteria	Planctomycetota	Planctomycetes	Gemmatales	Gemmataceae																						#000000
PSm1	Acer_splint.Fraxinus_splint.Populus_splint.Tilia_splint	OTU01502	0.853	0.817	0.957796	0.000123687	1.44525e-05	8.55822	OTU01502	Bacteria;Bacteroidota;Bacteroidia;Chitinophagales;Chitinophagaceae;Ferruginibacter;metagenome;metagenome_unclassified;	Bacteria	Bacteroidota	Bacteroidia	Chitinophagales	Chitinophagaceae	Ferruginibacter																					#0d98ba
PSm1	Acer_splint.Fraxinus_splint.Populus_splint.Tilia_splint	OTU01503	0.839	0.729	0.868892	0.000149995	1.68751e-05	8.88857	OTU01503	Bacteria;Planctomycetota;Planctomycetes;Pirellulales;Pirellulaceae;uncultured;metagenome;metagenome_unclassified;	Bacteria	Planctomycetota	Planctomycetes	Pirellulales	Pirellulaceae																						#000000
PSm1	Acer_splint.Fraxinus_splint.Populus_splint.Tilia_splint	OTU01504	0.891	0.85	0.953984	0.000185345	1.46816e-05	12.6243	OTU01504	Bacteria;Chloroflexi;Chloroflexia;Thermomicrobiales;JG30-KF-CM45;metagenome;metagenome_unclassified;metagenome_unclassified;	Bacteria	Chloroflexi	Chloroflexia	Thermomicrobiales	JG30-KF-CM45																						#b2ec5d
PSm1	Acer_splint.Fraxinus_splint.Populus_splint.Tilia_splint	OTU01505	0.032	0.032	1	2.40045e-05	1.17869e-06	20.3654	OTU01505	Bacteria;Bacteroidota;Bacteroidia;Chitinophagales;Chitinophagaceae;Taibaiella;uncultured_bacterium;uncultured_bacterium_unclassified;	Bacteria	Bacteroidota	Bacteroidia	Chitinophagales	Chitinophagaceae	Taibaiella																					#0d98ba
PSm1	Acer_splint.Fraxinus_splint.Populus_splint.Tilia_splint	OTU01506	0.849	0.593	0.698469	0.000163459	3.33454e-05	4.90201	OTU01506	Bacteria;Actinobacteriota;Actinobacteria;Corynebacteriales;Mycobacteriaceae;Mycobacterium;metagenome;metagenome_unclassified;	Bacteria	Actinobacteriota	Actinobacteria	Corynebacteriales	Mycobacteriaceae	Mycobacterium																					#1a4876
PSm1	Acer_splint.Fraxinus_splint.Populus_splint.Tilia_splint	OTU01507	0.889	0.889	1	0.000179307	7.80707e-06	22.9672	OTU01507	Bacteria;Proteobacteria;Alphaproteobacteria;Rhizobiales;Devosiaceae;uncultured;metagenome;metagenome_unclassified;	Bacteria	Proteobacteria	Alphaproteobacteria	Rhizobiales	Devosiaceae																						#87a96b
PSm1	Acer_splint.Fraxinus_splint.Populus_splint.Tilia_splint	OTU01510	0.409	0.409	1	0.000200502	1.05973e-05	18.9201	OTU01510	Bacteria;Myxococcota;Polyangia;Polyangiales;BIrii41;uncultured_bacterium;uncultured_bacterium_unclassified;uncultured_bacterium_unclassified;	Bacteria	Myxococcota	Polyangia	Polyangiales	BIrii41																						#87a96b
PSm1	Acer_splint.Fraxinus_splint.Populus_splint.Tilia_splint	OTU01512	0.197	0.197	1	7.55758e-05	3.42658e-05	2.20557	OTU01512	Bacteria;Chloroflexi;TK10;TK10_unclassified;TK10_unclassified;TK10_unclassified;TK10_unclassified;TK10_unclassified;	Bacteria	Chloroflexi	TK10																								#000000
PSm1	Acer_splint.Fraxinus_splint.Populus_splint.Tilia_splint	OTU01518	0.873	0.837	0.958763	0.000196084	1.69922e-05	11.5397	OTU01518	Bacteria;Proteobacteria;Alphaproteobacteria;Caulobacterales;Caulobacteraceae;uncultured;metagenome;metagenome_unclassified;	Bacteria	Proteobacteria	Alphaproteobacteria	Caulobacterales	Caulobacteraceae																						#87a96b
PSm1	Acer_splint.Fraxinus_splint.Populus_splint.Tilia_splint	OTU01520	0.926	0.922	0.99568	0.000161282	9.58743e-06	16.8222	OTU01520	Bacteria;Chloroflexi;Anaerolineae;RBG-13-54-9;uncultured_bacterium;uncultured_bacterium_unclassified;uncultured_bacterium_unclassified;uncultured_bacterium_unclassified;	Bacteria	Chloroflexi	Anaerolineae	RBG-13-54-9																							#000000
PSm1	Acer_splint.Fraxinus_splint.Populus_splint.Tilia_splint	OTU01523	0.523	0.403	0.770554	0.000128876	1.84411e-05	6.9885	OTU01523	Bacteria;Planctomycetota;Phycisphaerae;Tepidisphaerales;WD2101_soil_group;uncultured_bacterium;uncultured_bacterium_unclassified;uncultured_bacterium_unclassified;	Bacteria	Planctomycetota	Phycisphaerae	Tepidisphaerales	WD2101 soil group																						#000000
PSm1	Acer_splint.Fraxinus_splint.Populus_splint.Tilia_splint	OTU01525	0.162	0.11	0.679012	3.42612e-05	2.56528e-05	1.33557	OTU01525	Bacteria;Proteobacteria;Gammaproteobacteria;Pseudomonadales;Moraxellaceae;Acinetobacter;Acinetobacter_venetianus;Acinetobacter_venetianus_unclassified;	Bacteria	Proteobacteria	Gammaproteobacteria	Pseudomonadales	Moraxellaceae	Acinetobacter	Acinetobacter venetianus																				#87a96b
PSm1	Acer_splint.Fraxinus_splint.Populus_splint.Tilia_splint	OTU01527	0.859	0.852	0.991851	0.000152624	1.61038e-05	9.47751	OTU01527	Bacteria;Proteobacteria;Alphaproteobacteria;Caulobacterales;Caulobacteraceae;Caulobacteraceae_unclassified;Caulobacteraceae_unclassified;Caulobacteraceae_unclassified;	Bacteria	Proteobacteria	Alphaproteobacteria	Caulobacterales	Caulobacteraceae																						#87a96b
PSm1	Acer_splint.Fraxinus_splint.Populus_splint.Tilia_splint	OTU01528	0.115	0.115	1	6.19558e-05	9.17254e-06	6.75449	OTU01528	Bacteria;Acidobacteriota;Blastocatellia;Pyrinomonadales;Pyrinomonadaceae;RB41;metagenome;metagenome_unclassified;	Bacteria	Acidobacteriota	Blastocatellia	Pyrinomonadales	Pyrinomonadaceae	RB41																					#000000
PSm1	Acer_splint.Fraxinus_splint.Populus_splint.Tilia_splint	OTU01530	0.874	0.853	0.975973	0.000125711	1.08663e-05	11.5689	OTU01530	Bacteria;Verrucomicrobiota;Verrucomicrobiae;Chthoniobacterales;Chthoniobacteraceae;Candidatus_Udaeobacter;uncultured_cyanobacterium;uncultured_cyanobacterium_unclassified;	Bacteria	Verrucomicrobiota	Verrucomicrobiae	Chthoniobacterales	Chthoniobacteraceae	Candidatus Udaeobacter																					#000000
PSm1	Acer_splint.Fraxinus_splint.Populus_splint.Tilia_splint	OTU01533	0.706	0.662	0.937677	0.000142233	1.39311e-05	10.2097	OTU01533	Bacteria;Proteobacteria;Alphaproteobacteria;Rhodobacterales;Rhodobacteraceae;Rhodobacteraceae_unclassified;Rhodobacteraceae_unclassified;Rhodobacteraceae_unclassified;	Bacteria	Proteobacteria	Alphaproteobacteria	Rhodobacterales	Rhodobacteraceae																						#87a96b
PSm1	Acer_splint.Fraxinus_splint.Populus_splint.Tilia_splint	OTU01535	0.913	0.908	0.994524	0.000161824	8.17269e-06	19.8006	OTU01535	Bacteria;Proteobacteria;Alphaproteobacteria;Rhizobiales;Xanthobacteraceae;uncultured;uncultured_Bradyrhizobiaceae_bacterium;uncultured_Bradyrhizobiaceae_bacterium_unclassified;	Bacteria	Proteobacteria	Alphaproteobacteria	Rhizobiales	Xanthobacteraceae																						#87a96b
PSm1	Acer_splint.Fraxinus_splint.Populus_splint.Tilia_splint	OTU01536	0.464	0.464	1	0.000185034	0	Inf	OTU01536	Bacteria;Proteobacteria;Alphaproteobacteria;Sphingomonadales;Sphingomonadaceae;Sphingobium;Sphingobium_unclassified;Sphingobium_unclassified;	Bacteria	Proteobacteria	Alphaproteobacteria	Sphingomonadales	Sphingomonadaceae	Sphingobium																					#87a96b
PSm1	Acer_splint.Fraxinus_splint.Populus_splint.Tilia_splint	OTU01539	0.544	0.544	1	0.000100702	1.41508e-05	7.11633	OTU01539	Bacteria;Actinobacteriota;Actinobacteria;Corynebacteriales;Nocardiaceae;Williamsia;Williamsia_faeni;Williamsia_faeni_unclassified;	Bacteria	Actinobacteriota	Actinobacteria	Corynebacteriales	Nocardiaceae	Williamsia	Williamsia faeni																				#1a4876
PSm1	Acer_splint.Fraxinus_splint.Populus_splint.Tilia_splint	OTU01540	0.863	0.863	1	0.000232691	5.13776e-06	45.2903	OTU01540	Bacteria;Planctomycetota;Planctomycetes;Gemmatales;Gemmataceae;uncultured;metagenome;metagenome_unclassified;	Bacteria	Planctomycetota	Planctomycetes	Gemmatales	Gemmataceae																						#71bc78
PSm1	Acer_splint.Fraxinus_splint.Populus_splint.Tilia_splint	OTU01541	0.129	0.129	1	0.000115104	9.88111e-07	116.488	OTU01541	Bacteria;Acidobacteriota;Thermoanaerobaculia;Thermoanaerobaculales;Thermoanaerobaculaceae;Subgroup_10;Subgroup_10_unclassified;Subgroup_10_unclassified;	Bacteria	Acidobacteriota	Thermoanaerobaculia	Thermoanaerobaculales	Thermoanaerobaculaceae	Subgroup 10																					#1164b4
PSm1	Acer_splint.Fraxinus_splint.Populus_splint.Tilia_splint	OTU01542	0.896	0.896	1	0.000144991	1.79117e-05	8.09481	OTU01542	Bacteria;Planctomycetota;Planctomycetes;Planctomycetales;Rubinisphaeraceae;SH-PL14;metagenome;metagenome_unclassified;	Bacteria	Planctomycetota	Planctomycetes	Planctomycetales	Rubinisphaeraceae	SH-PL14																					#71bc78
PSm1	Acer_splint.Fraxinus_splint.Populus_splint.Tilia_splint	OTU01547	0.856	0.646	0.754673	9.43085e-05	3.19389e-05	2.95278	OTU01547	Bacteria;Abditibacteriota;Abditibacteria;Abditibacteriales;Abditibacteriaceae;Abditibacterium;Abditibacterium_utsteinense;Abditibacterium_utsteinense_unclassified;	Bacteria	Abditibacteriota	Abditibacteria	Abditibacteriales	Abditibacteriaceae	Abditibacterium	Abditibacterium utsteinense																				#000000
PSm1	Acer_splint.Fraxinus_splint.Populus_splint.Tilia_splint	OTU01551	0.757	0.745	0.984148	0.000155515	8.49674e-06	18.3028	OTU01551	Bacteria;Verrucomicrobiota;Verrucomicrobiae;Verrucomicrobiales;Verrucomicrobiaceae;uncultured;uncultured_verrucomicrobium_DEV009;uncultured_verrucomicrobium_DEV009_unclassified;	Bacteria	Verrucomicrobiota	Verrucomicrobiae	Verrucomicrobiales	Verrucomicrobiaceae																						#b4674d
PSm1	Acer_splint.Fraxinus_splint.Populus_splint.Tilia_splint	OTU01552	0.832	0.832	1	0.000220868	5.99212e-06	36.8597	OTU01552	Bacteria;Bacteroidota;Bacteroidia;Cytophagales;Spirosomaceae;Emticicia;uncultured_bacterium;uncultured_bacterium_unclassified;	Bacteria	Bacteroidota	Bacteroidia	Cytophagales	Spirosomaceae	Emticicia																					#0d98ba
PSm1	Acer_splint.Fraxinus_splint.Populus_splint.Tilia_splint	OTU01554	0.566	0.566	1	0.00010512	1.23182e-05	8.53374	OTU01554	Bacteria;Verrucomicrobiota;Verrucomicrobiae;Chthoniobacterales;Chthoniobacteraceae;Chthoniobacter;metagenome;metagenome_unclassified;	Bacteria	Verrucomicrobiota	Verrucomicrobiae	Chthoniobacterales	Chthoniobacteraceae	Chthoniobacter																					#b4674d
PSm1	Acer_splint.Fraxinus_splint.Populus_splint.Tilia_splint	OTU01556	0.248	0.248	1	5.11188e-05	2.47392e-05	2.0663	OTU01556	Bacteria;Proteobacteria;Alphaproteobacteria;Rhizobiales;Rhizobiales_Incertae_Sedis;Bauldia;metagenome;metagenome_unclassified;	Bacteria	Proteobacteria	Alphaproteobacteria	Rhizobiales	Rhizobiales Incertae Sedis	Bauldia																					#87a96b
PSm1	Acer_splint.Fraxinus_splint.Populus_splint.Tilia_splint	OTU01560	0.763	0.763	1	0.000162888	6.26595e-06	25.9958	OTU01560	Bacteria;Proteobacteria;Gammaproteobacteria;CCD24;CCD24_unclassified;CCD24_unclassified;CCD24_unclassified;CCD24_unclassified;	Bacteria	Proteobacteria	Gammaproteobacteria	CCD24																							#87a96b
PSm1	Acer_splint.Fraxinus_splint.Populus_splint.Tilia_splint	OTU01562	0.585	0.552	0.94359	6.77062e-05	2.49808e-05	2.71033	OTU01562	Bacteria;Proteobacteria;Alphaproteobacteria;Caulobacterales;Hyphomonadaceae;Hirschia;metagenome;metagenome_unclassified;	Bacteria	Proteobacteria	Alphaproteobacteria	Caulobacterales	Hyphomonadaceae	Hirschia																					#87a96b
PSm1	Acer_splint.Fraxinus_splint.Populus_splint.Tilia_splint	OTU01563	0.434	0.434	1	0.000116156	9.49392e-06	12.2347	OTU01563	Bacteria;Bacteroidota;Bacteroidia;Cytophagales;Spirosomaceae;Dyadobacter;uncultured_bacterium;uncultured_bacterium_unclassified;	Bacteria	Bacteroidota	Bacteroidia	Cytophagales	Spirosomaceae	Dyadobacter																					#0d98ba
PSm1	Acer_splint.Fraxinus_splint.Populus_splint.Tilia_splint	OTU01564	0.677	0.677	1	0.000104845	1.71185e-06	61.2466	OTU01564	Bacteria;Proteobacteria;Gammaproteobacteria;Burkholderiales;Alcaligenaceae;Bordetella;Bordetella_bronchialis;Bordetella_bronchialis_unclassified;	Bacteria	Proteobacteria	Gammaproteobacteria	Burkholderiales	Alcaligenaceae	Bordetella	Bordetella bronchialis																				#87a96b
PSm1	Acer_splint.Fraxinus_splint.Populus_splint.Tilia_splint	OTU01565	0.483	0.483	1	9.86677e-05	2.93436e-05	3.3625	OTU01565	Bacteria;Myxococcota;Myxococcia;Myxococcales;Myxococcaceae;P3OB-42;metagenome;metagenome_unclassified;	Bacteria	Myxococcota	Myxococcia	Myxococcales	Myxococcaceae	P3OB-42																					#87a96b
PSm1	Acer_splint.Fraxinus_splint.Populus_splint.Tilia_splint	OTU01566	0.938	0.938	1	0.000141235	1.61875e-05	8.72495	OTU01566	Bacteria;Acidobacteriota;Vicinamibacteria;Vicinamibacterales;uncultured;metagenome;metagenome_unclassified;metagenome_unclassified;	Bacteria	Acidobacteriota	Vicinamibacteria	Vicinamibacterales																							#000000
PSm1	Acer_splint.Fraxinus_splint.Populus_splint.Tilia_splint	OTU01568	0.8	0.786	0.9825	0.000100635	2.68469e-05	3.7485	OTU01568	Bacteria;Proteobacteria;Alphaproteobacteria;Rhizobiales;Xanthobacteraceae;Rhodoplanes;Rhodoplanes_unclassified;Rhodoplanes_unclassified;	Bacteria	Proteobacteria	Alphaproteobacteria	Rhizobiales	Xanthobacteraceae	Rhodoplanes																					#000000
PSm1	Acer_splint.Fraxinus_splint.Populus_splint.Tilia_splint	OTU01572	0.93	0.93	1	0.000151247	1.49524e-05	10.1152	OTU01572	Bacteria;Acidobacteriota;Acidobacteriae;Bryobacterales;Bryobacteraceae;Bryobacter;Acidobacteria_bacterium_IGE-015;Acidobacteria_bacterium_IGE-015_unclassified;	Bacteria	Acidobacteriota	Acidobacteriae	Bryobacterales	Bryobacteraceae	Bryobacter	Acidobacteria bacterium IGE-015																				#1164b4
PSm1	Acer_splint.Fraxinus_splint.Populus_splint.Tilia_splint	OTU01578	0.182	0.182	1	2.77139e-05	3.02888e-05	0.91499	OTU01578	Bacteria;Verrucomicrobiota;Verrucomicrobiae;Verrucomicrobiae_unclassified;Verrucomicrobiae_unclassified;Verrucomicrobiae_unclassified;Verrucomicrobiae_unclassified;Verrucomicrobiae_unclassified;	Bacteria	Verrucomicrobiota	Verrucomicrobiae																								#b4674d
PSm1	Acer_splint.Fraxinus_splint.Populus_splint.Tilia_splint	OTU01579	0.7	0.687	0.981429	0.00017171	1.11876e-05	15.3483	OTU01579	Bacteria;Proteobacteria;Alphaproteobacteria;Rhizobiales;Hyphomicrobiaceae;Hyphomicrobium;Hyphomicrobium_unclassified;Hyphomicrobium_unclassified;	Bacteria	Proteobacteria	Alphaproteobacteria	Rhizobiales	Hyphomicrobiaceae	Hyphomicrobium																					#87a96b
PSm1	Acer_splint.Fraxinus_splint.Populus_splint.Tilia_splint	OTU01581	0.316	0.177	0.560127	7.84988e-05	2.31483e-05	3.39113	OTU01581	Bacteria;Proteobacteria;Gammaproteobacteria;Burkholderiales;Oxalobacteraceae;Oxalobacteraceae_unclassified;Oxalobacteraceae_unclassified;Oxalobacteraceae_unclassified;	Bacteria	Proteobacteria	Gammaproteobacteria	Burkholderiales	Oxalobacteraceae																						#87a96b
PSm1	Acer_splint.Fraxinus_splint.Populus_splint.Tilia_splint	OTU01582	0.198	0.121	0.611111	3.14888e-05	3.73361e-05	0.843386	OTU01582	Bacteria;Bdellovibrionota;Bdellovibrionia;Bdellovibrionales;Bdellovibrionaceae;Bdellovibrio;metagenome;metagenome_unclassified;	Bacteria	Bdellovibrionota	Bdellovibrionia	Bdellovibrionales	Bdellovibrionaceae	Bdellovibrio																					#87a96b
PSm1	Acer_splint.Fraxinus_splint.Populus_splint.Tilia_splint	OTU01584	0.76	0.741	0.975	0.000145066	1.24342e-05	11.6667	OTU01584	Bacteria;Actinobacteriota;Acidimicrobiia;Microtrichales;Ilumatobacteraceae;CL500-29_marine_group;metagenome;metagenome_unclassified;	Bacteria	Actinobacteriota	Acidimicrobiia	Microtrichales	Ilumatobacteraceae	CL500-29 marine group																					#1a4876
PSm1	Acer_splint.Fraxinus_splint.Populus_splint.Tilia_splint	OTU01593	0.212	0.163	0.768868	3.14214e-05	4.24547e-05	0.740117	OTU01593	Bacteria;Firmicutes;Clostridia;Clostridiales;Clostridiaceae;Clostridiaceae_unclassified;Clostridiaceae_unclassified;Clostridiaceae_unclassified;	Bacteria	Firmicutes	Clostridia	Clostridiales	Clostridiaceae																						#d68a59
PSm1	Acer_splint.Fraxinus_splint.Populus_splint.Tilia_splint	OTU01594	0.553	0.332	0.600362	5.49382e-05	3.48496e-05	1.57644	OTU01594	Bacteria;Myxococcota;Polyangia;Haliangiales;Haliangiaceae;Haliangium;uncultured_bacterium;uncultured_bacterium_unclassified;	Bacteria	Myxococcota	Polyangia	Haliangiales	Haliangiaceae	Haliangium																					#87a96b
PSm1	Acer_splint.Fraxinus_splint.Populus_splint.Tilia_splint	OTU01595	0.861	0.836	0.970964	0.000132677	8.76432e-06	15.1382	OTU01595	Bacteria;Actinobacteriota;Acidimicrobiia;uncultured;uncultured_bacterium;uncultured_bacterium_unclassified;uncultured_bacterium_unclassified;uncultured_bacterium_unclassified;	Bacteria	Actinobacteriota	Acidimicrobiia																								#1a4876
PSm1	Acer_splint.Fraxinus_splint.Populus_splint.Tilia_splint	OTU01596	0.927	0.927	1	0.000214702	1.17163e-05	18.3251	OTU01596	Bacteria;Acidobacteriota;Vicinamibacteria;Vicinamibacterales;Vicinamibacteraceae;Acidobacteria_bacterium_IGE-010;Acidobacteria_bacterium_IGE-010_unclassified;Acidobacteria_bacterium_IGE-010_unclassified;	Bacteria	Acidobacteriota	Vicinamibacteria	Vicinamibacterales	Vicinamibacteraceae	Acidobacteria bacterium IGE-010																					#1164b4
PSm1	Acer_splint.Fraxinus_splint.Populus_splint.Tilia_splint	OTU01602	0.025	0.025	1	3.84769e-05	3.37605e-05	1.1397	OTU01602	Bacteria;Proteobacteria;Gammaproteobacteria;Diplorickettsiales;Diplorickettsiaceae;uncultured;uncultured_unclassified;uncultured_unclassified;	Bacteria	Proteobacteria	Gammaproteobacteria	Diplorickettsiales	Diplorickettsiaceae																						#87a96b
PSm1	Acer_splint.Fraxinus_splint.Populus_splint.Tilia_splint	OTU01607	0.564	0.51	0.904255	0.000124125	1.49522e-05	8.30147	OTU01607	Bacteria;Actinobacteriota;Acidimicrobiia;Microtrichales;Ilumatobacteraceae;CL500-29_marine_group;metagenome;metagenome_unclassified;	Bacteria	Actinobacteriota	Acidimicrobiia	Microtrichales	Ilumatobacteraceae	CL500-29 marine group																					#1a4876
PSm1	Acer_splint.Fraxinus_splint.Populus_splint.Tilia_splint	OTU01610	0.35	0.167	0.477143	5.84372e-05	3.10664e-05	1.88104	OTU01610	Bacteria;Bacteroidota;Bacteroidia;Chitinophagales;Chitinophagaceae;Ferruginibacter;Ferruginibacter_unclassified;Ferruginibacter_unclassified;	Bacteria	Bacteroidota	Bacteroidia	Chitinophagales	Chitinophagaceae	Ferruginibacter																					#0d98ba
PSm1	Acer_splint.Fraxinus_splint.Populus_splint.Tilia_splint	OTU01611	0.806	0.806	1	0.000214743	6.64644e-06	32.3095	OTU01611	Bacteria;Acidobacteriota;Vicinamibacteria;Vicinamibacterales;Vicinamibacteraceae;Vicinamibacteraceae_unclassified;Vicinamibacteraceae_unclassified;Vicinamibacteraceae_unclassified;	Bacteria	Acidobacteriota	Vicinamibacteria	Vicinamibacterales	Vicinamibacteraceae																						#1164b4
PSm1	Acer_splint.Fraxinus_splint.Populus_splint.Tilia_splint	OTU01612	0.483	0.384	0.795031	5.34003e-05	3.94669e-05	1.35304	OTU01612	Bacteria;Planctomycetota;Planctomycetes;Isosphaerales;Isosphaeraceae;uncultured;uncultured_bacterium;uncultured_bacterium_unclassified;	Bacteria	Planctomycetota	Planctomycetes	Isosphaerales	Isosphaeraceae																						#000000
PSm1	Acer_splint.Fraxinus_splint.Populus_splint.Tilia_splint	OTU01613	0.888	0.888	1	0.000116364	1.09249e-05	10.6513	OTU01613	Bacteria;Firmicutes;Clostridia;Lachnospirales;Lachnospiraceae;Lachnotalea;uncultured_bacterium;uncultured_bacterium_unclassified;	Bacteria	Firmicutes	Clostridia	Lachnospirales	Lachnospiraceae	Lachnotalea																					#d68a59
PSm1	Acer_splint.Fraxinus_splint.Populus_splint.Tilia_splint	OTU01614	0.477	0.477	1	7.38924e-05	1.11584e-05	6.62214	OTU01614	Bacteria;Bacteroidota;Bacteroidia;Cytophagales;Hymenobacteraceae;Hymenobacter;Hymenobacter_unclassified;Hymenobacter_unclassified;	Bacteria	Bacteroidota	Bacteroidia	Cytophagales	Hymenobacteraceae	Hymenobacter																					#0d98ba
PSm1	Acer_splint.Fraxinus_splint.Populus_splint.Tilia_splint	OTU01624	0.42	0.42	1	0.000160244	5.87923e-06	27.256	OTU01624	Bacteria;Chloroflexi;Ktedonobacteria;C0119;C0119_unclassified;C0119_unclassified;C0119_unclassified;C0119_unclassified;	Bacteria	Chloroflexi	Ktedonobacteria	C0119																							#d68a59
PSm1	Acer_splint.Fraxinus_splint.Populus_splint.Tilia_splint	OTU01625	0.122	0.122	1	1.40183e-05	3.3685e-05	0.416158	OTU01625	Bacteria;Proteobacteria;Alphaproteobacteria;Micropepsales;Micropepsaceae;Rhizomicrobium;uncultured_bacterium;uncultured_bacterium_unclassified;	Bacteria	Proteobacteria	Alphaproteobacteria	Micropepsales	Micropepsaceae	Rhizomicrobium																					#87a96b
PSm1	Acer_splint.Fraxinus_splint.Populus_splint.Tilia_splint	OTU01633	0.636	0.636	1	0.000179602	3.42517e-06	52.4359	OTU01633	Bacteria;Bacteroidota;Bacteroidia;Chitinophagales;Chitinophagaceae;Filimonas;metagenome;metagenome_unclassified;	Bacteria	Bacteroidota	Bacteroidia	Chitinophagales	Chitinophagaceae	Filimonas																					#0d98ba
PSm1	Acer_splint.Fraxinus_splint.Populus_splint.Tilia_splint	OTU01638	0.176	0.176	1	0.000188228	1.30202e-06	144.567	OTU01638	Bacteria;Acidobacteriota;Acidobacteriae;Paludibaculum;uncultured_Acidobacteria_bacterium;uncultured_Acidobacteria_bacterium_unclassified;uncultured_Acidobacteria_bacterium_unclassified;uncultured_Acidobacteria_bacterium_unclassified;	Bacteria	Acidobacteriota	Acidobacteriae	Paludibaculum																							#1164b4
PSm1	Acer_splint.Fraxinus_splint.Populus_splint.Tilia_splint	OTU01639	0.152	0.152	1	0.00010891	1.42039e-06	76.6765	OTU01639	Bacteria;Bacteroidota;Bacteroidia;Flavobacteriales;Flavobacteriaceae;Flavobacterium;Flavobacterium_unclassified;Flavobacterium_unclassified;	Bacteria	Bacteroidota	Bacteroidia	Flavobacteriales	Flavobacteriaceae	Flavobacterium																					#0d98ba
PSm1	Acer_splint.Fraxinus_splint.Populus_splint.Tilia_splint	OTU01643	0.634	0.634	1	9.13335e-05	2.27132e-05	4.02116	OTU01643	Bacteria;Planctomycetota;Planctomycetes;Gemmatales;Gemmataceae;Gemmata;uncultured_bacterium;uncultured_bacterium_unclassified;	Bacteria	Planctomycetota	Planctomycetes	Gemmatales	Gemmataceae	Gemmata																					#71bc78
PSm1	Acer_splint.Fraxinus_splint.Populus_splint.Tilia_splint	OTU01644	0.817	0.756	0.925337	0.000108986	1.85039e-05	5.88986	OTU01644	Bacteria;Proteobacteria;Alphaproteobacteria;Sphingomonadales;Sphingomonadaceae;Parablastomonas;uncultured_bacterium;uncultured_bacterium_unclassified;	Bacteria	Proteobacteria	Alphaproteobacteria	Sphingomonadales	Sphingomonadaceae	Parablastomonas																					#87a96b
PSm1	Acer_splint.Fraxinus_splint.Populus_splint.Tilia_splint	OTU01650	0.48	0.48	1	0.000220253	1.19881e-05	18.3726	OTU01650	Bacteria;Bacteroidota;Bacteroidia;Chitinophagales;Chitinophagaceae;uncultured;uncultured_bacterium;uncultured_bacterium_unclassified;	Bacteria	Bacteroidota	Bacteroidia	Chitinophagales	Chitinophagaceae																						#0d98ba
PSm1	Acer_splint.Fraxinus_splint.Populus_splint.Tilia_splint	OTU01652	0.171	0.171	1	9.61405e-05	1.6007e-05	6.00616	OTU01652	Bacteria;Fibrobacterota;Fibrobacteria;Fibrobacterales;Fibrobacteraceae;possible_genus_04;metagenome;metagenome_unclassified;	Bacteria	Fibrobacterota	Fibrobacteria	Fibrobacterales	Fibrobacteraceae	possible genus 04																					#87a96b
PSm1	Acer_splint.Fraxinus_splint.Populus_splint.Tilia_splint	OTU01655	0.549	0.326	0.593807	3.60094e-05	3.81652e-05	0.943513	OTU01655	Bacteria;Verrucomicrobiota;Verrucomicrobiae;Pedosphaerales;Pedosphaeraceae;uncultured;metagenome;metagenome_unclassified;	Bacteria	Verrucomicrobiota	Verrucomicrobiae	Pedosphaerales	Pedosphaeraceae																						#000000
PSm1	Acer_splint.Fraxinus_splint.Populus_splint.Tilia_splint	OTU01658	0.363	0.363	1	5.88254e-05	1.7449e-05	3.37127	OTU01658	Bacteria;Verrucomicrobiota;Verrucomicrobiae;Methylacidiphilales;Methylacidiphilaceae;uncultured;uncultured_bacterium;uncultured_bacterium_unclassified;	Bacteria	Verrucomicrobiota	Verrucomicrobiae	Methylacidiphilales	Methylacidiphilaceae																						#b4674d
PSm1	Acer_splint.Fraxinus_splint.Populus_splint.Tilia_splint	OTU01660	0.577	0.422	0.731369	9.14325e-05	2.16046e-05	4.23209	OTU01660	Bacteria;Firmicutes;Bacilli;Paenibacillales;Paenibacillaceae;Paenibacillus;Paenibacillus_prosopidis;Paenibacillus_prosopidis_unclassified;	Bacteria	Firmicutes	Bacilli	Paenibacillales	Paenibacillaceae	Paenibacillus	Paenibacillus prosopidis																				#d68a59
PSm1	Acer_splint.Fraxinus_splint.Populus_splint.Tilia_splint	OTU01664	0.092	0.092	1	2.34294e-05	5.84919e-06	4.00557	OTU01664	Bacteria;Proteobacteria;Alphaproteobacteria;Rhizobiales;Beijerinckiaceae;Methylobacterium-Methylorubrum;Methylobacterium-Methylorubrum_unclassified;Methylobacterium-Methylorubrum_unclassified;	Bacteria	Proteobacteria	Alphaproteobacteria	Rhizobiales	Beijerinckiaceae	Methylobacterium-Methylorubrum																					#87a96b
PSm1	Acer_splint.Fraxinus_splint.Populus_splint.Tilia_splint	OTU01665	0.726	0.637	0.87741	0.000108566	1.83253e-05	5.92439	OTU01665	Bacteria;Planctomycetota;Planctomycetes;Isosphaerales;Isosphaeraceae;Paludisphaera;Paludisphaera_unclassified;Paludisphaera_unclassified;	Bacteria	Planctomycetota	Planctomycetes	Isosphaerales	Isosphaeraceae	Paludisphaera																					#71bc78
PSm1	Acer_splint.Fraxinus_splint.Populus_splint.Tilia_splint	OTU01666	0.804	0.804	1	0.000132185	7.90489e-06	16.7219	OTU01666	Bacteria;Planctomycetota;Phycisphaerae;Tepidisphaerales;WD2101_soil_group;uncultured_planctomycete;uncultured_planctomycete_unclassified;uncultured_planctomycete_unclassified;	Bacteria	Planctomycetota	Phycisphaerae	Tepidisphaerales	WD2101 soil group																						#71bc78
PSm1	Acer_splint.Fraxinus_splint.Populus_splint.Tilia_splint	OTU01668	0.115	0.115	1	0.000146172	1.55353e-05	9.40906	OTU01668	Bacteria;Proteobacteria;Alphaproteobacteria;Sphingomonadales;Sphingomonadaceae;Sphingomonas;Sphingomonas_unclassified;Sphingomonas_unclassified;	Bacteria	Proteobacteria	Alphaproteobacteria	Sphingomonadales	Sphingomonadaceae	Sphingomonas																					#87a96b
PSm1	Acer_splint.Fraxinus_splint.Populus_splint.Tilia_splint	OTU01672	0.584	0.57	0.976027	8.32373e-05	1.02301e-05	8.13651	OTU01672	Bacteria;Acidobacteriota;Vicinamibacteria;Vicinamibacterales;uncultured;uncultured_unclassified;uncultured_unclassified;uncultured_unclassified;	Bacteria	Acidobacteriota	Vicinamibacteria	Vicinamibacterales																							#000000
PSm1	Acer_splint.Fraxinus_splint.Populus_splint.Tilia_splint	OTU01674	0.556	0.392	0.705036	7.6194e-05	2.78489e-05	2.73598	OTU01674	Bacteria;Proteobacteria;Alphaproteobacteria;Rhizobiales;Xanthobacteraceae;Xanthobacteraceae_unclassified;Xanthobacteraceae_unclassified;Xanthobacteraceae_unclassified;	Bacteria	Proteobacteria	Alphaproteobacteria	Rhizobiales	Xanthobacteraceae																						#000000
PSm1	Acer_splint.Fraxinus_splint.Populus_splint.Tilia_splint	OTU01676	0.388	0.212	0.546392	4.99839e-05	5.06892e-05	0.986085	OTU01676	Bacteria;Firmicutes;Bacilli;Exiguobacterales;Exiguobacteraceae;Exiguobacterium;Exiguobacterium_sp._AT1b;Exiguobacterium_sp._AT1b_unclassified;	Bacteria	Firmicutes	Bacilli	Exiguobacterales	Exiguobacteraceae	Exiguobacterium	Exiguobacterium sp. AT1b																				#d68a59
PSm1	Acer_splint.Fraxinus_splint.Populus_splint.Tilia_splint	OTU01677	0.604	0.58	0.960265	0.000127438	2.17006e-05	5.87257	OTU01677	Bacteria;Planctomycetota;Phycisphaerae;Tepidisphaerales;WD2101_soil_group;uncultured_bacterium;uncultured_bacterium_unclassified;uncultured_bacterium_unclassified;	Bacteria	Planctomycetota	Phycisphaerae	Tepidisphaerales	WD2101 soil group																						#71bc78
PSm1	Acer_splint.Fraxinus_splint.Populus_splint.Tilia_splint	OTU01678	0.681	0.681	1	0.000120777	2.96248e-06	40.7688	OTU01678	Bacteria;Chloroflexi;Anaerolineae;SBR1031;A4b;uncultured_soil_bacterium;uncultured_soil_bacterium_unclassified;uncultured_soil_bacterium_unclassified;	Bacteria	Chloroflexi	Anaerolineae	SBR1031	A4b																						#b2ec5d
PSm1	Acer_splint.Fraxinus_splint.Populus_splint.Tilia_splint	OTU01679	0.726	0.604	0.831956	8.30723e-05	2.42027e-05	3.43236	OTU01679	Bacteria;Planctomycetota;Phycisphaerae;Tepidisphaerales;WD2101_soil_group;uncultured_bacterium;uncultured_bacterium_unclassified;uncultured_bacterium_unclassified;	Bacteria	Planctomycetota	Phycisphaerae	Tepidisphaerales	WD2101 soil group																						#000000
PSm1	Acer_splint.Fraxinus_splint.Populus_splint.Tilia_splint	OTU01680	0.899	0.899	1	0.000156684	7.02943e-06	22.2897	OTU01680	Bacteria;Actinobacteriota;Acidimicrobiia;Microtrichales;Ilumatobacteraceae;CL500-29_marine_group;metagenome;metagenome_unclassified;	Bacteria	Actinobacteriota	Acidimicrobiia	Microtrichales	Ilumatobacteraceae	CL500-29 marine group																					#1a4876
PSm1	Acer_splint.Fraxinus_splint.Populus_splint.Tilia_splint	OTU01681	0.081	0.055	0.679012	9.93097e-05	1.50676e-05	6.59093	OTU01681	Bacteria;Firmicutes;Bacilli;Paenibacillales;Paenibacillaceae;Paenibacillus;Paenibacillus_unclassified;Paenibacillus_unclassified;	Bacteria	Firmicutes	Bacilli	Paenibacillales	Paenibacillaceae	Paenibacillus																					#d68a59
PSm1	Acer_splint.Fraxinus_splint.Populus_splint.Tilia_splint	OTU01682	0.755	0.713	0.944371	0.000143127	1.24989e-05	11.4512	OTU01682	Bacteria;Actinobacteriota;Actinobacteria;Propionibacteriales;Nocardioidaceae;Nocardioides;metagenome;metagenome_unclassified;	Bacteria	Actinobacteriota	Actinobacteria	Propionibacteriales	Nocardioidaceae	Nocardioides																					#1a4876
PSm1	Acer_splint.Fraxinus_splint.Populus_splint.Tilia_splint	OTU01685	0.759	0.759	1	0.00014883	8.50089e-06	17.5075	OTU01685	Bacteria;Bdellovibrionota;Oligoflexia;Oligoflexales;Oligoflexus;uncultured_Desulfocurvus_sp.;uncultured_Desulfocurvus_sp._unclassified;uncultured_Desulfocurvus_sp._unclassified;	Bacteria	Bdellovibrionota	Oligoflexia	Oligoflexales	Oligoflexus																						#87a96b
PSm1	Acer_splint.Fraxinus_splint.Populus_splint.Tilia_splint	OTU01686	0.058	0.058	1	1.43665e-05	3.38263e-05	0.424714	OTU01686	Bacteria;Planctomycetota;Planctomycetes;Gemmatales;Gemmataceae;uncultured;metagenome;metagenome_unclassified;	Bacteria	Planctomycetota	Planctomycetes	Gemmatales	Gemmataceae																						#000000
PSm1	Acer_splint.Fraxinus_splint.Populus_splint.Tilia_splint	OTU01687	0.324	0.324	1	8.52439e-05	0	Inf	OTU01687	Bacteria;Proteobacteria;Alphaproteobacteria;Azospirillales;Inquilinaceae;Inquilinus;uncultured_Alphaproteobacteria_bacterium;uncultured_Alphaproteobacteria_bacterium_unclassified;	Bacteria	Proteobacteria	Alphaproteobacteria	Azospirillales	Inquilinaceae	Inquilinus																					#87a96b
PSm1	Acer_splint.Fraxinus_splint.Populus_splint.Tilia_splint	OTU01688	0.64	0.636	0.99375	0.000118598	3.62345e-06	32.7306	OTU01688	Bacteria;Proteobacteria;Alphaproteobacteria;Rhizobiales;Rhizobiaceae;Neorhizobium;Neorhizobium_galegae;Neorhizobium_galegae_unclassified;	Bacteria	Proteobacteria	Alphaproteobacteria	Rhizobiales	Rhizobiaceae	Neorhizobium	Neorhizobium galegae																				#87a96b
PSm1	Acer_splint.Fraxinus_splint.Populus_splint.Tilia_splint	OTU01689	0.058	0.058	1	2.30234e-05	8.34906e-06	2.7576	OTU01689	Bacteria;Proteobacteria;Alphaproteobacteria;Micropepsales;Micropepsaceae;uncultured;uncultured_unclassified;uncultured_unclassified;	Bacteria	Proteobacteria	Alphaproteobacteria	Micropepsales	Micropepsaceae																						#87a96b
PSm1	Acer_splint.Fraxinus_splint.Populus_splint.Tilia_splint	OTU01691	0.155	0.155	1	0.000171333	1.82081e-06	94.0971	OTU01691	Bacteria;Verrucomicrobiota;Verrucomicrobiae;Chthoniobacterales;Chthoniobacteraceae;Candidatus_Udaeobacter;Candidatus_Udaeobacter_unclassified;Candidatus_Udaeobacter_unclassified;	Bacteria	Verrucomicrobiota	Verrucomicrobiae	Chthoniobacterales	Chthoniobacteraceae	Candidatus Udaeobacter																					#000000
PSm1	Acer_splint.Fraxinus_splint.Populus_splint.Tilia_splint	OTU01694	0.658	0.646	0.981763	0.000168312	1.00489e-05	16.7493	OTU01694	Bacteria;Chloroflexi;Chloroflexia;Thermomicrobiales;JG30-KF-CM45;uncultured_bacterium;uncultured_bacterium_unclassified;uncultured_bacterium_unclassified;	Bacteria	Chloroflexi	Chloroflexia	Thermomicrobiales	JG30-KF-CM45																						#b2ec5d
PSm1	Acer_splint.Fraxinus_splint.Populus_splint.Tilia_splint	OTU01695	0.695	0.695	1	8.97013e-05	1.5866e-05	5.65369	OTU01695	Bacteria;Proteobacteria;Alphaproteobacteria;Sphingomonadales;Sphingomonadaceae;Sphingomonas;Sphingomonas_asaccharolytica;Sphingomonas_asaccharolytica_unclassified;	Bacteria	Proteobacteria	Alphaproteobacteria	Sphingomonadales	Sphingomonadaceae	Sphingomonas	Sphingomonas asaccharolytica																				#87a96b
PSm1	Acer_splint.Fraxinus_splint.Populus_splint.Tilia_splint	OTU01697	0.711	0.711	1	0.000122161	6.05558e-06	20.1732	OTU01697	Bacteria;Proteobacteria;Alphaproteobacteria;Rhizobiales;Rhizobiaceae;Allorhizobium-Neorhizobium-Pararhizobium-Rhizobium;Pararhizobium_herbae;Pararhizobium_herbae_unclassified;	Bacteria	Proteobacteria	Alphaproteobacteria	Rhizobiales	Rhizobiaceae	Allorhizobium-Neorhizobium-Pararhizobium-Rhizobium	Pararhizobium herbae																				#87a96b
PSm1	Acer_splint.Fraxinus_splint.Populus_splint.Tilia_splint	OTU01698	0.53	0.53	1	0.000385814	0	Inf	OTU01698	Bacteria;Planctomycetota;Planctomycetes;Pirellulales;Pirellulaceae;Pir4_lineage;uncultured_Planctomycetales_bacterium;uncultured_Planctomycetales_bacterium_unclassified;	Bacteria	Planctomycetota	Planctomycetes	Pirellulales	Pirellulaceae	Pir4 lineage																					#71bc78
PSm1	Acer_splint.Fraxinus_splint.Populus_splint.Tilia_splint	OTU01704	0.751	0.751	1	0.000104379	3.39595e-05	3.07363	OTU01704	Bacteria;Proteobacteria;Gammaproteobacteria;R7C24;metagenome;metagenome_unclassified;metagenome_unclassified;metagenome_unclassified;	Bacteria	Proteobacteria	Gammaproteobacteria	R7C24																							#87a96b
PSm1	Acer_splint.Fraxinus_splint.Populus_splint.Tilia_splint	OTU01706	0.718	0.718	1	0.000139556	1.19881e-05	11.6412	OTU01706	Bacteria;Bacteroidota;Bacteroidia;Chitinophagales;Chitinophagaceae;Pseudoflavitalea;Pseudoflavitalea_unclassified;Pseudoflavitalea_unclassified;	Bacteria	Bacteroidota	Bacteroidia	Chitinophagales	Chitinophagaceae	Pseudoflavitalea																					#0d98ba
PSm1	Acer_splint.Fraxinus_splint.Populus_splint.Tilia_splint	OTU01707	0.7	0.647	0.924286	8.02146e-05	1.884e-05	4.25768	OTU01707	Bacteria;Proteobacteria;Alphaproteobacteria;Rhizobiales;Hyphomicrobiaceae;Hyphomicrobium;Hyphomicrobium_unclassified;Hyphomicrobium_unclassified;	Bacteria	Proteobacteria	Alphaproteobacteria	Rhizobiales	Hyphomicrobiaceae	Hyphomicrobium																					#87a96b
PSm1	Acer_splint.Fraxinus_splint.Populus_splint.Tilia_splint	OTU01709	0.91	0.91	1	0.000154835	0	Inf	OTU01709	Bacteria;Proteobacteria;Alphaproteobacteria;Acetobacterales;Acetobacteraceae;Roseomonas;Roseomonas_unclassified;Roseomonas_unclassified;	Bacteria	Proteobacteria	Alphaproteobacteria	Acetobacterales	Acetobacteraceae	Roseomonas																					#87a96b
PSm1	Acer_splint.Fraxinus_splint.Populus_splint.Tilia_splint	OTU01711	0.156	0.156	1	1.9618e-05	2.82559e-05	0.694296	OTU01711	Bacteria;Bacteroidota;Bacteroidia;Bacteroidia_unclassified;Bacteroidia_unclassified;Bacteroidia_unclassified;Bacteroidia_unclassified;Bacteroidia_unclassified;	Bacteria	Bacteroidota	Bacteroidia																								#0d98ba
PSm1	Acer_splint.Fraxinus_splint.Populus_splint.Tilia_splint	OTU01714	0.498	0.46	0.923695	7.87057e-05	2.88791e-05	2.72535	OTU01714	Bacteria;Planctomycetota;Planctomycetes;Gemmatales;Gemmataceae;Fimbriiglobus;Fimbriiglobus_unclassified;Fimbriiglobus_unclassified;	Bacteria	Planctomycetota	Planctomycetes	Gemmatales	Gemmataceae	Fimbriiglobus																					#71bc78
PSm1	Acer_splint.Fraxinus_splint.Populus_splint.Tilia_splint	OTU01716	0.359	0.304	0.846797	9.27642e-05	2.31103e-05	4.01397	OTU01716	Bacteria;Proteobacteria;Alphaproteobacteria;Sphingomonadales;Sphingomonadaceae;Sphingomonas;Sphingomonas_unclassified;Sphingomonas_unclassified;	Bacteria	Proteobacteria	Alphaproteobacteria	Sphingomonadales	Sphingomonadaceae	Sphingomonas																					#87a96b
PSm1	Acer_splint.Fraxinus_splint.Populus_splint.Tilia_splint	OTU01718	0.827	0.564	0.681983	9.29588e-05	2.62601e-05	3.53992	OTU01718	Bacteria;Chloroflexi;KD4-96;KD4-96_unclassified;KD4-96_unclassified;KD4-96_unclassified;KD4-96_unclassified;KD4-96_unclassified;	Bacteria	Chloroflexi	KD4-96																								#b2ec5d
PSm1	Acer_splint.Fraxinus_splint.Populus_splint.Tilia_splint	OTU01721	0.24	0.24	1	4.71233e-05	2.23161e-05	2.11163	OTU01721	Bacteria;Chloroflexi;Dehalococcoidia;S085;metagenome;metagenome_unclassified;metagenome_unclassified;metagenome_unclassified;	Bacteria	Chloroflexi	Dehalococcoidia	S085																							#b2ec5d
PSm1	Acer_splint.Fraxinus_splint.Populus_splint.Tilia_splint	OTU01727	0.772	0.697	0.90285	9.67747e-05	2.04882e-05	4.72344	OTU01727	Bacteria;Planctomycetota;Planctomycetes;Pirellulales;Pirellulaceae;Pir4_lineage;metagenome;metagenome_unclassified;	Bacteria	Planctomycetota	Planctomycetes	Pirellulales	Pirellulaceae	Pir4 lineage																					#71bc78
PSm1	Acer_splint.Fraxinus_splint.Populus_splint.Tilia_splint	OTU01729	0.653	0.397	0.607963	5.17126e-05	2.17571e-05	2.37681	OTU01729	Bacteria;Cyanobacteria;Sericytochromatia;uncultured_bacterium;uncultured_bacterium_unclassified;uncultured_bacterium_unclassified;uncultured_bacterium_unclassified;uncultured_bacterium_unclassified;	Bacteria	Cyanobacteria	Sericytochromatia																								#d68a59
PSm1	Acer_splint.Fraxinus_splint.Populus_splint.Tilia_splint	OTU01731	0.482	0.482	1	0.00010476	5.4014e-06	19.3949	OTU01731	Bacteria;Verrucomicrobiota;Verrucomicrobiae;Chthoniobacterales;Chthoniobacteraceae;Chthoniobacter;metagenome;metagenome_unclassified;	Bacteria	Verrucomicrobiota	Verrucomicrobiae	Chthoniobacterales	Chthoniobacteraceae	Chthoniobacter																					#b4674d
PSm1	Acer_splint.Fraxinus_splint.Populus_splint.Tilia_splint	OTU01734	0.803	0.803	1	0.000136867	8.62425e-06	15.8701	OTU01734	Bacteria;Proteobacteria;Alphaproteobacteria;Tistrellales;Geminicoccaceae;Candidatus_Alysiosphaera;Candidatus_Alysiosphaera_unclassified;Candidatus_Alysiosphaera_unclassified;	Bacteria	Proteobacteria	Alphaproteobacteria	Tistrellales	Geminicoccaceae	Candidatus Alysiosphaera																					#87a96b
PSm1	Acer_splint.Fraxinus_splint.Populus_splint.Tilia_splint	OTU01738	0.352	0.352	1	5.673e-05	5.55886e-05	1.02053	OTU01738	Bacteria;Proteobacteria;Gammaproteobacteria;Burkholderiales;SC-I-84;uncultured_bacterium;uncultured_bacterium_unclassified;uncultured_bacterium_unclassified;	Bacteria	Proteobacteria	Gammaproteobacteria	Burkholderiales	SC-I-84																						#000000
PSm1	Acer_splint.Fraxinus_splint.Populus_splint.Tilia_splint	OTU01740	0.106	0.106	1	2.09164e-05	2.97171e-05	0.70385	OTU01740	Bacteria;Myxococcota;Polyangia;Polyangiales;Polyangiaceae;Pajaroellobacter;uncultured_bacterium;uncultured_bacterium_unclassified;	Bacteria	Myxococcota	Polyangia	Polyangiales	Polyangiaceae	Pajaroellobacter																					#87a96b
PSm1	Acer_splint.Fraxinus_splint.Populus_splint.Tilia_splint	OTU01745	0.469	0.469	1	0.000146867	5.37455e-06	27.3264	OTU01745	Bacteria;Proteobacteria;Gammaproteobacteria;Xanthomonadales;Rhodanobacteraceae;Chiayiivirga;uncultured_bacterium;uncultured_bacterium_unclassified;	Bacteria	Proteobacteria	Gammaproteobacteria	Xanthomonadales	Rhodanobacteraceae	Chiayiivirga																					#87a96b
PSm1	Acer_splint.Fraxinus_splint.Populus_splint.Tilia_splint	OTU01746	0.473	0.473	1	7.33092e-05	2.1447e-05	3.41815	OTU01746	Bacteria;Proteobacteria;Gammaproteobacteria;Diplorickettsiales;Diplorickettsiaceae;uncultured;metagenome;metagenome_unclassified;	Bacteria	Proteobacteria	Gammaproteobacteria	Diplorickettsiales	Diplorickettsiaceae																						#87a96b
PSm1	Acer_splint.Fraxinus_splint.Populus_splint.Tilia_splint	OTU01747	0.13	0.13	1	0.000103129	2.23098e-05	4.62259	OTU01747	Bacteria;Proteobacteria;Alphaproteobacteria;Reyranellales;Reyranellaceae;Reyranella;metagenome;metagenome_unclassified;	Bacteria	Proteobacteria	Alphaproteobacteria	Reyranellales	Reyranellaceae	Reyranella																					#87a96b
PSm1	Acer_splint.Fraxinus_splint.Populus_splint.Tilia_splint	OTU01748	0.025	0.025	1	5.60622e-06	2.41773e-05	0.231879	OTU01748	Bacteria;Proteobacteria;Alphaproteobacteria;Rickettsiales;SM2D12;metagenome;metagenome_unclassified;metagenome_unclassified;	Bacteria	Proteobacteria	Alphaproteobacteria	Rickettsiales	SM2D12																						#000000
PSm1	Acer_splint.Fraxinus_splint.Populus_splint.Tilia_splint	OTU01752	0.789	0.789	1	0.00013173	1.44079e-06	91.4288	OTU01752	Bacteria;Verrucomicrobiota;Verrucomicrobiae;Verrucomicrobiales;Verrucomicrobiaceae;uncultured;uncultured_Verrucomicrobia_bacterium;uncultured_Verrucomicrobia_bacterium_unclassified;	Bacteria	Verrucomicrobiota	Verrucomicrobiae	Verrucomicrobiales	Verrucomicrobiaceae																						#b4674d
PSm1	Acer_splint.Fraxinus_splint.Populus_splint.Tilia_splint	OTU01756	0.509	0.509	1	9.16545e-05	4.58691e-05	1.99818	OTU01756	Bacteria;Bacteroidota;Bacteroidia;Chitinophagales;Chitinophagaceae;Pseudoflavitalea;metagenome;metagenome_unclassified;	Bacteria	Bacteroidota	Bacteroidia	Chitinophagales	Chitinophagaceae	Pseudoflavitalea																					#0d98ba
PSm1	Acer_splint.Fraxinus_splint.Populus_splint.Tilia_splint	OTU01759	0.567	0.342	0.603175	8.54402e-05	3.74578e-05	2.28097	OTU01759	Bacteria;Bacteroidota;Bacteroidia;Chitinophagales;Chitinophagaceae;Chitinophagaceae_unclassified;Chitinophagaceae_unclassified;Chitinophagaceae_unclassified;	Bacteria	Bacteroidota	Bacteroidia	Chitinophagales	Chitinophagaceae																						#0d98ba
PSm1	Acer_splint.Fraxinus_splint.Populus_splint.Tilia_splint	OTU01761	0.75	0.727	0.969333	9.74496e-05	1.05129e-05	9.26952	OTU01761	Bacteria;Proteobacteria;Gammaproteobacteria;Cellvibrionales;Halieaceae;OM60(NOR5)_clade;metagenome;metagenome_unclassified;	Bacteria	Proteobacteria	Gammaproteobacteria	Cellvibrionales	Halieaceae	OM60(NOR5) clade																					#87a96b
PSm1	Acer_splint.Fraxinus_splint.Populus_splint.Tilia_splint	OTU01762	0.259	0.259	1	4.72745e-05	1.80655e-05	2.61683	OTU01762	Bacteria;Myxococcota;Polyangia;Nannocystales;Nannocystaceae;Nannocystis;metagenome;metagenome_unclassified;	Bacteria	Myxococcota	Polyangia	Nannocystales	Nannocystaceae	Nannocystis																					#87a96b
PSm1	Acer_splint.Fraxinus_splint.Populus_splint.Tilia_splint	OTU01766	0.846	0.846	1	9.52609e-05	3.07469e-05	3.09823	OTU01766	Bacteria;Planctomycetota;Planctomycetes;uncultured;uncultured_bacterium;uncultured_bacterium_unclassified;uncultured_bacterium_unclassified;uncultured_bacterium_unclassified;	Bacteria	Planctomycetota	Planctomycetes																								#71bc78
PSm1	Acer_splint.Fraxinus_splint.Populus_splint.Tilia_splint	OTU01768	0.57	0.57	1	0.000105471	5.80264e-06	18.1764	OTU01768	Bacteria;Proteobacteria;Alphaproteobacteria;Caulobacterales;Hyphomonadaceae;SWB02;metagenome;metagenome_unclassified;	Bacteria	Proteobacteria	Alphaproteobacteria	Caulobacterales	Hyphomonadaceae	SWB02																					#87a96b
PSm1	Acer_splint.Fraxinus_splint.Populus_splint.Tilia_splint	OTU01771	0.391	0.391	1	0.000148434	2.8277e-06	52.4927	OTU01771	Bacteria;Proteobacteria;Gammaproteobacteria;Burkholderiales;Comamonadaceae;Hydrogenophaga;Hydrogenophaga_unclassified;Hydrogenophaga_unclassified;	Bacteria	Proteobacteria	Gammaproteobacteria	Burkholderiales	Comamonadaceae	Hydrogenophaga																					#87a96b
PSm1	Acer_splint.Fraxinus_splint.Populus_splint.Tilia_splint	OTU01774	0.559	0.559	1	6.921e-05	1.915e-05	3.6141	OTU01774	Bacteria;Planctomycetota;Planctomycetes;Planctomycetales;uncultured;uncultured_unclassified;uncultured_unclassified;uncultured_unclassified;	Bacteria	Planctomycetota	Planctomycetes	Planctomycetales																							#71bc78
PSm1	Acer_splint.Fraxinus_splint.Populus_splint.Tilia_splint	OTU01775	0.913	0.913	1	0.000125487	8.29137e-06	15.1347	OTU01775	Bacteria;Actinobacteriota;Actinobacteria;Frankiales;Frankiales_unclassified;Frankiales_unclassified;Frankiales_unclassified;Frankiales_unclassified;	Bacteria	Actinobacteriota	Actinobacteria	Frankiales																							#1a4876
PSm1	Acer_splint.Fraxinus_splint.Populus_splint.Tilia_splint	OTU01776	0.66	0.588	0.890909	9.45945e-05	3.06279e-05	3.08851	OTU01776	Bacteria;Proteobacteria;Alphaproteobacteria;Rhizobiales;Rhizobiales_Incertae_Sedis;Bauldia;uncultured_bacterium;uncultured_bacterium_unclassified;	Bacteria	Proteobacteria	Alphaproteobacteria	Rhizobiales	Rhizobiales Incertae Sedis	Bauldia																					#87a96b
PSm1	Acer_splint.Fraxinus_splint.Populus_splint.Tilia_splint	OTU01777	0.927	0.927	1	0.000180119	6.22261e-06	28.9459	OTU01777	Bacteria;Proteobacteria;Alphaproteobacteria;Reyranellales;Reyranellaceae;uncultured;metagenome;metagenome_unclassified;	Bacteria	Proteobacteria	Alphaproteobacteria	Reyranellales	Reyranellaceae																						#87a96b
PSm1	Acer_splint.Fraxinus_splint.Populus_splint.Tilia_splint	OTU01778	0.903	0.903	1	0.000129436	1.23276e-05	10.4997	OTU01778	Bacteria;Bacteroidota;Bacteroidia;Cytophagales;Microscillaceae;uncultured;uncultured_unclassified;uncultured_unclassified;	Bacteria	Bacteroidota	Bacteroidia	Cytophagales	Microscillaceae																						#0d98ba
PSm1	Acer_splint.Fraxinus_splint.Populus_splint.Tilia_splint	OTU01780	0.155	0.155	1	9.80241e-05	0	Inf	OTU01780	Bacteria;Bacteroidota;Bacteroidia;Chitinophagales;Saprospiraceae;uncultured;uncultured_unclassified;uncultured_unclassified;	Bacteria	Bacteroidota	Bacteroidia	Chitinophagales	Saprospiraceae																						#0d98ba
PSm1	Acer_splint.Fraxinus_splint.Populus_splint.Tilia_splint	OTU01787	0.831	0.766	0.921781	0.000137103	1.61245e-05	8.50281	OTU01787	Bacteria;Bacteroidota;Bacteroidia;Chitinophagales;Chitinophagaceae;Ferruginibacter;uncultured_bacterium;uncultured_bacterium_unclassified;	Bacteria	Bacteroidota	Bacteroidia	Chitinophagales	Chitinophagaceae	Ferruginibacter																					#0d98ba
PSm1	Acer_splint.Fraxinus_splint.Populus_splint.Tilia_splint	OTU01794	0.718	0.718	1	0.000109865	3.42517e-06	32.0758	OTU01794	Bacteria;Planctomycetota;Planctomycetes;Pirellulales;Pirellulaceae;uncultured;metagenome;metagenome_unclassified;	Bacteria	Planctomycetota	Planctomycetes	Pirellulales	Pirellulaceae																						#71bc78
PSm1	Acer_splint.Fraxinus_splint.Populus_splint.Tilia_splint	OTU01800	0.823	0.706	0.857837	8.8111e-05	1.66779e-05	5.2831	OTU01800	Bacteria;Actinobacteriota;Thermoleophilia;Solirubrobacterales;67-14;metagenome;metagenome_unclassified;metagenome_unclassified;	Bacteria	Actinobacteriota	Thermoleophilia	Solirubrobacterales	67-14																						#1a4876
PSm1	Acer_splint.Fraxinus_splint.Populus_splint.Tilia_splint	OTU01808	0.04	0.04	1	1.53835e-05	2.17384e-05	0.707662	OTU01808	Bacteria;Planctomycetota;Phycisphaerae;Phycisphaerales;Phycisphaeraceae;SM1A02;metagenome;metagenome_unclassified;	Bacteria	Planctomycetota	Phycisphaerae	Phycisphaerales	Phycisphaeraceae	SM1A02																					#000000
PSm1	Acer_splint.Fraxinus_splint.Populus_splint.Tilia_splint	OTU01814	0.101	0.051	0.50495	5.59419e-05	1.19065e-05	4.69842	OTU01814	Bacteria;Proteobacteria;Alphaproteobacteria;Sphingomonadales;Sphingomonadaceae;Sphingomonas;Sphingomonas_unclassified;Sphingomonas_unclassified;	Bacteria	Proteobacteria	Alphaproteobacteria	Sphingomonadales	Sphingomonadaceae	Sphingomonas																					#87a96b
PSm1	Acer_splint.Fraxinus_splint.Populus_splint.Tilia_splint	OTU01818	0.069	0.069	1	7.82891e-05	3.28012e-06	23.8678	OTU01818	Bacteria;Proteobacteria;Alphaproteobacteria;Micavibrionales;uncultured;uncultured_sludge_bacterium_S43;uncultured_sludge_bacterium_S43_unclassified;uncultured_sludge_bacterium_S43_unclassified;	Bacteria	Proteobacteria	Alphaproteobacteria	Micavibrionales																							#87a96b
PSm1	Acer_splint.Fraxinus_splint.Populus_splint.Tilia_splint	OTU01819	0.328	0.318	0.969512	3.43394e-05	1.57985e-05	2.17359	OTU01819	Bacteria;Proteobacteria;Gammaproteobacteria;Xanthomonadales;Xanthomonadaceae;Lysobacter;Lysobacter_capsici;Lysobacter_capsici_unclassified;	Bacteria	Proteobacteria	Gammaproteobacteria	Xanthomonadales	Xanthomonadaceae	Lysobacter	Lysobacter capsici																				#87a96b
PSm1	Acer_splint.Fraxinus_splint.Populus_splint.Tilia_splint	OTU01822	0.201	0.146	0.726368	5.82594e-05	1.26238e-05	4.61505	OTU01822	Bacteria;Actinobacteriota;Actinobacteria;Micrococcales;Micrococcaceae;Micrococcus;Micrococcus_luteus;Micrococcus_luteus_unclassified;	Bacteria	Actinobacteriota	Actinobacteria	Micrococcales	Micrococcaceae	Micrococcus	Micrococcus luteus																				#1a4876
PSm1	Acer_splint.Fraxinus_splint.Populus_splint.Tilia_splint	OTU01826	0.357	0.357	1	9.20613e-05	8.82657e-06	10.43	OTU01826	Bacteria;Chloroflexi;Chloroflexia;Thermomicrobiales;JG30-KF-CM45;JG30-KF-CM45_unclassified;JG30-KF-CM45_unclassified;JG30-KF-CM45_unclassified;	Bacteria	Chloroflexi	Chloroflexia	Thermomicrobiales	JG30-KF-CM45																						#b2ec5d
PSm1	Acer_splint.Fraxinus_splint.Populus_splint.Tilia_splint	OTU01832	0.237	0.16	0.675105	3.34263e-05	2.01854e-05	1.65596	OTU01832	Bacteria;Planctomycetota;Planctomycetes;Planctomycetales;uncultured;metagenome;metagenome_unclassified;metagenome_unclassified;	Bacteria	Planctomycetota	Planctomycetes	Planctomycetales																							#71bc78
PSm1	Acer_splint.Fraxinus_splint.Populus_splint.Tilia_splint	OTU01836	0.824	0.824	1	0.000101095	2.49838e-06	40.4643	OTU01836	Bacteria;Proteobacteria;Alphaproteobacteria;Tistrellales;Geminicoccaceae;Candidatus_Alysiosphaera;metagenome;metagenome_unclassified;	Bacteria	Proteobacteria	Alphaproteobacteria	Tistrellales	Geminicoccaceae	Candidatus Alysiosphaera																					#87a96b
PSm1	Acer_splint.Fraxinus_splint.Populus_splint.Tilia_splint	OTU01837	0.253	0.253	1	3.32571e-05	1.98107e-05	1.67874	OTU01837	Bacteria;Proteobacteria;Alphaproteobacteria;Caulobacterales;Caulobacteraceae;uncultured;metagenome;metagenome_unclassified;	Bacteria	Proteobacteria	Alphaproteobacteria	Caulobacterales	Caulobacteraceae																						#000000
PSm1	Acer_splint.Fraxinus_splint.Populus_splint.Tilia_splint	OTU01846	0.364	0.311	0.854396	0.000114477	6.78223e-06	16.879	OTU01846	Bacteria;Bacteroidota;Bacteroidia;Chitinophagales;Chitinophagaceae;Flavihumibacter;uncultured_bacterium;uncultured_bacterium_unclassified;	Bacteria	Bacteroidota	Bacteroidia	Chitinophagales	Chitinophagaceae	Flavihumibacter																					#0d98ba
PSm1	Acer_splint.Fraxinus_splint.Populus_splint.Tilia_splint	OTU01847	0.646	0.602	0.931889	8.5925e-05	1.89425e-05	4.5361	OTU01847	Bacteria;Verrucomicrobiota;Verrucomicrobiae;Verrucomicrobiales;Rubritaleaceae;Luteolibacter;Verrucomicrobium_sp._IMCC25902;Verrucomicrobium_sp._IMCC25902_unclassified;	Bacteria	Verrucomicrobiota	Verrucomicrobiae	Verrucomicrobiales	Rubritaleaceae	Luteolibacter	Verrucomicrobium sp. IMCC25902																				#b4674d
PSm1	Acer_splint.Fraxinus_splint.Populus_splint.Tilia_splint	OTU01850	0.572	0.523	0.914336	7.01855e-05	1.78464e-05	3.93276	OTU01850	Bacteria;Gemmatimonadota;Gemmatimonadetes;Gemmatimonadales;Gemmatimonadaceae;uncultured;metagenome;metagenome_unclassified;	Bacteria	Gemmatimonadota	Gemmatimonadetes	Gemmatimonadales	Gemmatimonadaceae																						#6699cc
PSm1	Acer_splint.Fraxinus_splint.Populus_splint.Tilia_splint	OTU01853	0.62	0.53	0.854839	0.000161906	1.15775e-05	13.9845	OTU01853	Bacteria;Bacteroidota;SJA-28;uncultured_Ignavibacterium_sp.;uncultured_Ignavibacterium_sp._unclassified;uncultured_Ignavibacterium_sp._unclassified;uncultured_Ignavibacterium_sp._unclassified;uncultured_Ignavibacterium_sp._unclassified;	Bacteria	Bacteroidota	SJA-28																								#000000
PSm1	Acer_splint.Fraxinus_splint.Populus_splint.Tilia_splint	OTU01857	0.042	0.042	1	1.74117e-05	2.86118e-06	6.08549	OTU01857	Bacteria;Proteobacteria;Gammaproteobacteria;Oceanospirillales;Halomonadaceae;Chromohalobacter;Chromohalobacter_canadensis;Chromohalobacter_canadensis_unclassified;	Bacteria	Proteobacteria	Gammaproteobacteria	Oceanospirillales	Halomonadaceae	Chromohalobacter	Chromohalobacter canadensis																				#87a96b
PSm1	Acer_splint.Fraxinus_splint.Populus_splint.Tilia_splint	OTU01858	0.026	0.026	1	5.60921e-06	3.08065e-05	0.182079	OTU01858	Bacteria;Verrucomicrobiota;Chlamydiae;Chlamydiales;cvE6;cvE6_unclassified;cvE6_unclassified;cvE6_unclassified;	Bacteria	Verrucomicrobiota	Chlamydiae	Chlamydiales	cvE6																						#1fcecb
PSm1	Acer_splint.Fraxinus_splint.Populus_splint.Tilia_splint	OTU01862	0.551	0.406	0.736842	4.68759e-05	3.21286e-05	1.45901	OTU01862	Bacteria;Firmicutes;Clostridia;Hungateiclostridiaceae;Ruminiclostridium;Ruminiclostridium_unclassified;Ruminiclostridium_unclassified;Ruminiclostridium_unclassified;	Bacteria	Firmicutes	Clostridia	Hungateiclostridiaceae	Ruminiclostridium																						#d68a59
PSm1	Acer_splint.Fraxinus_splint.Populus_splint.Tilia_splint	OTU01864	0.428	0.428	1	0.000106655	7.7174e-06	13.82	OTU01864	Bacteria;Proteobacteria;Alphaproteobacteria;Rhizobiales;Xanthobacteraceae;Pseudolabrys;Pseudolabrys_unclassified;Pseudolabrys_unclassified;	Bacteria	Proteobacteria	Alphaproteobacteria	Rhizobiales	Xanthobacteraceae	Pseudolabrys																					#87a96b
PSm1	Acer_splint.Fraxinus_splint.Populus_splint.Tilia_splint	OTU01867	0.256	0.256	1	9.6636e-05	5.54148e-06	17.4387	OTU01867	Bacteria;Proteobacteria;Alphaproteobacteria;Rhizobiales;Devosiaceae;Arsenicitalea;uncultured_bacterium;uncultured_bacterium_unclassified;	Bacteria	Proteobacteria	Alphaproteobacteria	Rhizobiales	Devosiaceae	Arsenicitalea																					#87a96b
PSm1	Acer_splint.Fraxinus_splint.Populus_splint.Tilia_splint	OTU01868	0.375	0.375	1	0.000329127	0	Inf	OTU01868	Bacteria;Bacteroidota;Bacteroidia;Cytophagales;Microscillaceae;Chryseolinea;uncultured_bacterium;uncultured_bacterium_unclassified;	Bacteria	Bacteroidota	Bacteroidia	Cytophagales	Microscillaceae	Chryseolinea																					#0d98ba
PSm1	Acer_splint.Fraxinus_splint.Populus_splint.Tilia_splint	OTU01870	0.28	0.218	0.778571	9.88866e-05	1.30826e-05	7.55863	OTU01870	Bacteria;Proteobacteria;Alphaproteobacteria;Sphingomonadales;Sphingomonadaceae;Sphingomonas;Sphingomonas_unclassified;Sphingomonas_unclassified;	Bacteria	Proteobacteria	Alphaproteobacteria	Sphingomonadales	Sphingomonadaceae	Sphingomonas																					#87a96b
PSm1	Acer_splint.Fraxinus_splint.Populus_splint.Tilia_splint	OTU01871	0.203	0.123	0.605911	3.46924e-05	3.02163e-05	1.14814	OTU01871	Bacteria;Proteobacteria;Alphaproteobacteria;Holosporales;Holosporaceae;uncultured;uncultured_bacterium;uncultured_bacterium_unclassified;	Bacteria	Proteobacteria	Alphaproteobacteria	Holosporales	Holosporaceae																						#87a96b
PSm1	Acer_splint.Fraxinus_splint.Populus_splint.Tilia_splint	OTU01872	0.155	0.155	1	8.92712e-05	1.05973e-05	8.42398	OTU01872	Bacteria;Proteobacteria;Alphaproteobacteria;Sphingomonadales;Sphingomonadaceae;Altererythrobacter;Altererythrobacter_unclassified;Altererythrobacter_unclassified;	Bacteria	Proteobacteria	Alphaproteobacteria	Sphingomonadales	Sphingomonadaceae	Altererythrobacter																					#87a96b
PSm1	Acer_splint.Fraxinus_splint.Populus_splint.Tilia_splint	OTU01873	0.402	0.402	1	8.32292e-05	6.99749e-06	11.8942	OTU01873	Bacteria;Acidobacteriota;Vicinamibacteria;Vicinamibacterales;Vicinamibacteraceae;Vicinamibacteraceae_unclassified;Vicinamibacteraceae_unclassified;Vicinamibacteraceae_unclassified;	Bacteria	Acidobacteriota	Vicinamibacteria	Vicinamibacterales	Vicinamibacteraceae																						#1164b4
PSm1	Acer_splint.Fraxinus_splint.Populus_splint.Tilia_splint	OTU01874	0.596	0.596	1	6.67881e-05	1.70139e-05	3.9255	OTU01874	Bacteria;Proteobacteria;Alphaproteobacteria;Rhizobiales;Xanthobacteraceae;uncultured;metagenome;metagenome_unclassified;	Bacteria	Proteobacteria	Alphaproteobacteria	Rhizobiales	Xanthobacteraceae																						#87a96b
PSm1	Acer_splint.Fraxinus_splint.Populus_splint.Tilia_splint	OTU01878	0.632	0.422	0.667722	7.91301e-05	2.1906e-05	3.61227	OTU01878	Bacteria;Actinobacteriota;Thermoleophilia;Solirubrobacterales;Solirubrobacteraceae;Conexibacter;Conexibacter_unclassified;Conexibacter_unclassified;	Bacteria	Actinobacteriota	Thermoleophilia	Solirubrobacterales	Solirubrobacteraceae	Conexibacter																					#1a4876
PSm1	Acer_splint.Fraxinus_splint.Populus_splint.Tilia_splint	OTU01880	0.494	0.277	0.560729	5.19007e-05	2.2035e-05	2.35537	OTU01880	Bacteria;Bdellovibrionota;Oligoflexia;0319-6G20;uncultured_gamma_proteobacterium;uncultured_gamma_proteobacterium_unclassified;uncultured_gamma_proteobacterium_unclassified;uncultured_gamma_proteobacterium_unclassified;	Bacteria	Bdellovibrionota	Oligoflexia	0319-6G20																							#87a96b
PSm1	Acer_splint.Fraxinus_splint.Populus_splint.Tilia_splint	OTU01887	0.843	0.843	1	0.000259382	9.72786e-06	26.6638	OTU01887	Bacteria;Proteobacteria;Gammaproteobacteria;R7C24;metagenome;metagenome_unclassified;metagenome_unclassified;metagenome_unclassified;	Bacteria	Proteobacteria	Gammaproteobacteria	R7C24																							#87a96b
PSm1	Acer_splint.Fraxinus_splint.Populus_splint.Tilia_splint	OTU01889	0.762	0.762	1	0.000108605	0	Inf	OTU01889	Bacteria;Proteobacteria;Alphaproteobacteria;Rhodobacterales;Rhodobacteraceae;uncultured;metagenome;metagenome_unclassified;	Bacteria	Proteobacteria	Alphaproteobacteria	Rhodobacterales	Rhodobacteraceae																						#87a96b
PSm1	Acer_splint.Fraxinus_splint.Populus_splint.Tilia_splint	OTU01890	0.21	0.21	1	5.97919e-05	2.3762e-05	2.51628	OTU01890	Bacteria;Proteobacteria;Gammaproteobacteria;Gammaproteobacteria_Incertae_Sedis;Unknown_Family;Candidatus_Ovatusbacter;uncultured_bacterium;uncultured_bacterium_unclassified;	Bacteria	Proteobacteria	Gammaproteobacteria	Gammaproteobacteria Incertae Sedis	Unknown Family	Candidatus Ovatusbacter																					#87a96b
PSm1	Acer_splint.Fraxinus_splint.Populus_splint.Tilia_splint	OTU01904	0.855	0.855	1	0.000171698	9.88111e-07	173.764	OTU01904	Bacteria;Acidobacteriota;Blastocatellia;Blastocatellales;Blastocatellaceae;Stenotrophobacter;Stenotrophobacter_unclassified;Stenotrophobacter_unclassified;	Bacteria	Acidobacteriota	Blastocatellia	Blastocatellales	Blastocatellaceae	Stenotrophobacter																					#1164b4
PSm1	Acer_splint.Fraxinus_splint.Populus_splint.Tilia_splint	OTU01906	0.229	0.168	0.733624	7.50919e-05	1.81544e-05	4.1363	OTU01906	Bacteria;Verrucomicrobiota;Chlamydiae;Chlamydiales;Parachlamydiaceae;Candidatus_Protochlamydia;Candidatus_Protochlamydia_unclassified;Candidatus_Protochlamydia_unclassified;	Bacteria	Verrucomicrobiota	Chlamydiae	Chlamydiales	Parachlamydiaceae	Candidatus Protochlamydia																					#1fcecb
PSm1	Acer_splint.Fraxinus_splint.Populus_splint.Tilia_splint	OTU01909	0.084	0.084	1	1.99702e-05	4.70051e-06	4.24852	OTU01909	Bacteria;Actinobacteriota;Actinobacteria;Corynebacteriales;Nocardiaceae;Gordonia;Gordonia_terrae;Gordonia_terrae_unclassified;	Bacteria	Actinobacteriota	Actinobacteria	Corynebacteriales	Nocardiaceae	Gordonia	Gordonia terrae																				#1a4876
PSm1	Acer_splint.Fraxinus_splint.Populus_splint.Tilia_splint	OTU01910	0.463	0.253	0.546436	3.86489e-05	2.08015e-05	1.85798	OTU01910	Bacteria;Planctomycetota;Planctomycetes;Planctomycetales;uncultured;metagenome;metagenome_unclassified;metagenome_unclassified;	Bacteria	Planctomycetota	Planctomycetes	Planctomycetales																							#71bc78
PSm1	Acer_splint.Fraxinus_splint.Populus_splint.Tilia_splint	OTU01912	0.83	0.802	0.966265	0.000134906	1.0857e-05	12.4257	OTU01912	Bacteria;Proteobacteria;Alphaproteobacteria;Rhizobiales;Xanthobacteraceae;uncultured;metagenome;metagenome_unclassified;	Bacteria	Proteobacteria	Alphaproteobacteria	Rhizobiales	Xanthobacteraceae																						#87a96b
PSm1	Acer_splint.Fraxinus_splint.Populus_splint.Tilia_splint	OTU01913	0.134	0.134	1	0.000107706	0	Inf	OTU01913	Bacteria;Acidobacteriota;Acidobacteriae;Bryobacterales;Bryobacteraceae;Bryobacter;Bryobacter_unclassified;Bryobacter_unclassified;	Bacteria	Acidobacteriota	Acidobacteriae	Bryobacterales	Bryobacteraceae	Bryobacter																					#1164b4
PSm1	Acer_splint.Fraxinus_splint.Populus_splint.Tilia_splint	OTU01916	0.323	0.323	1	0.000100127	2.84078e-06	35.2464	OTU01916	Bacteria;Actinobacteriota;Acidimicrobiia;IMCC26256;metagenome;metagenome_unclassified;metagenome_unclassified;metagenome_unclassified;	Bacteria	Actinobacteriota	Acidimicrobiia	IMCC26256																							#000000
PSm1	Acer_splint.Fraxinus_splint.Populus_splint.Tilia_splint	OTU01918	0.908	0.908	1	0.000102031	4.88439e-06	20.8892	OTU01918	Bacteria;Actinobacteriota;Actinobacteria;Micrococcales;Dermacoccaceae;Flexivirga;Flexivirga_sp.;Flexivirga_sp._unclassified;	Bacteria	Actinobacteriota	Actinobacteria	Micrococcales	Dermacoccaceae	Flexivirga	Flexivirga sp.																				#1a4876
PSm1	Acer_splint.Fraxinus_splint.Populus_splint.Tilia_splint	OTU01924	0.082	0.082	1	0.000135168	3.30139e-06	40.9427	OTU01924	Bacteria;Proteobacteria;Alphaproteobacteria;Sphingomonadales;Sphingomonadaceae;Sphingobium;Sphingobium_unclassified;Sphingobium_unclassified;	Bacteria	Proteobacteria	Alphaproteobacteria	Sphingomonadales	Sphingomonadaceae	Sphingobium																					#87a96b
PSm1	Acer_splint.Fraxinus_splint.Populus_splint.Tilia_splint	OTU01930	0.264	0.264	1	5.32162e-05	8.75229e-06	6.08026	OTU01930	Bacteria;Spirochaetota;Spirochaetia;Spirochaetales;Spirochaetaceae;Spirochaeta_2;metagenome;metagenome_unclassified;	Bacteria	Spirochaetota	Spirochaetia	Spirochaetales	Spirochaetaceae	Spirochaeta 2																					#cd9575
PSm1	Acer_splint.Fraxinus_splint.Populus_splint.Tilia_splint	OTU01934	0.345	0.345	1	5.74304e-05	1.9395e-05	2.9611	OTU01934	Bacteria;Bacteroidota;Bacteroidia;Sphingobacteriales;env.OPS_17;uncultured_Bacteroidetes_bacterium;uncultured_Bacteroidetes_bacterium_unclassified;uncultured_Bacteroidetes_bacterium_unclassified;	Bacteria	Bacteroidota	Bacteroidia	Sphingobacteriales	env.OPS 17																						#0d98ba
PSm1	Acer_splint.Fraxinus_splint.Populus_splint.Tilia_splint	OTU01936	0.738	0.738	1	0.000223433	0	Inf	OTU01936	Bacteria;Proteobacteria;Alphaproteobacteria;Tistrellales;Geminicoccaceae;Geminicoccus;uncultured_bacterium;uncultured_bacterium_unclassified;	Bacteria	Proteobacteria	Alphaproteobacteria	Tistrellales	Geminicoccaceae	Geminicoccus																					#87a96b
PSm1	Acer_splint.Fraxinus_splint.Populus_splint.Tilia_splint	OTU01941	0.358	0.358	1	5.95802e-05	3.11134e-06	19.1494	OTU01941	Bacteria;Firmicutes;Bacilli;Paenibacillales;Paenibacillaceae;Paenibacillus;Paenibacillus_unclassified;Paenibacillus_unclassified;	Bacteria	Firmicutes	Bacilli	Paenibacillales	Paenibacillaceae	Paenibacillus																					#d68a59
PSm1	Acer_splint.Fraxinus_splint.Populus_splint.Tilia_splint	OTU01945	0.453	0.434	0.958057	8.56726e-05	1.9602e-05	4.37059	OTU01945	Bacteria;Verrucomicrobiota;Verrucomicrobiae;Chthoniobacterales;Chthoniobacteraceae;Candidatus_Udaeobacter;uncultured_Verrucomicrobia_bacterium;uncultured_Verrucomicrobia_bacterium_unclassified;	Bacteria	Verrucomicrobiota	Verrucomicrobiae	Chthoniobacterales	Chthoniobacteraceae	Candidatus Udaeobacter																					#b4674d
PSm1	Acer_splint.Fraxinus_splint.Populus_splint.Tilia_splint	OTU01951	0.586	0.586	1	9.62089e-05	2.66307e-06	36.1271	OTU01951	Bacteria;Planctomycetota;Planctomycetes;Gemmatales;Gemmataceae;Fimbriiglobus;metagenome;metagenome_unclassified;	Bacteria	Planctomycetota	Planctomycetes	Gemmatales	Gemmataceae	Fimbriiglobus																					#71bc78
PSm1	Acer_splint.Fraxinus_splint.Populus_splint.Tilia_splint	OTU01959	0.759	0.759	1	0.000101626	7.1445e-06	14.2244	OTU01959	Bacteria;Actinobacteriota;Thermoleophilia;Gaiellales;uncultured;uncultured_soil_bacterium;uncultured_soil_bacterium_unclassified;uncultured_soil_bacterium_unclassified;	Bacteria	Actinobacteriota	Thermoleophilia	Gaiellales																							#000000
PSm1	Acer_splint.Fraxinus_splint.Populus_splint.Tilia_splint	OTU01961	0.343	0.343	1	5.33842e-05	1.05354e-05	5.06714	OTU01961	Bacteria;Proteobacteria;Alphaproteobacteria;Caulobacterales;Caulobacteraceae;Brevundimonas;Brevundimonas_alba;Brevundimonas_alba_unclassified;	Bacteria	Proteobacteria	Alphaproteobacteria	Caulobacterales	Caulobacteraceae	Brevundimonas	Brevundimonas alba																				#87a96b
PSm1	Acer_splint.Fraxinus_splint.Populus_splint.Tilia_splint	OTU01962	0.635	0.635	1	8.94465e-05	8.23005e-06	10.8683	OTU01962	Bacteria;Actinobacteriota;Actinobacteria;Micrococcales;Demequinaceae;Demequina;uncultured_bacterium;uncultured_bacterium_unclassified;	Bacteria	Actinobacteriota	Actinobacteria	Micrococcales	Demequinaceae	Demequina																					#1a4876
PSm1	Acer_splint.Fraxinus_splint.Populus_splint.Tilia_splint	OTU01966	0.902	0.902	1	0.000138475	1.71259e-06	80.8571	OTU01966	Bacteria;Planctomycetota;Planctomycetes;Planctomycetales;Rubinisphaeraceae;SH-PL14;SH-PL14_unclassified;SH-PL14_unclassified;	Bacteria	Planctomycetota	Planctomycetes	Planctomycetales	Rubinisphaeraceae	SH-PL14																					#71bc78
PSm1	Acer_splint.Fraxinus_splint.Populus_splint.Tilia_splint	OTU01967	0.902	0.902	1	0.000146179	3.42517e-06	42.6778	OTU01967	Bacteria;Myxococcota;Polyangia;Polyangiales;BIrii41;metagenome;metagenome_unclassified;metagenome_unclassified;	Bacteria	Myxococcota	Polyangia	Polyangiales	BIrii41																						#87a96b
PSm1	Acer_splint.Fraxinus_splint.Populus_splint.Tilia_splint	OTU01970	0.721	0.721	1	8.07254e-05	4.77397e-06	16.9095	OTU01970	Bacteria;Bacteroidota;Bacteroidia;Chitinophagales;Chitinophagaceae;Filimonas;eubacterium_sp._11-14;eubacterium_sp._11-14_unclassified;	Bacteria	Bacteroidota	Bacteroidia	Chitinophagales	Chitinophagaceae	Filimonas	eubacterium sp. 11-14																				#d68a59
PSm1	Acer_splint.Fraxinus_splint.Populus_splint.Tilia_splint	OTU01974	0.116	0.116	1	2.24654e-05	3.13231e-05	0.717215	OTU01974	Bacteria;Firmicutes;Negativicutes;Veillonellales-Selenomonadales;Sporomusaceae;Dendrosporobacter;uncultured_Veillonellaceae_bacterium;uncultured_Veillonellaceae_bacterium_unclassified;	Bacteria	Firmicutes	Negativicutes	Veillonellales-Selenomonadales	Sporomusaceae	Dendrosporobacter																					#d68a59
PSm1	Acer_splint.Fraxinus_splint.Populus_splint.Tilia_splint	OTU01978	0.056	0.056	1	1.78827e-05	1.3723e-05	1.30312	OTU01978	Bacteria;Actinobacteriota;Actinobacteria;Micrococcales;Micrococcaceae;Nesterenkonia;Nesterenkonia_unclassified;Nesterenkonia_unclassified;	Bacteria	Actinobacteriota	Actinobacteria	Micrococcales	Micrococcaceae	Nesterenkonia																					#1a4876
PSm1	Acer_splint.Fraxinus_splint.Populus_splint.Tilia_splint	OTU01982	0.26	0.26	1	0.000141791	8.58899e-06	16.5084	OTU01982	Bacteria;Dependentiae;Babeliae;Babeliales;Babeliales_unclassified;Babeliales_unclassified;Babeliales_unclassified;Babeliales_unclassified;	Bacteria	Dependentiae	Babeliae	Babeliales																							#000000
PSm1	Acer_splint.Fraxinus_splint.Populus_splint.Tilia_splint	OTU01984	0.22	0.175	0.795455	5.70411e-05	1.01493e-05	5.62019	OTU01984	Bacteria;Actinobacteriota;Thermoleophilia;Solirubrobacterales;67-14;uncultured_bacterium;uncultured_bacterium_unclassified;uncultured_bacterium_unclassified;	Bacteria	Actinobacteriota	Thermoleophilia	Solirubrobacterales	67-14																						#1a4876
PSm1	Acer_splint.Fraxinus_splint.Populus_splint.Tilia_splint	OTU01985	0.498	0.488	0.97992	9.67303e-05	1.61189e-05	6.00106	OTU01985	Bacteria;Actinobacteriota;Actinobacteria;Frankiales;uncultured;Actinomycetales_bacterium;Actinomycetales_bacterium_unclassified;Actinomycetales_bacterium_unclassified;	Bacteria	Actinobacteriota	Actinobacteria	Frankiales		Actinomycetales bacterium																					#1a4876
PSm1	Acer_splint.Fraxinus_splint.Populus_splint.Tilia_splint	OTU01989	0.284	0.19	0.669014	8.1691e-05	1.76815e-05	4.62013	OTU01989	Bacteria;Planctomycetota;Planctomycetes;Isosphaerales;Isosphaeraceae;uncultured;uncultured_unclassified;uncultured_unclassified;	Bacteria	Planctomycetota	Planctomycetes	Isosphaerales	Isosphaeraceae																						#71bc78
PSm1	Acer_splint.Fraxinus_splint.Populus_splint.Tilia_splint	OTU01991	0.366	0.173	0.472678	3.27487e-05	2.52299e-05	1.29801	OTU01991	Bacteria;Verrucomicrobiota;Verrucomicrobiae;Chthoniobacterales;Xiphinematobacteraceae;Candidatus_Xiphinematobacter;metagenome;metagenome_unclassified;	Bacteria	Verrucomicrobiota	Verrucomicrobiae	Chthoniobacterales	Xiphinematobacteraceae	Candidatus Xiphinematobacter																					#b4674d
PSm1	Acer_splint.Fraxinus_splint.Populus_splint.Tilia_splint	OTU01992	0.046	0.046	1	5.65841e-05	2.18407e-05	2.59077	OTU01992	Bacteria;Verrucomicrobiota;Verrucomicrobiae;Pedosphaerales;Pedosphaeraceae;DEV008;metagenome;metagenome_unclassified;	Bacteria	Verrucomicrobiota	Verrucomicrobiae	Pedosphaerales	Pedosphaeraceae	DEV008																					#000000
PSm1	Acer_splint.Fraxinus_splint.Populus_splint.Tilia_splint	OTU01995	0.463	0.366	0.790497	6.5413e-05	1.82308e-05	3.58805	OTU01995	Bacteria;Bacteroidota;Bacteroidia;Chitinophagales;Chitinophagaceae;Aurantisolimonas;uncultured_soil_bacterium;uncultured_soil_bacterium_unclassified;	Bacteria	Bacteroidota	Bacteroidia	Chitinophagales	Chitinophagaceae	Aurantisolimonas																					#0d98ba
PSm1	Acer_splint.Fraxinus_splint.Populus_splint.Tilia_splint	OTU02004	0.161	0.124	0.770186	6.73598e-05	1.0589e-05	6.3613	OTU02004	Bacteria;Proteobacteria;Gammaproteobacteria;Burkholderiales;Burkholderiales_unclassified;Burkholderiales_unclassified;Burkholderiales_unclassified;Burkholderiales_unclassified;	Bacteria	Proteobacteria	Gammaproteobacteria	Burkholderiales																							#000000
PSm1	Acer_splint.Fraxinus_splint.Populus_splint.Tilia_splint	OTU02006	0.045	0.045	1	2.83526e-05	9.09455e-06	3.11754	OTU02006	Bacteria;Proteobacteria;Gammaproteobacteria;Pseudomonadales;Moraxellaceae;Acinetobacter;Acinetobacter_unclassified;Acinetobacter_unclassified;	Bacteria	Proteobacteria	Gammaproteobacteria	Pseudomonadales	Moraxellaceae	Acinetobacter																					#87a96b
PSm1	Acer_splint.Fraxinus_splint.Populus_splint.Tilia_splint	OTU02008	0.38	0.334	0.878947	8.69661e-05	3.87718e-06	22.4302	OTU02008	Bacteria;Planctomycetota;Planctomycetes;Pirellulales;Pirellulaceae;uncultured;uncultured_unclassified;uncultured_unclassified;	Bacteria	Planctomycetota	Planctomycetes	Pirellulales	Pirellulaceae																						#71bc78
PSm1	Acer_splint.Fraxinus_splint.Populus_splint.Tilia_splint	OTU02011	0.657	0.657	1	8.13377e-05	1.80933e-06	44.9547	OTU02011	Bacteria;Bacteroidota;Bacteroidia;Sphingobacteriales;Sphingobacteriaceae;Pedobacter;Pedobacter_unclassified;Pedobacter_unclassified;	Bacteria	Bacteroidota	Bacteroidia	Sphingobacteriales	Sphingobacteriaceae	Pedobacter																					#0d98ba
PSm1	Acer_splint.Fraxinus_splint.Populus_splint.Tilia_splint	OTU02013	0.516	0.428	0.829457	8.1952e-05	1.09727e-05	7.4687	OTU02013	Bacteria;Bacteroidota;Bacteroidia;Flavobacteriales;Flavobacteriaceae;Flavobacterium;Flavobacterium_cutihirudinis;Flavobacterium_cutihirudinis_unclassified;	Bacteria	Bacteroidota	Bacteroidia	Flavobacteriales	Flavobacteriaceae	Flavobacterium	Flavobacterium cutihirudinis																				#0d98ba
PSm1	Acer_splint.Fraxinus_splint.Populus_splint.Tilia_splint	OTU02017	0.13	0.13	1	8.02788e-05	1.56033e-05	5.14497	OTU02017	Bacteria;Proteobacteria;Gammaproteobacteria;Gammaproteobacteria_Incertae_Sedis;Unknown_Family;Acidibacter;Acidibacter_unclassified;Acidibacter_unclassified;	Bacteria	Proteobacteria	Gammaproteobacteria	Gammaproteobacteria Incertae Sedis	Unknown Family	Acidibacter																					#87a96b
PSm1	Acer_splint.Fraxinus_splint.Populus_splint.Tilia_splint	OTU02020	0.593	0.513	0.865093	7.38665e-05	1.75468e-05	4.20967	OTU02020	Bacteria;Proteobacteria;Alphaproteobacteria;Rhizobiales;Hyphomicrobiaceae;Hyphomicrobiaceae_unclassified;Hyphomicrobiaceae_unclassified;Hyphomicrobiaceae_unclassified;	Bacteria	Proteobacteria	Alphaproteobacteria	Rhizobiales	Hyphomicrobiaceae																						#87a96b
PSm1	Acer_splint.Fraxinus_splint.Populus_splint.Tilia_splint	OTU02026	0.293	0.293	1	0.000123348	0	Inf	OTU02026	Bacteria;Bacteroidota;Bacteroidia;Flavobacteriales;Flavobacteriaceae;Flavobacterium;Flavobacterium_unclassified;Flavobacterium_unclassified;	Bacteria	Bacteroidota	Bacteroidia	Flavobacteriales	Flavobacteriaceae	Flavobacterium																					#0d98ba
PSm1	Acer_splint.Fraxinus_splint.Populus_splint.Tilia_splint	OTU02028	0.485	0.485	1	0.000103669	5.11813e-06	20.2552	OTU02028	Bacteria;Actinobacteriota;Actinobacteria;Micrococcales;Microbacteriaceae;Agromyces;Agromyces_aureus;Agromyces_aureus_unclassified;	Bacteria	Actinobacteriota	Actinobacteria	Micrococcales	Microbacteriaceae	Agromyces	Agromyces aureus																				#1a4876
PSm1	Acer_splint.Fraxinus_splint.Populus_splint.Tilia_splint	OTU02029	0.144	0.144	1	7.7948e-05	2.05207e-06	37.985	OTU02029	Bacteria;Bacteroidota;Bacteroidia;Chitinophagales;Chitinophagaceae;Ferruginibacter;uncultured_bacterium;uncultured_bacterium_unclassified;	Bacteria	Bacteroidota	Bacteroidia	Chitinophagales	Chitinophagaceae	Ferruginibacter																					#0d98ba
PSm1	Acer_splint.Fraxinus_splint.Populus_splint.Tilia_splint	OTU02033	0.383	0.383	1	6.78742e-05	1.30426e-05	5.20402	OTU02033	Bacteria;Acidobacteriota;Vicinamibacteria;Vicinamibacterales;Vicinamibacteraceae;uncultured_Acidobacteriales_bacterium;uncultured_Acidobacteriales_bacterium_unclassified;uncultured_Acidobacteriales_bacterium_unclassified;	Bacteria	Acidobacteriota	Vicinamibacteria	Vicinamibacterales	Vicinamibacteraceae																						#1164b4
PSm1	Acer_splint.Fraxinus_splint.Populus_splint.Tilia_splint	OTU02037	0.493	0.372	0.754564	6.56687e-05	1.39279e-05	4.7149	OTU02037	Bacteria;Planctomycetota;Planctomycetes;Gemmatales;Gemmataceae;Gemmata;uncultured_bacterium;uncultured_bacterium_unclassified;	Bacteria	Planctomycetota	Planctomycetes	Gemmatales	Gemmataceae	Gemmata																					#71bc78
PSm1	Acer_splint.Fraxinus_splint.Populus_splint.Tilia_splint	OTU02042	0.433	0.433	1	7.88228e-05	1.08504e-05	7.26452	OTU02042	Bacteria;Bacteroidota;Bacteroidia;Flavobacteriales;Flavobacteriaceae;Flavobacterium;Flavobacterium_unclassified;Flavobacterium_unclassified;	Bacteria	Bacteroidota	Bacteroidia	Flavobacteriales	Flavobacteriaceae	Flavobacterium																					#0d98ba
PSm1	Acer_splint.Fraxinus_splint.Populus_splint.Tilia_splint	OTU02043	0.364	0.364	1	9.22436e-05	1.07824e-05	8.55501	OTU02043	Bacteria;Proteobacteria;Alphaproteobacteria;Caulobacterales;Hyphomonadaceae;SWB02;uncultured_bacterium;uncultured_bacterium_unclassified;	Bacteria	Proteobacteria	Alphaproteobacteria	Caulobacterales	Hyphomonadaceae	SWB02																					#87a96b
PSm1	Acer_splint.Fraxinus_splint.Populus_splint.Tilia_splint	OTU02054	0.578	0.515	0.891003	5.6762e-05	2.62313e-05	2.16391	OTU02054	Bacteria;Proteobacteria;Gammaproteobacteria;Burkholderiales;Oxalobacteraceae;Oxalobacter;uncultured_bacterium;uncultured_bacterium_unclassified;	Bacteria	Proteobacteria	Gammaproteobacteria	Burkholderiales	Oxalobacteraceae	Oxalobacter																					#87a96b
PSm1	Acer_splint.Fraxinus_splint.Populus_splint.Tilia_splint	OTU02058	0.411	0.265	0.644769	4.66805e-05	2.34334e-05	1.99205	OTU02058	Bacteria;Actinobacteriota;Thermoleophilia;Solirubrobacterales;Solirubrobacteraceae;Conexibacter;Conexibacter_unclassified;Conexibacter_unclassified;	Bacteria	Actinobacteriota	Thermoleophilia	Solirubrobacterales	Solirubrobacteraceae	Conexibacter																					#1a4876
PSm1	Acer_splint.Fraxinus_splint.Populus_splint.Tilia_splint	OTU02060	0.184	0.108	0.586957	9.34607e-06	2.46247e-05	0.37954	OTU02060	Bacteria;Proteobacteria;Alphaproteobacteria;Sphingomonadales;Sphingomonadaceae;Sphingomonas;Sphingomonas_sp._M60-VN10-2W;Sphingomonas_sp._M60-VN10-2W_unclassified;	Bacteria	Proteobacteria	Alphaproteobacteria	Sphingomonadales	Sphingomonadaceae	Sphingomonas	Sphingomonas sp. M60-VN10-2W																				#87a96b
PSm1	Acer_splint.Fraxinus_splint.Populus_splint.Tilia_splint	OTU02065	0.167	0.167	1	8.33182e-05	1.0615e-05	7.8491	OTU02065	Bacteria;Planctomycetota;Planctomycetes;Gemmatales;Gemmataceae;Gemmataceae_unclassified;Gemmataceae_unclassified;Gemmataceae_unclassified;	Bacteria	Planctomycetota	Planctomycetes	Gemmatales	Gemmataceae																						#71bc78
PSm1	Acer_splint.Fraxinus_splint.Populus_splint.Tilia_splint	OTU02069	0.333	0.333	1	8.82608e-05	1.97622e-06	44.6614	OTU02069	Bacteria;Bacteroidota;Bacteroidia;Sphingobacteriales;env.OPS_17;metagenome;metagenome_unclassified;metagenome_unclassified;	Bacteria	Bacteroidota	Bacteroidia	Sphingobacteriales	env.OPS 17																						#0d98ba
PSm1	Acer_splint.Fraxinus_splint.Populus_splint.Tilia_splint	OTU02070	0.295	0.263	0.891525	5.19005e-05	8.12318e-06	6.38919	OTU02070	Bacteria;Proteobacteria;Alphaproteobacteria;Rhizobiales;Kaistiaceae;Kaistia;uncultured_bacterium;uncultured_bacterium_unclassified;	Bacteria	Proteobacteria	Alphaproteobacteria	Rhizobiales	Kaistiaceae	Kaistia																					#87a96b
PSm1	Acer_splint.Fraxinus_splint.Populus_splint.Tilia_splint	OTU02073	0.545	0.465	0.853211	6.47185e-05	1.74495e-05	3.7089	OTU02073	Bacteria;Planctomycetota;Planctomycetes;Isosphaerales;Isosphaeraceae;Paludisphaera;Paludisphaera_borealis;Paludisphaera_borealis_unclassified;	Bacteria	Planctomycetota	Planctomycetes	Isosphaerales	Isosphaeraceae	Paludisphaera	Paludisphaera borealis																				#71bc78
PSm1	Acer_splint.Fraxinus_splint.Populus_splint.Tilia_splint	OTU02074	0.531	0.531	1	0.00013841	9.5048e-07	145.622	OTU02074	Bacteria;Proteobacteria;Alphaproteobacteria;Acetobacterales;Acetobacteraceae;Acetobacteraceae_unclassified;Acetobacteraceae_unclassified;Acetobacteraceae_unclassified;	Bacteria	Proteobacteria	Alphaproteobacteria	Acetobacterales	Acetobacteraceae																						#87a96b
PSm1	Acer_splint.Fraxinus_splint.Populus_splint.Tilia_splint	OTU02075	0.176	0.176	1	0.000131425	1.80933e-06	72.6375	OTU02075	Bacteria;Proteobacteria;Alphaproteobacteria;Sphingomonadales;Sphingomonadaceae;Sphingomonas;Sphingomonas_unclassified;Sphingomonas_unclassified;	Bacteria	Proteobacteria	Alphaproteobacteria	Sphingomonadales	Sphingomonadaceae	Sphingomonas																					#87a96b
PSm1	Acer_splint.Fraxinus_splint.Populus_splint.Tilia_splint	OTU02076	0.13	0.13	1	1.59045e-05	2.20794e-05	0.720332	OTU02076	Bacteria;Proteobacteria;Gammaproteobacteria;Diplorickettsiales;Diplorickettsiaceae;uncultured;metagenome;metagenome_unclassified;	Bacteria	Proteobacteria	Gammaproteobacteria	Diplorickettsiales	Diplorickettsiaceae																						#87a96b
PSm1	Acer_splint.Fraxinus_splint.Populus_splint.Tilia_splint	OTU02077	0.427	0.427	1	0.000111522	5.13776e-06	21.7063	OTU02077	Bacteria;Acidobacteriota;Blastocatellia;Blastocatellales;Blastocatellaceae;Blastocatella;Blastocatella_unclassified;Blastocatella_unclassified;	Bacteria	Acidobacteriota	Blastocatellia	Blastocatellales	Blastocatellaceae	Blastocatella																					#1164b4
PSm1	Acer_splint.Fraxinus_splint.Populus_splint.Tilia_splint	OTU02078	0.617	0.595	0.964344	0.000108312	1.47518e-05	7.34229	OTU02078	Bacteria;Chloroflexi;Chloroflexia;Thermomicrobiales;JG30-KF-CM45;JG30-KF-CM45_unclassified;JG30-KF-CM45_unclassified;JG30-KF-CM45_unclassified;	Bacteria	Chloroflexi	Chloroflexia	Thermomicrobiales	JG30-KF-CM45																						#b2ec5d
PSm1	Acer_splint.Fraxinus_splint.Populus_splint.Tilia_splint	OTU02082	0.306	0.306	1	4.68065e-05	7.45996e-06	6.27436	OTU02082	Bacteria;Planctomycetota;Planctomycetes;Planctomycetales;Rubinisphaeraceae;SH-PL14;metagenome;metagenome_unclassified;	Bacteria	Planctomycetota	Planctomycetes	Planctomycetales	Rubinisphaeraceae	SH-PL14																					#71bc78
PSm1	Acer_splint.Fraxinus_splint.Populus_splint.Tilia_splint	OTU02083	0.644	0.644	1	8.54682e-05	1.20841e-05	7.07277	OTU02083	Bacteria;Bacteroidota;Bacteroidia;Flavobacteriales;Flavobacteriaceae;Flavobacterium;Flavobacterium_unclassified;Flavobacterium_unclassified;	Bacteria	Bacteroidota	Bacteroidia	Flavobacteriales	Flavobacteriaceae	Flavobacterium																					#0d98ba
PSm1	Acer_splint.Fraxinus_splint.Populus_splint.Tilia_splint	OTU02084	0.59	0.561	0.950847	8.90065e-05	8.0554e-06	11.0493	OTU02084	Bacteria;Proteobacteria;Alphaproteobacteria;Rhizobiales;Beijerinckiaceae;Psychroglaciecola;uncultured_bacterium;uncultured_bacterium_unclassified;	Bacteria	Proteobacteria	Alphaproteobacteria	Rhizobiales	Beijerinckiaceae	Psychroglaciecola																					#87a96b
PSm1	Acer_splint.Fraxinus_splint.Populus_splint.Tilia_splint	OTU02086	0.486	0.486	1	6.21228e-05	9.47334e-06	6.55765	OTU02086	Bacteria;Planctomycetota;Phycisphaerae;Tepidisphaerales;WD2101_soil_group;uncultured_bacterium;uncultured_bacterium_unclassified;uncultured_bacterium_unclassified;	Bacteria	Planctomycetota	Phycisphaerae	Tepidisphaerales	WD2101 soil group																						#71bc78
PSm1	Acer_splint.Fraxinus_splint.Populus_splint.Tilia_splint	OTU02088	0.296	0.273	0.922297	0.000117344	1.49483e-05	7.84999	OTU02088	Bacteria;Proteobacteria;Alphaproteobacteria;Acetobacterales;Acetobacteraceae;Acidiphilium;uncultured_bacterium;uncultured_bacterium_unclassified;	Bacteria	Proteobacteria	Alphaproteobacteria	Acetobacterales	Acetobacteraceae	Acidiphilium																					#000000
PSm1	Acer_splint.Fraxinus_splint.Populus_splint.Tilia_splint	OTU02089	0.327	0.327	1	0.00013613	0	Inf	OTU02089	Bacteria;Proteobacteria;Alphaproteobacteria;Rhizobiales;Rhizobiales_unclassified;Rhizobiales_unclassified;Rhizobiales_unclassified;Rhizobiales_unclassified;	Bacteria	Proteobacteria	Alphaproteobacteria	Rhizobiales																							#87a96b
PSm1	Acer_splint.Fraxinus_splint.Populus_splint.Tilia_splint	OTU02094	0.67	0.67	1	0.000160135	6.85035e-06	23.3762	OTU02094	Bacteria;Planctomycetota;Pla4_lineage;uncultured_bacterium;uncultured_bacterium_unclassified;uncultured_bacterium_unclassified;uncultured_bacterium_unclassified;uncultured_bacterium_unclassified;	Bacteria	Planctomycetota	Pla4 lineage																								#71bc78
PSm1	Acer_splint.Fraxinus_splint.Populus_splint.Tilia_splint	OTU02095	0.252	0.252	1	2.98178e-05	1.33757e-05	2.22924	OTU02095	Bacteria;Proteobacteria;Gammaproteobacteria;R7C24;uncultured_bacterium;uncultured_bacterium_unclassified;uncultured_bacterium_unclassified;uncultured_bacterium_unclassified;	Bacteria	Proteobacteria	Gammaproteobacteria	R7C24																							#87a96b
PSm1	Acer_splint.Fraxinus_splint.Populus_splint.Tilia_splint	OTU02099	0.867	0.867	1	0.000110317	1.80933e-06	60.9713	OTU02099	Bacteria;Planctomycetota;Planctomycetes;Isosphaerales;Isosphaeraceae;Tundrisphaera;Tundrisphaera_unclassified;Tundrisphaera_unclassified;	Bacteria	Planctomycetota	Planctomycetes	Isosphaerales	Isosphaeraceae	Tundrisphaera																					#000000
PSm1	Acer_splint.Fraxinus_splint.Populus_splint.Tilia_splint	OTU02101	0.799	0.799	1	8.35995e-05	9.52248e-06	8.77916	OTU02101	Bacteria;Planctomycetota;Planctomycetes;Pirellulales;Pirellulaceae;Pir4_lineage;metagenome;metagenome_unclassified;	Bacteria	Planctomycetota	Planctomycetes	Pirellulales	Pirellulaceae	Pir4 lineage																					#71bc78
PSm1	Acer_splint.Fraxinus_splint.Populus_splint.Tilia_splint	OTU02105	0.134	0.134	1	4.5239e-05	1.49051e-05	3.03514	OTU02105	Bacteria;Proteobacteria;Alphaproteobacteria;Alphaproteobacteria_unclassified;Alphaproteobacteria_unclassified;Alphaproteobacteria_unclassified;Alphaproteobacteria_unclassified;Alphaproteobacteria_unclassified;	Bacteria	Proteobacteria	Alphaproteobacteria																								#87a96b
PSm1	Acer_splint.Fraxinus_splint.Populus_splint.Tilia_splint	OTU02110	0.485	0.452	0.931959	5.79015e-05	1.28647e-05	4.5008	OTU02110	Bacteria;Planctomycetota;Planctomycetes;Isosphaerales;Isosphaeraceae;Isosphaeraceae_unclassified;Isosphaeraceae_unclassified;Isosphaeraceae_unclassified;	Bacteria	Planctomycetota	Planctomycetes	Isosphaerales	Isosphaeraceae																						#71bc78
PSm1	Acer_splint.Fraxinus_splint.Populus_splint.Tilia_splint	OTU02118	0.583	0.583	1	6.77626e-05	5.35357e-06	12.6575	OTU02118	Bacteria;Firmicutes;Bacilli;Paenibacillales;Paenibacillaceae;Paenibacillus;Paenibacillus_pectinilyticus;Paenibacillus_pectinilyticus_unclassified;	Bacteria	Firmicutes	Bacilli	Paenibacillales	Paenibacillaceae	Paenibacillus	Paenibacillus pectinilyticus																				#d68a59
PSm1	Acer_splint.Fraxinus_splint.Populus_splint.Tilia_splint	OTU02119	0.314	0.314	1	3.6565e-05	9.88111e-07	37.005	OTU02119	Bacteria;Bacteroidota;SJA-28;SJA-28_unclassified;SJA-28_unclassified;SJA-28_unclassified;SJA-28_unclassified;SJA-28_unclassified;	Bacteria	Bacteroidota	SJA-28																								#000000
PSm1	Acer_splint.Fraxinus_splint.Populus_splint.Tilia_splint	OTU02122	0.24	0.24	1	6.54099e-05	1.15228e-05	5.67657	OTU02122	Bacteria;Actinobacteriota;Actinobacteria;Micromonosporales;Micromonosporaceae;Micromonospora;uncultured_actinobacterium;uncultured_actinobacterium_unclassified;	Bacteria	Actinobacteriota	Actinobacteria	Micromonosporales	Micromonosporaceae	Micromonospora																					#1a4876
PSm1	Acer_splint.Fraxinus_splint.Populus_splint.Tilia_splint	OTU02126	0.239	0.239	1	6.36336e-05	2.56888e-05	2.4771	OTU02126	Bacteria;Proteobacteria;Alphaproteobacteria;Rhodospirillales;uncultured;metagenome;metagenome_unclassified;metagenome_unclassified;	Bacteria	Proteobacteria	Alphaproteobacteria	Rhodospirillales																							#87a96b
PSm1	Acer_splint.Fraxinus_splint.Populus_splint.Tilia_splint	OTU02128	0.462	0.462	1	5.76391e-05	4.60239e-06	12.5237	OTU02128	Bacteria;Proteobacteria;Alphaproteobacteria;Sphingomonadales;Sphingomonadaceae;Sphingopyxis;Sphingopyxis_unclassified;Sphingopyxis_unclassified;	Bacteria	Proteobacteria	Alphaproteobacteria	Sphingomonadales	Sphingomonadaceae	Sphingopyxis																					#87a96b
PSm1	Acer_splint.Fraxinus_splint.Populus_splint.Tilia_splint	OTU02131	0.688	0.688	1	7.34336e-05	6.99865e-06	10.4925	OTU02131	Bacteria;Proteobacteria;Alphaproteobacteria;Reyranellales;Reyranellaceae;Reyranella;uncultured_Alphaproteobacteria_bacterium;uncultured_Alphaproteobacteria_bacterium_unclassified;	Bacteria	Proteobacteria	Alphaproteobacteria	Reyranellales	Reyranellaceae	Reyranella																					#87a96b
PSm1	Acer_splint.Fraxinus_splint.Populus_splint.Tilia_splint	OTU02132	0.4	0.4	1	8.95914e-05	1.71259e-06	52.3135	OTU02132	Bacteria;Actinobacteriota;Actinobacteria;Frankiales;Frankiales_unclassified;Frankiales_unclassified;Frankiales_unclassified;Frankiales_unclassified;	Bacteria	Actinobacteriota	Actinobacteria	Frankiales																							#1a4876
PSm1	Acer_splint.Fraxinus_splint.Populus_splint.Tilia_splint	OTU02133	0.38	0.38	1	0.000108044	4.84556e-06	22.2975	OTU02133	Bacteria;Verrucomicrobiota;Verrucomicrobiae;Methylacidiphilales;Methylacidiphilaceae;uncultured;metagenome;metagenome_unclassified;	Bacteria	Verrucomicrobiota	Verrucomicrobiae	Methylacidiphilales	Methylacidiphilaceae																						#1164b4
PSm1	Acer_splint.Fraxinus_splint.Populus_splint.Tilia_splint	OTU02134	0.117	0.087	0.74359	5.1006e-05	1.67521e-05	3.04475	OTU02134	Bacteria;Proteobacteria;Alphaproteobacteria;Rhizobiales;Rhizobiaceae;Rhizobiaceae_unclassified;Rhizobiaceae_unclassified;Rhizobiaceae_unclassified;	Bacteria	Proteobacteria	Alphaproteobacteria	Rhizobiales	Rhizobiaceae																						#87a96b
PSm1	Acer_splint.Fraxinus_splint.Populus_splint.Tilia_splint	OTU02138	0.542	0.542	1	5.36793e-05	2.13395e-05	2.51549	OTU02138	Bacteria;Myxococcota;Myxococcia;Myxococcales;Myxococcaceae;uncultured;uncultured_bacterium;uncultured_bacterium_unclassified;	Bacteria	Myxococcota	Myxococcia	Myxococcales	Myxococcaceae																						#87a96b
PSm1	Acer_splint.Fraxinus_splint.Populus_splint.Tilia_splint	OTU02139	0.097	0.062	0.639175	8.54757e-05	3.97299e-06	21.5142	OTU02139	Bacteria;Gemmatimonadota;Gemmatimonadetes;Gemmatimonadales;Gemmatimonadaceae;Gemmatimonas;metagenome;metagenome_unclassified;	Bacteria	Gemmatimonadota	Gemmatimonadetes	Gemmatimonadales	Gemmatimonadaceae	Gemmatimonas																					#6699cc
PSm1	Acer_splint.Fraxinus_splint.Populus_splint.Tilia_splint	OTU02140	0.415	0.415	1	3.97186e-05	1.50946e-05	2.63131	OTU02140	Bacteria;Proteobacteria;Alphaproteobacteria;Rhizobiales;Xanthobacteraceae;Afipia;uncultured_bacterium;uncultured_bacterium_unclassified;	Bacteria	Proteobacteria	Alphaproteobacteria	Rhizobiales	Xanthobacteraceae	Afipia																					#87a96b
PSm1	Acer_splint.Fraxinus_splint.Populus_splint.Tilia_splint	OTU02141	0.335	0.291	0.868657	6.53023e-05	1.11675e-05	5.84751	OTU02141	Bacteria;Bacteroidota;Bacteroidia;Chitinophagales;Chitinophagaceae;Puia;uncultured_Chitinophagaceae_bacterium;uncultured_Chitinophagaceae_bacterium_unclassified;	Bacteria	Bacteroidota	Bacteroidia	Chitinophagales	Chitinophagaceae	Puia																					#0d98ba
PSm1	Acer_splint.Fraxinus_splint.Populus_splint.Tilia_splint	OTU02142	0.125	0.125	1	5.80547e-05	6.91678e-06	8.39332	OTU02142	Bacteria;Chloroflexi;Anaerolineae;Anaerolineales;Anaerolineaceae;uncultured;uncultured_sludge_bacterium_H39;uncultured_sludge_bacterium_H39_unclassified;	Bacteria	Chloroflexi	Anaerolineae	Anaerolineales	Anaerolineaceae																						#b2ec5d
PSm1	Acer_splint.Fraxinus_splint.Populus_splint.Tilia_splint	OTU02149	0.551	0.551	1	7.91361e-05	1.90549e-05	4.15306	OTU02149	Bacteria;Proteobacteria;Alphaproteobacteria;Caulobacterales;Hyphomonadaceae;SWB02;uncultured_bacterium;uncultured_bacterium_unclassified;	Bacteria	Proteobacteria	Alphaproteobacteria	Caulobacterales	Hyphomonadaceae	SWB02																					#87a96b
PSm1	Acer_splint.Fraxinus_splint.Populus_splint.Tilia_splint	OTU02154	0.192	0.192	1	4.24982e-05	5.13554e-06	8.2753	OTU02154	Bacteria;Proteobacteria;Alphaproteobacteria;Acetobacterales;Acetobacteraceae;Roseomonas;Roseomonas_unclassified;Roseomonas_unclassified;	Bacteria	Proteobacteria	Alphaproteobacteria	Acetobacterales	Acetobacteraceae	Roseomonas																					#87a96b
PSm1	Acer_splint.Fraxinus_splint.Populus_splint.Tilia_splint	OTU02156	0.11	0.06	0.545455	8.41857e-06	2.28759e-05	0.36801	OTU02156	Bacteria;Proteobacteria;Alphaproteobacteria;Rickettsiales;SM2D12;metagenome;metagenome_unclassified;metagenome_unclassified;	Bacteria	Proteobacteria	Alphaproteobacteria	Rickettsiales	SM2D12																						#000000
PSm1	Acer_splint.Fraxinus_splint.Populus_splint.Tilia_splint	OTU02157	0.123	0.11	0.894309	3.96456e-05	5.36376e-06	7.39137	OTU02157	Bacteria;Verrucomicrobiota;Verrucomicrobiae;Chthoniobacterales;Chthoniobacteraceae;Chthoniobacter;uncultured_Verrucomicrobia_bacterium;uncultured_Verrucomicrobia_bacterium_unclassified;	Bacteria	Verrucomicrobiota	Verrucomicrobiae	Chthoniobacterales	Chthoniobacteraceae	Chthoniobacter																					#b4674d
PSm1	Acer_splint.Fraxinus_splint.Populus_splint.Tilia_splint	OTU02160	0.222	0.222	1	5.24726e-05	1.96562e-05	2.66952	OTU02160	Bacteria;Proteobacteria;Gammaproteobacteria;Burkholderiales;Nitrosomonadaceae;mle1-7;mle1-7_unclassified;mle1-7_unclassified;	Bacteria	Proteobacteria	Gammaproteobacteria	Burkholderiales	Nitrosomonadaceae	mle1-7																					#87a96b
PSm1	Acer_splint.Fraxinus_splint.Populus_splint.Tilia_splint	OTU02163	0.503	0.503	1	7.7518e-05	8.23726e-06	9.41066	OTU02163	Bacteria;Proteobacteria;Alphaproteobacteria;Rhizobiales;A0839;metagenome;metagenome_unclassified;metagenome_unclassified;	Bacteria	Proteobacteria	Alphaproteobacteria	Rhizobiales	A0839																						#87a96b
PSm1	Acer_splint.Fraxinus_splint.Populus_splint.Tilia_splint	OTU02164	0.503	0.489	0.972167	8.22227e-05	5.26851e-06	15.6064	OTU02164	Bacteria;Actinobacteriota;Acidimicrobiia;Microtrichales;Microtrichaceae;uncultured;uncultured_Acidimicrobiia_bacterium;uncultured_Acidimicrobiia_bacterium_unclassified;	Bacteria	Actinobacteriota	Acidimicrobiia	Microtrichales	Microtrichaceae																						#1a4876
PSm1	Acer_splint.Fraxinus_splint.Populus_splint.Tilia_splint	OTU02171	0.586	0.586	1	7.2772e-05	8.56293e-06	8.49849	OTU02171	Bacteria;Myxococcota;Polyangia;Polyangiales;Sandaracinaceae;uncultured;uncultured_soil_bacterium;uncultured_soil_bacterium_unclassified;	Bacteria	Myxococcota	Polyangia	Polyangiales	Sandaracinaceae																						#87a96b
PSm1	Acer_splint.Fraxinus_splint.Populus_splint.Tilia_splint	OTU02172	0.301	0.289	0.960133	6.51503e-05	7.63797e-06	8.52979	OTU02172	Bacteria;Myxococcota;Polyangia;mle1-27;metagenome;metagenome_unclassified;metagenome_unclassified;metagenome_unclassified;	Bacteria	Myxococcota	Polyangia	mle1-27																							#87a96b
PSm1	Acer_splint.Fraxinus_splint.Populus_splint.Tilia_splint	OTU02174	0.427	0.302	0.70726	9.91392e-05	3.7932e-05	2.6136	OTU02174	Bacteria;Proteobacteria;Alphaproteobacteria;Caulobacterales;Caulobacteraceae;Brevundimonas;Brevundimonas_balnearis;Brevundimonas_balnearis_unclassified;	Bacteria	Proteobacteria	Alphaproteobacteria	Caulobacterales	Caulobacteraceae	Brevundimonas	Brevundimonas balnearis																				#87a96b
PSm1	Acer_splint.Fraxinus_splint.Populus_splint.Tilia_splint	OTU02181	0.254	0.254	1	6.52952e-05	1.86089e-06	35.0882	OTU02181	Bacteria;Bacteroidota;Bacteroidia;Chitinophagales;Chitinophagaceae;Rurimicrobium;uncultured_bacterium;uncultured_bacterium_unclassified;	Bacteria	Bacteroidota	Bacteroidia	Chitinophagales	Chitinophagaceae	Rurimicrobium																					#0d98ba
PSm1	Acer_splint.Fraxinus_splint.Populus_splint.Tilia_splint	OTU02182	0.263	0.203	0.771863	2.79295e-05	7.86726e-06	3.55009	OTU02182	Bacteria;Desulfobacterota;uncultured;uncultured_unclassified;uncultured_unclassified;uncultured_unclassified;uncultured_unclassified;uncultured_unclassified;	Bacteria	Desulfobacterota																									#87a96b
PSm1	Acer_splint.Fraxinus_splint.Populus_splint.Tilia_splint	OTU02183	0.464	0.449	0.967672	7.37463e-05	1.13955e-05	6.47151	OTU02183	Bacteria;Actinobacteriota;Acidimicrobiia;uncultured;metagenome;metagenome_unclassified;metagenome_unclassified;metagenome_unclassified;	Bacteria	Actinobacteriota	Acidimicrobiia																								#000000
PSm1	Acer_splint.Fraxinus_splint.Populus_splint.Tilia_splint	OTU02185	0.222	0.137	0.617117	3.52983e-05	1.75001e-05	2.01703	OTU02185	Bacteria;Verrucomicrobiota;Verrucomicrobiae;Chthoniobacterales;Chthoniobacteraceae;Candidatus_Udaeobacter;uncultured_Prosthecobacter_sp.;uncultured_Prosthecobacter_sp._unclassified;	Bacteria	Verrucomicrobiota	Verrucomicrobiae	Chthoniobacterales	Chthoniobacteraceae	Candidatus Udaeobacter																					#000000
PSm1	Acer_splint.Fraxinus_splint.Populus_splint.Tilia_splint	OTU02188	0.698	0.698	1	9.69033e-05	2.05207e-06	47.2221	OTU02188	Bacteria;Actinobacteriota;Acidimicrobiia;Microtrichales;Iamiaceae;Iamia;metagenome;metagenome_unclassified;	Bacteria	Actinobacteriota	Acidimicrobiia	Microtrichales	Iamiaceae	Iamia																					#1a4876
PSm1	Acer_splint.Fraxinus_splint.Populus_splint.Tilia_splint	OTU02189	0.95	0.95	1	0.000132287	0	Inf	OTU02189	Bacteria;Acidobacteriota;Vicinamibacteria;Vicinamibacterales;Vicinamibacteraceae;uncultured;uncultured_unclassified;uncultured_unclassified;	Bacteria	Acidobacteriota	Vicinamibacteria	Vicinamibacterales	Vicinamibacteraceae																						#1164b4
PSm1	Acer_splint.Fraxinus_splint.Populus_splint.Tilia_splint	OTU02190	0.132	0.132	1	0.00012763	1.42039e-06	89.8558	OTU02190	Bacteria;Proteobacteria;Alphaproteobacteria;Rhizobiales;Devosiaceae;Devosia;Devosia_neptuniae;Devosia_neptuniae_unclassified;	Bacteria	Proteobacteria	Alphaproteobacteria	Rhizobiales	Devosiaceae	Devosia	Devosia neptuniae																				#87a96b
PSm1	Acer_splint.Fraxinus_splint.Populus_splint.Tilia_splint	OTU02198	0.412	0.412	1	4.52718e-05	3.34733e-05	1.35248	OTU02198	Bacteria;Myxococcota;Polyangia;Polyangiales;Polyangiaceae;Pajaroellobacter;metagenome;metagenome_unclassified;	Bacteria	Myxococcota	Polyangia	Polyangiales	Polyangiaceae	Pajaroellobacter																					#87a96b
PSm1	Acer_splint.Fraxinus_splint.Populus_splint.Tilia_splint	OTU02200	0.613	0.613	1	0.000120521	1.32985e-05	9.06273	OTU02200	Bacteria;Proteobacteria;Alphaproteobacteria;Rhizobiales;Methylopilaceae;Methylopilaceae_unclassified;Methylopilaceae_unclassified;Methylopilaceae_unclassified;	Bacteria	Proteobacteria	Alphaproteobacteria	Rhizobiales	Methylopilaceae																						#87a96b
PSm1	Acer_splint.Fraxinus_splint.Populus_splint.Tilia_splint	OTU02206	0.202	0.155	0.767327	3.7043e-05	6.91529e-06	5.35668	OTU02206	Bacteria;Bdellovibrionota;Bdellovibrionia;Bdellovibrionales;Bdellovibrionaceae;OM27_clade;metagenome;metagenome_unclassified;	Bacteria	Bdellovibrionota	Bdellovibrionia	Bdellovibrionales	Bdellovibrionaceae	OM27 clade																					#87a96b
PSm1	Acer_splint.Fraxinus_splint.Populus_splint.Tilia_splint	OTU02213	0.413	0.378	0.915254	9.17614e-05	6.56119e-06	13.9855	OTU02213	Bacteria;Bacteroidota;Bacteroidia;Chitinophagales;Chitinophagaceae;Ferruginibacter;Ferruginibacter_unclassified;Ferruginibacter_unclassified;	Bacteria	Bacteroidota	Bacteroidia	Chitinophagales	Chitinophagaceae	Ferruginibacter																					#000000
PSm1	Acer_splint.Fraxinus_splint.Populus_splint.Tilia_splint	OTU02214	0.264	0.264	1	4.87e-05	1.08704e-05	4.48006	OTU02214	Bacteria;Proteobacteria;Alphaproteobacteria;Rhizobiales;Xanthobacteraceae;Xanthobacteraceae_unclassified;Xanthobacteraceae_unclassified;Xanthobacteraceae_unclassified;	Bacteria	Proteobacteria	Alphaproteobacteria	Rhizobiales	Xanthobacteraceae																						#87a96b
PSm1	Acer_splint.Fraxinus_splint.Populus_splint.Tilia_splint	OTU02215	0.787	0.787	1	9.35558e-05	0	Inf	OTU02215	Bacteria;Chloroflexi;Chloroflexia;Kallotenuales;AKIW781;uncultured_bacterium;uncultured_bacterium_unclassified;uncultured_bacterium_unclassified;	Bacteria	Chloroflexi	Chloroflexia	Kallotenuales	AKIW781																						#000000
PSm1	Acer_splint.Fraxinus_splint.Populus_splint.Tilia_splint	OTU02216	0.31	0.31	1	9.7561e-05	1.58487e-05	6.15578	OTU02216	Bacteria;Proteobacteria;Alphaproteobacteria;Rhizobiales;Xanthobacteraceae;Rhodopseudomonas;uncultured_bacterium;uncultured_bacterium_unclassified;	Bacteria	Proteobacteria	Alphaproteobacteria	Rhizobiales	Xanthobacteraceae	Rhodopseudomonas																					#87a96b
PSm1	Acer_splint.Fraxinus_splint.Populus_splint.Tilia_splint	OTU02217	0.024	0.024	1	1.70404e-05	1.85973e-06	9.16282	OTU02217	Bacteria;Bacteroidota;Bacteroidia;Chitinophagales;Saprospiraceae;uncultured;filamentous_bacterium_Plant1_Iso8;filamentous_bacterium_Plant1_Iso8_unclassified;	Bacteria	Bacteroidota	Bacteroidia	Chitinophagales	Saprospiraceae		filamentous bacterium Plant1 Iso8																				#0d98ba
PSm1	Acer_splint.Fraxinus_splint.Populus_splint.Tilia_splint	OTU02218	0.194	0.194	1	5.57082e-05	7.24194e-06	7.69243	OTU02218	Bacteria;Bdellovibrionota;Bdellovibrionia;Bacteriovoracales;Bacteriovoracaceae;Peredibacter;Peredibacter_unclassified;Peredibacter_unclassified;	Bacteria	Bdellovibrionota	Bdellovibrionia	Bacteriovoracales	Bacteriovoracaceae	Peredibacter																					#87a96b
PSm1	Acer_splint.Fraxinus_splint.Populus_splint.Tilia_splint	OTU02220	0.553	0.553	1	9.96046e-05	0	Inf	OTU02220	Bacteria;Chloroflexi;Dehalococcoidia;S085;S085_unclassified;S085_unclassified;S085_unclassified;S085_unclassified;	Bacteria	Chloroflexi	Dehalococcoidia	S085																							#b2ec5d
PSm1	Acer_splint.Fraxinus_splint.Populus_splint.Tilia_splint	OTU02225	0.463	0.301	0.650108	3.36451e-05	2.48707e-05	1.3528	OTU02225	Bacteria;Proteobacteria;Gammaproteobacteria;Diplorickettsiales;Diplorickettsiaceae;uncultured;metagenome;metagenome_unclassified;	Bacteria	Proteobacteria	Gammaproteobacteria	Diplorickettsiales	Diplorickettsiaceae																						#87a96b
PSm1	Acer_splint.Fraxinus_splint.Populus_splint.Tilia_splint	OTU02227	0.421	0.421	1	6.09245e-05	1.97261e-05	3.08852	OTU02227	Bacteria;Armatimonadota;Armatimonadia;Armatimonadales;metagenome;metagenome_unclassified;metagenome_unclassified;metagenome_unclassified;	Bacteria	Armatimonadota	Armatimonadia	Armatimonadales																							#000000
PSm1	Acer_splint.Fraxinus_splint.Populus_splint.Tilia_splint	OTU02231	0.48	0.48	1	9.26059e-05	3.44002e-06	26.9201	OTU02231	Bacteria;Bacteroidota;Bacteroidia;Chitinophagales;Chitinophagaceae;Flavitalea;Flavitalea_unclassified;Flavitalea_unclassified;	Bacteria	Bacteroidota	Bacteroidia	Chitinophagales	Chitinophagaceae	Flavitalea																					#0d98ba
PSm1	Acer_splint.Fraxinus_splint.Populus_splint.Tilia_splint	OTU02233	0.786	0.73	0.928753	8.43172e-05	8.16555e-06	10.326	OTU02233	Bacteria;Proteobacteria;Alphaproteobacteria;Acetobacterales;Acetobacteraceae;Acetobacteraceae_unclassified;Acetobacteraceae_unclassified;Acetobacteraceae_unclassified;	Bacteria	Proteobacteria	Alphaproteobacteria	Acetobacterales	Acetobacteraceae																						#87a96b
PSm1	Acer_splint.Fraxinus_splint.Populus_splint.Tilia_splint	OTU02235	0.621	0.621	1	8.11945e-05	8.17794e-06	9.92847	OTU02235	Bacteria;Verrucomicrobiota;Verrucomicrobiae;Verrucomicrobiales;Verrucomicrobiaceae;Roseimicrobium;metagenome;metagenome_unclassified;	Bacteria	Verrucomicrobiota	Verrucomicrobiae	Verrucomicrobiales	Verrucomicrobiaceae	Roseimicrobium																					#000000
PSm1	Acer_splint.Fraxinus_splint.Populus_splint.Tilia_splint	OTU02242	0.094	0.094	1	2.90558e-05	2.31897e-05	1.25296	OTU02242	Bacteria;Bacteroidota;Bacteroidia;Sphingobacteriales;env.OPS_17;uncultured_Bacteroidetes_bacterium;uncultured_Bacteroidetes_bacterium_unclassified;uncultured_Bacteroidetes_bacterium_unclassified;	Bacteria	Bacteroidota	Bacteroidia	Sphingobacteriales	env.OPS 17																						#0d98ba
PSm1	Acer_splint.Fraxinus_splint.Populus_splint.Tilia_splint	OTU02250	0.443	0.432	0.975169	7.25782e-05	9.51841e-06	7.62504	OTU02250	Bacteria;Proteobacteria;Gammaproteobacteria;Pseudomonadales;Moraxellaceae;uncultured;metagenome;metagenome_unclassified;	Bacteria	Proteobacteria	Gammaproteobacteria	Pseudomonadales	Moraxellaceae																						#87a96b
PSm1	Acer_splint.Fraxinus_splint.Populus_splint.Tilia_splint	OTU02253	0.498	0.498	1	0.000127595	1.71259e-06	74.5042	OTU02253	Bacteria;Myxococcota;Polyangia;Blfdi19;Blfdi19_unclassified;Blfdi19_unclassified;Blfdi19_unclassified;Blfdi19_unclassified;	Bacteria	Myxococcota	Polyangia	Blfdi19																							#87a96b
PSm1	Acer_splint.Fraxinus_splint.Populus_splint.Tilia_splint	OTU02255	0.082	0.082	1	6.41729e-05	8.25083e-06	7.77775	OTU02255	Bacteria;Planctomycetota;Planctomycetes;Pirellulales;Pirellulaceae;Rhodopirellula;uncultured_Planctomycetaceae_bacterium;uncultured_Planctomycetaceae_bacterium_unclassified;	Bacteria	Planctomycetota	Planctomycetes	Pirellulales	Pirellulaceae	Rhodopirellula																					#71bc78
PSm1	Acer_splint.Fraxinus_splint.Populus_splint.Tilia_splint	OTU02256	0.411	0.398	0.96837	5.41386e-05	9.97273e-06	5.42867	OTU02256	Bacteria;Planctomycetota;Planctomycetes;Pirellulales;Pirellulaceae;Pirellula;Pirellula_sp.;Pirellula_sp._unclassified;	Bacteria	Planctomycetota	Planctomycetes	Pirellulales	Pirellulaceae	Pirellula	Pirellula sp.																				#71bc78
PSm1	Acer_splint.Fraxinus_splint.Populus_splint.Tilia_splint	OTU02259	0.39	0.333	0.853846	6.13781e-05	6.87915e-06	8.92235	OTU02259	Bacteria;Actinobacteriota;Thermoleophilia;Gaiellales;uncultured;metagenome;metagenome_unclassified;metagenome_unclassified;	Bacteria	Actinobacteriota	Thermoleophilia	Gaiellales																							#1a4876
PSm1	Acer_splint.Fraxinus_splint.Populus_splint.Tilia_splint	OTU02263	0.43	0.43	1	0.000121118	2.77382e-06	43.6646	OTU02263	Bacteria;Actinobacteriota;Actinobacteria;Streptomycetales;Streptomycetaceae;Streptomyces;Streptomyces_lavendulae;Streptomyces_lavendulae_unclassified;	Bacteria	Actinobacteriota	Actinobacteria	Streptomycetales	Streptomycetaceae	Streptomyces	Streptomyces lavendulae																				#1a4876
PSm1	Acer_splint.Fraxinus_splint.Populus_splint.Tilia_splint	OTU02264	0.711	0.711	1	7.49409e-05	1.44865e-05	5.17316	OTU02264	Bacteria;Planctomycetota;Planctomycetes;Planctomycetales;Rubinisphaeraceae;Planctomicrobium;uncultured_bacterium;uncultured_bacterium_unclassified;	Bacteria	Planctomycetota	Planctomycetes	Planctomycetales	Rubinisphaeraceae	Planctomicrobium																					#71bc78
PSm1	Acer_splint.Fraxinus_splint.Populus_splint.Tilia_splint	OTU02267	0.58	0.58	1	0.000114547	3.81677e-06	30.0114	OTU02267	Bacteria;Bacteroidota;Bacteroidia;Chitinophagales;Chitinophagaceae;Ferruginibacter;uncultured_Ferruginibacter_sp.;uncultured_Ferruginibacter_sp._unclassified;	Bacteria	Bacteroidota	Bacteroidia	Chitinophagales	Chitinophagaceae	Ferruginibacter																					#000000
PSm1	Acer_splint.Fraxinus_splint.Populus_splint.Tilia_splint	OTU02268	0.909	0.909	1	0.000104841	0	Inf	OTU02268	Bacteria;Actinobacteriota;Actinobacteria;Micromonosporales;Micromonosporaceae;Virgisporangium;Virgisporangium_unclassified;Virgisporangium_unclassified;	Bacteria	Actinobacteriota	Actinobacteria	Micromonosporales	Micromonosporaceae	Virgisporangium																					#1a4876
PSm1	Acer_splint.Fraxinus_splint.Populus_splint.Tilia_splint	OTU02269	0.364	0.364	1	6.52077e-05	1.32564e-05	4.91897	OTU02269	Bacteria;Bacteroidota;Bacteroidia;Cytophagales;Hymenobacteraceae;Hymenobacter;Hymenobacter_sp._PAMC_26628;Hymenobacter_sp._PAMC_26628_unclassified;	Bacteria	Bacteroidota	Bacteroidia	Cytophagales	Hymenobacteraceae	Hymenobacter	Hymenobacter sp. PAMC 26628																				#0d98ba
PSm1	Acer_splint.Fraxinus_splint.Populus_splint.Tilia_splint	OTU02270	0.283	0.283	1	6.84603e-05	3.0995e-06	22.0876	OTU02270	Bacteria;Acidobacteriota;Vicinamibacteria;Vicinamibacterales;Vicinamibacteraceae;Luteitalea;uncultured_bacterium;uncultured_bacterium_unclassified;	Bacteria	Acidobacteriota	Vicinamibacteria	Vicinamibacterales	Vicinamibacteraceae	Luteitalea																					#1164b4
PSm1	Acer_splint.Fraxinus_splint.Populus_splint.Tilia_splint	OTU02271	0.135	0.135	1	5.05715e-05	1.00311e-05	5.04145	OTU02271	Bacteria;Planctomycetota;Planctomycetes;Pirellulales;Pirellulaceae;uncultured;uncultured_Planctomycetales_bacterium;uncultured_Planctomycetales_bacterium_unclassified;	Bacteria	Planctomycetota	Planctomycetes	Pirellulales	Pirellulaceae																						#71bc78
PSm1	Acer_splint.Fraxinus_splint.Populus_splint.Tilia_splint	OTU02275	0.175	0.175	1	8.90973e-05	9.88111e-07	90.1693	OTU02275	Bacteria;Proteobacteria;Alphaproteobacteria;Rhizobiales;uncultured;uncultured_bacterium;uncultured_bacterium_unclassified;uncultured_bacterium_unclassified;	Bacteria	Proteobacteria	Alphaproteobacteria	Rhizobiales																							#87a96b
PSm1	Acer_splint.Fraxinus_splint.Populus_splint.Tilia_splint	OTU02277	0.665	0.665	1	7.85895e-05	9.88111e-07	79.5351	OTU02277	Bacteria;Proteobacteria;Gammaproteobacteria;Burkholderiales;TRA3-20;metagenome;metagenome_unclassified;metagenome_unclassified;	Bacteria	Proteobacteria	Gammaproteobacteria	Burkholderiales	TRA3-20																						#87a96b
PSm1	Acer_splint.Fraxinus_splint.Populus_splint.Tilia_splint	OTU02280	0.192	0.192	1	5.71633e-05	0	Inf	OTU02280	Bacteria;Verrucomicrobiota;Verrucomicrobiae;Opitutales;Opitutaceae;Opitutus;Verrucomicrobia_bacterium;Verrucomicrobia_bacterium_unclassified;	Bacteria	Verrucomicrobiota	Verrucomicrobiae	Opitutales	Opitutaceae	Opitutus	Verrucomicrobia bacterium																				#b4674d
PSm1	Acer_splint.Fraxinus_splint.Populus_splint.Tilia_splint	OTU02284	0.511	0.393	0.76908	8.06476e-05	1.28328e-05	6.28448	OTU02284	Bacteria;Verrucomicrobiota;Verrucomicrobiae;Chthoniobacterales;Terrimicrobiaceae;Terrimicrobium;uncultured_bacterium;uncultured_bacterium_unclassified;	Bacteria	Verrucomicrobiota	Verrucomicrobiae	Chthoniobacterales	Terrimicrobiaceae	Terrimicrobium																					#b4674d
PSm1	Acer_splint.Fraxinus_splint.Populus_splint.Tilia_splint	OTU02286	0.173	0.173	1	4.99616e-05	5.18505e-06	9.63571	OTU02286	Bacteria;Planctomycetota;Planctomycetes;Pirellulales;Pirellulaceae;uncultured;metagenome;metagenome_unclassified;	Bacteria	Planctomycetota	Planctomycetes	Pirellulales	Pirellulaceae																						#000000
PSm1	Acer_splint.Fraxinus_splint.Populus_splint.Tilia_splint	OTU02288	0.164	0.164	1	0.000210777	1.85973e-06	113.337	OTU02288	Bacteria;Bacteroidota;Bacteroidia;Chitinophagales;Chitinophagaceae;Aurantisolimonas;uncultured_bacterium;uncultured_bacterium_unclassified;	Bacteria	Bacteroidota	Bacteroidia	Chitinophagales	Chitinophagaceae	Aurantisolimonas																					#0d98ba
PSm1	Acer_splint.Fraxinus_splint.Populus_splint.Tilia_splint	OTU02294	0.395	0.294	0.744304	3.3572e-05	1.34916e-05	2.48836	OTU02294	Bacteria;Abditibacteriota;Abditibacteria;Abditibacteriales;Abditibacteriaceae;Abditibacterium;uncultured_bacterium;uncultured_bacterium_unclassified;	Bacteria	Abditibacteriota	Abditibacteria	Abditibacteriales	Abditibacteriaceae	Abditibacterium																					#000000
PSm1	Acer_splint.Fraxinus_splint.Populus_splint.Tilia_splint	OTU02295	0.316	0.161	0.509494	3.3577e-05	2.01473e-05	1.66658	OTU02295	Bacteria;Myxococcota;Polyangia;Polyangiales;Polyangiaceae;Pajaroellobacter;uncultured_delta_proteobacterium;uncultured_delta_proteobacterium_unclassified;	Bacteria	Myxococcota	Polyangia	Polyangiales	Polyangiaceae	Pajaroellobacter																					#87a96b
PSm1	Acer_splint.Fraxinus_splint.Populus_splint.Tilia_splint	OTU02296	0.444	0.309	0.695946	0.000137129	3.53614e-05	3.87793	OTU02296	Bacteria;Proteobacteria;Alphaproteobacteria;Rhizobiales;D05-2;uncultured_bacterium;uncultured_bacterium_unclassified;uncultured_bacterium_unclassified;	Bacteria	Proteobacteria	Alphaproteobacteria	Rhizobiales	D05-2																						#87a96b
PSm1	Acer_splint.Fraxinus_splint.Populus_splint.Tilia_splint	OTU02298	0.363	0.363	1	5.45917e-05	6.38951e-06	8.54396	OTU02298	Bacteria;Planctomycetota;Planctomycetes;Pirellulales;Pirellulaceae;uncultured;uncultured_unclassified;uncultured_unclassified;	Bacteria	Planctomycetota	Planctomycetes	Pirellulales	Pirellulaceae																						#000000
PSm1	Acer_splint.Fraxinus_splint.Populus_splint.Tilia_splint	OTU02302	0.458	0.458	1	5.63246e-05	2.62299e-06	21.4734	OTU02302	Bacteria;Proteobacteria;Gammaproteobacteria;Burkholderiales;SC-I-84;uncultured_beta_proteobacterium;uncultured_beta_proteobacterium_unclassified;uncultured_beta_proteobacterium_unclassified;	Bacteria	Proteobacteria	Gammaproteobacteria	Burkholderiales	SC-I-84																						#87a96b
PSm1	Acer_splint.Fraxinus_splint.Populus_splint.Tilia_splint	OTU02307	0.083	0.07	0.843373	5.03558e-05	2.42731e-05	2.07455	OTU02307	Bacteria;Proteobacteria;Alphaproteobacteria;Acetobacterales;Acetobacteraceae;Belnapia;uncultured_bacterium;uncultured_bacterium_unclassified;	Bacteria	Proteobacteria	Alphaproteobacteria	Acetobacterales	Acetobacteraceae	Belnapia																					#87a96b
PSm1	Acer_splint.Fraxinus_splint.Populus_splint.Tilia_splint	OTU02311	0.196	0.196	1	2.77989e-05	1.24988e-05	2.22414	OTU02311	Bacteria;Actinobacteriota;Actinobacteria;Micromonosporales;Micromonosporaceae;Allocatelliglobosispora;Allocatelliglobosispora_scoriae;Allocatelliglobosispora_scoriae_unclassified;	Bacteria	Actinobacteriota	Actinobacteria	Micromonosporales	Micromonosporaceae	Allocatelliglobosispora	Allocatelliglobosispora scoriae																				#1a4876
PSm1	Acer_splint.Fraxinus_splint.Populus_splint.Tilia_splint	OTU02312	0.224	0.112	0.5	4.30429e-05	3.54195e-05	1.21523	OTU02312	Bacteria;Proteobacteria;Gammaproteobacteria;Burkholderiales;Comamonadaceae;Aquabacterium;Aquabacterium_unclassified;Aquabacterium_unclassified;	Bacteria	Proteobacteria	Gammaproteobacteria	Burkholderiales	Comamonadaceae	Aquabacterium																					#87a96b
PSm1	Acer_splint.Fraxinus_splint.Populus_splint.Tilia_splint	OTU02320	0.676	0.676	1	7.52196e-05	2.22207e-06	33.8511	OTU02320	Bacteria;Actinobacteriota;Actinobacteria;Corynebacteriales;Nocardiaceae;Rhodococcus;Rhodococcus_globerulus;Rhodococcus_globerulus_unclassified;	Bacteria	Actinobacteriota	Actinobacteria	Corynebacteriales	Nocardiaceae	Rhodococcus	Rhodococcus globerulus																				#1a4876
PSm1	Acer_splint.Fraxinus_splint.Populus_splint.Tilia_splint	OTU02325	0.517	0.517	1	7.4292e-05	4.75277e-06	15.6313	OTU02325	Bacteria;Acidobacteriota;Vicinamibacteria;Vicinamibacterales;Vicinamibacteraceae;uncultured_Acidobacteriales_bacterium;uncultured_Acidobacteriales_bacterium_unclassified;uncultured_Acidobacteriales_bacterium_unclassified;	Bacteria	Acidobacteriota	Vicinamibacteria	Vicinamibacterales	Vicinamibacteraceae																						#1164b4
PSm1	Acer_splint.Fraxinus_splint.Populus_splint.Tilia_splint	OTU02326	0.366	0.251	0.685792	4.80542e-05	2.1937e-05	2.19055	OTU02326	Bacteria;Actinobacteriota;Actinobacteria;Micrococcales;Microbacteriaceae;Microbacteriaceae_unclassified;Microbacteriaceae_unclassified;Microbacteriaceae_unclassified;	Bacteria	Actinobacteriota	Actinobacteria	Micrococcales	Microbacteriaceae																						#1a4876
PSm1	Acer_splint.Fraxinus_splint.Populus_splint.Tilia_splint	OTU02328	0.108	0.108	1	6.51203e-05	3.96391e-06	16.4283	OTU02328	Bacteria;Proteobacteria;Alphaproteobacteria;Micavibrionales;uncultured;uncultured_eubacterium_WD2107;uncultured_eubacterium_WD2107_unclassified;uncultured_eubacterium_WD2107_unclassified;	Bacteria	Proteobacteria	Alphaproteobacteria	Micavibrionales																							#000000
PSm1	Acer_splint.Fraxinus_splint.Populus_splint.Tilia_splint	OTU02332	0.335	0.335	1	2.47099e-05	8.75641e-06	2.82192	OTU02332	Bacteria;Proteobacteria;Gammaproteobacteria;Xanthomonadales;Rhodanobacteraceae;Ahniella;metagenome;metagenome_unclassified;	Bacteria	Proteobacteria	Gammaproteobacteria	Xanthomonadales	Rhodanobacteraceae	Ahniella																					#87a96b
PSm1	Acer_splint.Fraxinus_splint.Populus_splint.Tilia_splint	OTU02337	0.175	0.175	1	8.02062e-05	3.26911e-06	24.5346	OTU02337	Bacteria;Proteobacteria;Alphaproteobacteria;Rhizobiales;Xanthobacteraceae;Ancylobacter;Ancylobacter_dichloromethanicus;Ancylobacter_dichloromethanicus_unclassified;	Bacteria	Proteobacteria	Alphaproteobacteria	Rhizobiales	Xanthobacteraceae	Ancylobacter	Ancylobacter dichloromethanicus																				#87a96b
PSm1	Acer_splint.Fraxinus_splint.Populus_splint.Tilia_splint	OTU02338	0.492	0.475	0.965447	5.49464e-05	6.36347e-06	8.63466	OTU02338	Bacteria;Planctomycetota;Planctomycetes;Isosphaerales;Isosphaeraceae;Singulisphaera;Singulisphaera_unclassified;Singulisphaera_unclassified;	Bacteria	Planctomycetota	Planctomycetes	Isosphaerales	Isosphaeraceae	Singulisphaera																					#71bc78
PSm1	Acer_splint.Fraxinus_splint.Populus_splint.Tilia_splint	OTU02340	0.228	0.228	1	2.03532e-05	1.23302e-05	1.65067	OTU02340	Bacteria;Bacteroidota;Bacteroidia;Flavobacteriales;Flavobacteriaceae;Flavobacterium;metagenome;metagenome_unclassified;	Bacteria	Bacteroidota	Bacteroidia	Flavobacteriales	Flavobacteriaceae	Flavobacterium																					#0d98ba
PSm1	Acer_splint.Fraxinus_splint.Populus_splint.Tilia_splint	OTU02344	0.137	0.137	1	5.04068e-05	6.38951e-06	7.889	OTU02344	Bacteria;Bacteroidota;Bacteroidia;Chitinophagales;37-13;uncultured_bacterium;uncultured_bacterium_unclassified;uncultured_bacterium_unclassified;	Bacteria	Bacteroidota	Bacteroidia	Chitinophagales	37-13																						#0d98ba
PSm1	Acer_splint.Fraxinus_splint.Populus_splint.Tilia_splint	OTU02345	0.405	0.405	1	6.30056e-05	8.1126e-06	7.76638	OTU02345	Bacteria;Actinobacteriota;Actinobacteria;Corynebacteriales;Mycobacteriaceae;Mycobacterium;Mycolicibacterium_goodii;Mycolicibacterium_goodii_unclassified;	Bacteria	Actinobacteriota	Actinobacteria	Corynebacteriales	Mycobacteriaceae	Mycobacterium	Mycolicibacterium goodii																				#1a4876
PSm1	Acer_splint.Fraxinus_splint.Populus_splint.Tilia_splint	OTU02350	0.709	0.709	1	0.000114239	6.85035e-06	16.6764	OTU02350	Bacteria;Chloroflexi;Anaerolineae;Caldilineales;Caldilineaceae;uncultured;uncultured_bacterium;uncultured_bacterium_unclassified;	Bacteria	Chloroflexi	Anaerolineae	Caldilineales	Caldilineaceae																						#b2ec5d
PSm1	Acer_splint.Fraxinus_splint.Populus_splint.Tilia_splint	OTU02351	0.06	0.06	1	0.00011393	5.45095e-06	20.901	OTU02351	Bacteria;Dependentiae;Babeliae;Babeliales;Vermiphilaceae;Vermiphilaceae_unclassified;Vermiphilaceae_unclassified;Vermiphilaceae_unclassified;	Bacteria	Dependentiae	Babeliae	Babeliales	Vermiphilaceae																						#000000
PSm1	Acer_splint.Fraxinus_splint.Populus_splint.Tilia_splint	OTU02353	0.459	0.459	1	5.26742e-05	6.75559e-06	7.79712	OTU02353	Bacteria;Planctomycetota;Phycisphaerae;Tepidisphaerales;Tepidisphaeraceae;Tepidisphaeraceae_unclassified;Tepidisphaeraceae_unclassified;Tepidisphaeraceae_unclassified;	Bacteria	Planctomycetota	Phycisphaerae	Tepidisphaerales	Tepidisphaeraceae																						#71bc78
PSm1	Acer_splint.Fraxinus_splint.Populus_splint.Tilia_splint	OTU02355	0.522	0.522	1	8.07584e-05	3.42517e-06	23.5779	OTU02355	Bacteria;Actinobacteriota;Acidimicrobiia;Microtrichales;Ilumatobacteraceae;uncultured;uncultured_unclassified;uncultured_unclassified;	Bacteria	Actinobacteriota	Acidimicrobiia	Microtrichales	Ilumatobacteraceae																						#000000
PSm1	Acer_splint.Fraxinus_splint.Populus_splint.Tilia_splint	OTU02357	0.746	0.746	1	7.53325e-05	5.0908e-06	14.7978	OTU02357	Bacteria;Planctomycetota;Planctomycetes;Pirellulales;Pirellulaceae;uncultured;metagenome;metagenome_unclassified;	Bacteria	Planctomycetota	Planctomycetes	Pirellulales	Pirellulaceae																						#71bc78
PSm1	Acer_splint.Fraxinus_splint.Populus_splint.Tilia_splint	OTU02359	0.303	0.303	1	5.03867e-05	1.00006e-05	5.03836	OTU02359	Bacteria;Planctomycetota;Planctomycetes;Planctomycetales;uncultured;metagenome;metagenome_unclassified;metagenome_unclassified;	Bacteria	Planctomycetota	Planctomycetes	Planctomycetales																							#71bc78
PSm1	Acer_splint.Fraxinus_splint.Populus_splint.Tilia_splint	OTU02363	0.502	0.502	1	5.7856e-05	0	Inf	OTU02363	Bacteria;Verrucomicrobiota;Verrucomicrobiae;Verrucomicrobiales;Verrucomicrobiaceae;Roseimicrobium;bacterium_RS30A;bacterium_RS30A_unclassified;	Bacteria	Verrucomicrobiota	Verrucomicrobiae	Verrucomicrobiales	Verrucomicrobiaceae	Roseimicrobium	bacterium RS30A																				#000000
PSm1	Acer_splint.Fraxinus_splint.Populus_splint.Tilia_splint	OTU02365	0.404	0.386	0.955446	7.32665e-05	9.73409e-06	7.52679	OTU02365	Bacteria;Verrucomicrobiota;Chlamydiae;Chlamydiales;Parachlamydiaceae;Neochlamydia;Neochlamydia_unclassified;Neochlamydia_unclassified;	Bacteria	Verrucomicrobiota	Chlamydiae	Chlamydiales	Parachlamydiaceae	Neochlamydia																					#1fcecb
PSm1	Acer_splint.Fraxinus_splint.Populus_splint.Tilia_splint	OTU02367	0.645	0.623	0.965891	4.99018e-05	6.11101e-06	8.16588	OTU02367	Bacteria;Chloroflexi;KD4-96;uncultured_Chloroflexi_bacterium;uncultured_Chloroflexi_bacterium_unclassified;uncultured_Chloroflexi_bacterium_unclassified;uncultured_Chloroflexi_bacterium_unclassified;uncultured_Chloroflexi_bacterium_unclassified;	Bacteria	Chloroflexi	KD4-96																								#b2ec5d
PSm1	Acer_splint.Fraxinus_splint.Populus_splint.Tilia_splint	OTU02368	0.024	0.024	1	2.79916e-05	7.33217e-06	3.81764	OTU02368	Bacteria;Bacteroidota;Bacteroidia;Cytophagales;Cytophagaceae;Cytophaga;Cytophaga_unclassified;Cytophaga_unclassified;	Bacteria	Bacteroidota	Bacteroidia	Cytophagales	Cytophagaceae	Cytophaga																					#0d98ba
PSm1	Acer_splint.Fraxinus_splint.Populus_splint.Tilia_splint	OTU02379	0.157	0.157	1	4.9255e-05	1.14471e-05	4.30283	OTU02379	Bacteria;Planctomycetota;Planctomycetes;Gemmatales;Gemmataceae;Fimbriiglobus;uncultured_bacterium;uncultured_bacterium_unclassified;	Bacteria	Planctomycetota	Planctomycetes	Gemmatales	Gemmataceae	Fimbriiglobus																					#71bc78
PSm1	Acer_splint.Fraxinus_splint.Populus_splint.Tilia_splint	OTU02380	0.316	0.304	0.962025	4.85362e-05	8.95793e-06	5.41823	OTU02380	Bacteria;Myxococcota;Myxococcia;Myxococcales;Myxococcaceae;uncultured;uncultured_bacterium;uncultured_bacterium_unclassified;	Bacteria	Myxococcota	Myxococcia	Myxococcales	Myxococcaceae																						#87a96b
PSm1	Acer_splint.Fraxinus_splint.Populus_splint.Tilia_splint	OTU02381	0.551	0.534	0.969147	6.72667e-05	3.22648e-06	20.8483	OTU02381	Bacteria;Chloroflexi;Chloroflexia;Thermomicrobiales;JG30-KF-CM45;uncultured_bacterium;uncultured_bacterium_unclassified;uncultured_bacterium_unclassified;	Bacteria	Chloroflexi	Chloroflexia	Thermomicrobiales	JG30-KF-CM45																						#d68a59
PSm1	Acer_splint.Fraxinus_splint.Populus_splint.Tilia_splint	OTU02383	0.174	0.174	1	0.000125085	0	Inf	OTU02383	Bacteria;Bacteroidota;Bacteroidia;Cytophagales;Spirosomaceae;uncultured;uncultured_Bacteroidetes_bacterium;uncultured_Bacteroidetes_bacterium_unclassified;	Bacteria	Bacteroidota	Bacteroidia	Cytophagales	Spirosomaceae																						#000000
PSm1	Acer_splint.Fraxinus_splint.Populus_splint.Tilia_splint	OTU02390	0.084	0.084	1	2.56692e-05	6.57544e-06	3.90381	OTU02390	Bacteria;Chloroflexi;Anaerolineae;SBR1031;A4b;A4b_unclassified;A4b_unclassified;A4b_unclassified;	Bacteria	Chloroflexi	Anaerolineae	SBR1031	A4b																						#87a96b
PSm1	Acer_splint.Fraxinus_splint.Populus_splint.Tilia_splint	OTU02394	0.399	0.399	1	5.93032e-05	3.61865e-06	16.3882	OTU02394	Bacteria;Actinobacteriota;Thermoleophilia;Solirubrobacterales;Solirubrobacterales_unclassified;Solirubrobacterales_unclassified;Solirubrobacterales_unclassified;Solirubrobacterales_unclassified;	Bacteria	Actinobacteriota	Thermoleophilia	Solirubrobacterales																							#1a4876
PSm1	Acer_splint.Fraxinus_splint.Populus_splint.Tilia_splint	OTU02395	0.061	0.061	1	4.59379e-05	6.51791e-06	7.04796	OTU02395	Bacteria;Proteobacteria;Alphaproteobacteria;Micavibrionales;uncultured;uncultured_unclassified;uncultured_unclassified;uncultured_unclassified;	Bacteria	Proteobacteria	Alphaproteobacteria	Micavibrionales																							#000000
PSm1	Acer_splint.Fraxinus_splint.Populus_splint.Tilia_splint	OTU02399	0.328	0.247	0.753049	3.67823e-05	8.85537e-06	4.15367	OTU02399	Bacteria;Bacteroidota;Bacteroidia;Cytophagales;Cytophagaceae;Sporocytophaga;uncultured_bacterium;uncultured_bacterium_unclassified;	Bacteria	Bacteroidota	Bacteroidia	Cytophagales	Cytophagaceae	Sporocytophaga																					#0d98ba
PSm1	Acer_splint.Fraxinus_splint.Populus_splint.Tilia_splint	OTU02402	0.796	0.796	1	7.49715e-05	4.37565e-06	17.1338	OTU02402	Bacteria;Planctomycetota;Planctomycetes;uncultured;uncultured_bacterium;uncultured_bacterium_unclassified;uncultured_bacterium_unclassified;uncultured_bacterium_unclassified;	Bacteria	Planctomycetota	Planctomycetes																								#71bc78
PSm1	Acer_splint.Fraxinus_splint.Populus_splint.Tilia_splint	OTU02404	0.07	0.07	1	3.39093e-05	2.60179e-05	1.30331	OTU02404	Bacteria;Planctomycetota;Phycisphaerae;Tepidisphaerales;WD2101_soil_group;Planctomycetales_bacterium_Ellin6207;Planctomycetales_bacterium_Ellin6207_unclassified;Planctomycetales_bacterium_Ellin6207_unclassified;	Bacteria	Planctomycetota	Phycisphaerae	Tepidisphaerales	WD2101 soil group	Planctomycetales bacterium Ellin6207																					#71bc78
PSm1	Acer_splint.Fraxinus_splint.Populus_splint.Tilia_splint	OTU02407	0.041	0.041	1	1.53835e-05	2.10947e-05	0.729256	OTU02407	Bacteria;Acidobacteriota;Acidobacteriae;Solibacterales;Solibacteraceae;Candidatus_Solibacter;metagenome;metagenome_unclassified;	Bacteria	Acidobacteriota	Acidobacteriae	Solibacterales	Solibacteraceae	Candidatus Solibacter																					#1164b4
PSm1	Acer_splint.Fraxinus_splint.Populus_splint.Tilia_splint	OTU02408	0.044	0.044	1	6.3106e-05	1.45916e-05	4.32483	OTU02408	Bacteria;Firmicutes;Bacilli;Bacillales;Bacillaceae;Geobacillus;Geobacillus_stearothermophilus;Geobacillus_stearothermophilus_unclassified;	Bacteria	Firmicutes	Bacilli	Bacillales	Bacillaceae	Geobacillus	Geobacillus stearothermophilus																				#d68a59
PSm1	Acer_splint.Fraxinus_splint.Populus_splint.Tilia_splint	OTU02412	0.106	0.106	1	3.05075e-05	5.28606e-06	5.77132	OTU02412	Bacteria;Patescibacteria;Saccharimonadia;Saccharimonadales;Saccharimonadales_unclassified;Saccharimonadales_unclassified;Saccharimonadales_unclassified;Saccharimonadales_unclassified;	Bacteria	Patescibacteria	Saccharimonadia	Saccharimonadales																							grey70
PSm1	Acer_splint.Fraxinus_splint.Populus_splint.Tilia_splint	OTU02415	0.225	0.225	1	4.9308e-05	5.4014e-06	9.12875	OTU02415	Bacteria;Verrucomicrobiota;Verrucomicrobiae;Chthoniobacterales;Chthoniobacteraceae;Chthoniobacter;uncultured_bacterium;uncultured_bacterium_unclassified;	Bacteria	Verrucomicrobiota	Verrucomicrobiae	Chthoniobacterales	Chthoniobacteraceae	Chthoniobacter																					#b4674d
PSm1	Acer_splint.Fraxinus_splint.Populus_splint.Tilia_splint	OTU02419	0.263	0.183	0.695817	2.23614e-05	1.99386e-05	1.12151	OTU02419	Bacteria;Actinobacteriota;Thermoleophilia;Solirubrobacterales;67-14;metagenome;metagenome_unclassified;metagenome_unclassified;	Bacteria	Actinobacteriota	Thermoleophilia	Solirubrobacterales	67-14																						#1a4876
PSm1	Acer_splint.Fraxinus_splint.Populus_splint.Tilia_splint	OTU02425	0.393	0.393	1	8.15979e-05	1.71259e-06	47.646	OTU02425	Bacteria;Verrucomicrobiota;Verrucomicrobiae;Chthoniobacterales;01D2Z36;metagenome;metagenome_unclassified;metagenome_unclassified;	Bacteria	Verrucomicrobiota	Verrucomicrobiae	Chthoniobacterales	01D2Z36																						#b4674d
PSm1	Acer_splint.Fraxinus_splint.Populus_splint.Tilia_splint	OTU02429	0.521	0.521	1	0.000121943	8.36573e-06	14.5765	OTU02429	Bacteria;Proteobacteria;Alphaproteobacteria;Rhizobiales;Rhizobiaceae;Mesorhizobium;Mesorhizobium_unclassified;Mesorhizobium_unclassified;	Bacteria	Proteobacteria	Alphaproteobacteria	Rhizobiales	Rhizobiaceae	Mesorhizobium																					#87a96b
PSm1	Acer_splint.Fraxinus_splint.Populus_splint.Tilia_splint	OTU02442	0.073	0.073	1	1.543e-05	1.40308e-05	1.09973	OTU02442	Bacteria;Proteobacteria;Alphaproteobacteria;Rhodospirillales;Magnetospiraceae;uncultured;metagenome;metagenome_unclassified;	Bacteria	Proteobacteria	Alphaproteobacteria	Rhodospirillales	Magnetospiraceae																						#ff5349
PSm1	Acer_splint.Fraxinus_splint.Populus_splint.Tilia_splint	OTU02447	0.67	0.67	1	6.91132e-05	0	Inf	OTU02447	Bacteria;Verrucomicrobiota;Chlamydiae;Chlamydiales;Parachlamydiaceae;Parachlamydiaceae_unclassified;Parachlamydiaceae_unclassified;Parachlamydiaceae_unclassified;	Bacteria	Verrucomicrobiota	Chlamydiae	Chlamydiales	Parachlamydiaceae																						#1fcecb
PSm1	Acer_splint.Fraxinus_splint.Populus_splint.Tilia_splint	OTU02449	0.02	0.02	1	2.09784e-05	8.893e-06	2.35898	OTU02449	Bacteria;Proteobacteria;Alphaproteobacteria;Micavibrionales;uncultured;metagenome;metagenome_unclassified;metagenome_unclassified;	Bacteria	Proteobacteria	Alphaproteobacteria	Micavibrionales																							#000000
PSm1	Acer_splint.Fraxinus_splint.Populus_splint.Tilia_splint	OTU02450	0.272	0.272	1	6.3262e-05	1.51389e-06	41.7876	OTU02450	Bacteria;Planctomycetota;Planctomycetes;Gemmatales;Gemmataceae;Fimbriiglobus;uncultured_bacterium;uncultured_bacterium_unclassified;	Bacteria	Planctomycetota	Planctomycetes	Gemmatales	Gemmataceae	Fimbriiglobus																					#71bc78
PSm1	Acer_splint.Fraxinus_splint.Populus_splint.Tilia_splint	OTU02458	0.147	0.147	1	2.9279e-05	1.3496e-05	2.16946	OTU02458	Bacteria;Proteobacteria;Alphaproteobacteria;Rhizobiales;Xanthobacteraceae;Rhodopseudomonas;Rhodopseudomonas_unclassified;Rhodopseudomonas_unclassified;	Bacteria	Proteobacteria	Alphaproteobacteria	Rhizobiales	Xanthobacteraceae	Rhodopseudomonas																					#87a96b
PSm1	Acer_splint.Fraxinus_splint.Populus_splint.Tilia_splint	OTU02460	0.77	0.77	1	9.25631e-05	0	Inf	OTU02460	Bacteria;Acidobacteriota;Acidobacteriae;Bryobacterales;Bryobacteraceae;Bryobacter;Bryobacter_unclassified;Bryobacter_unclassified;	Bacteria	Acidobacteriota	Acidobacteriae	Bryobacterales	Bryobacteraceae	Bryobacter																					#000000
PSm1	Acer_splint.Fraxinus_splint.Populus_splint.Tilia_splint	OTU02461	0.31	0.31	1	5.28439e-05	6.38951e-06	8.27042	OTU02461	Bacteria;Verrucomicrobiota;Verrucomicrobiae;Verrucomicrobiales;Rubritaleaceae;Luteolibacter;uncultured_bacterium;uncultured_bacterium_unclassified;	Bacteria	Verrucomicrobiota	Verrucomicrobiae	Verrucomicrobiales	Rubritaleaceae	Luteolibacter																					#b4674d
PSm1	Acer_splint.Fraxinus_splint.Populus_splint.Tilia_splint	OTU02464	0.579	0.579	1	6.79466e-05	9.88111e-07	68.7642	OTU02464	Bacteria;Chloroflexi;KD4-96;metagenome;metagenome_unclassified;metagenome_unclassified;metagenome_unclassified;metagenome_unclassified;	Bacteria	Chloroflexi	KD4-96																								#b2ec5d
PSm1	Acer_splint.Fraxinus_splint.Populus_splint.Tilia_splint	OTU02472	0.087	0.087	1	5.27651e-05	1.60549e-05	3.28655	OTU02472	Bacteria;Proteobacteria;Alphaproteobacteria;Rhizobiales;Beijerinckiaceae;Methylocella;uncultured_bacterium;uncultured_bacterium_unclassified;	Bacteria	Proteobacteria	Alphaproteobacteria	Rhizobiales	Beijerinckiaceae	Methylocella																					#87a96b
PSm1	Acer_splint.Fraxinus_splint.Populus_splint.Tilia_splint	OTU02474	0.239	0.13	0.543933	2.42046e-05	1.36361e-05	1.77505	OTU02474	Bacteria;Gemmatimonadota;Gemmatimonadetes;Gemmatimonadales;Gemmatimonadaceae;uncultured;uncultured_unclassified;uncultured_unclassified;	Bacteria	Gemmatimonadota	Gemmatimonadetes	Gemmatimonadales	Gemmatimonadaceae																						#6699cc
PSm1	Acer_splint.Fraxinus_splint.Populus_splint.Tilia_splint	OTU02483	0.16	0.16	1	5.1985e-05	1.12941e-05	4.60283	OTU02483	Bacteria;Proteobacteria;Alphaproteobacteria;Dongiales;Dongiaceae;Dongia;metagenome;metagenome_unclassified;	Bacteria	Proteobacteria	Alphaproteobacteria	Dongiales	Dongiaceae	Dongia																					#000000
PSm1	Acer_splint.Fraxinus_splint.Populus_splint.Tilia_splint	OTU02484	0.366	0.366	1	0.000275528	1.24919e-05	22.0566	OTU02484	Bacteria;Proteobacteria;Alphaproteobacteria;Rhizobiales;Rhizobiales_unclassified;Rhizobiales_unclassified;Rhizobiales_unclassified;Rhizobiales_unclassified;	Bacteria	Proteobacteria	Alphaproteobacteria	Rhizobiales																							#87a96b
PSm1	Acer_splint.Fraxinus_splint.Populus_splint.Tilia_splint	OTU02485	0.237	0.237	1	3.91913e-05	1.02476e-05	3.82444	OTU02485	Bacteria;Bacteroidota;Bacteroidia;Cytophagales;Cytophagaceae;Cytophaga;metagenome;metagenome_unclassified;	Bacteria	Bacteroidota	Bacteroidia	Cytophagales	Cytophagaceae	Cytophaga																					#0d98ba
PSm1	Acer_splint.Fraxinus_splint.Populus_splint.Tilia_splint	OTU02491	0.355	0.355	1	4.67023e-05	1.77001e-05	2.63853	OTU02491	Bacteria;Verrucomicrobiota;Verrucomicrobiae;Methylacidiphilales;Methylacidiphilaceae;uncultured;uncultured_bacterium;uncultured_bacterium_unclassified;	Bacteria	Verrucomicrobiota	Verrucomicrobiae	Methylacidiphilales	Methylacidiphilaceae																						#b4674d
PSm1	Acer_splint.Fraxinus_splint.Populus_splint.Tilia_splint	OTU02492	0.287	0.287	1	6.72154e-05	5.62439e-06	11.9507	OTU02492	Bacteria;Myxococcota;Polyangia;Blfdi19;metagenome;metagenome_unclassified;metagenome_unclassified;metagenome_unclassified;	Bacteria	Myxococcota	Polyangia	Blfdi19																							#87a96b
PSm1	Acer_splint.Fraxinus_splint.Populus_splint.Tilia_splint	OTU02495	0.327	0.283	0.865443	7.09041e-05	5.97509e-06	11.8666	OTU02495	Bacteria;Planctomycetota;Planctomycetes;Gemmatales;Gemmataceae;Zavarzinella;Zavarzinella_unclassified;Zavarzinella_unclassified;	Bacteria	Planctomycetota	Planctomycetes	Gemmatales	Gemmataceae	Zavarzinella																					#71bc78
PSm1	Acer_splint.Fraxinus_splint.Populus_splint.Tilia_splint	OTU02498	0.381	0.381	1	6.50284e-05	5.10365e-06	12.7415	OTU02498	Bacteria;Dependentiae;Babeliae;Babeliales;Vermiphilaceae;Vermiphilaceae_unclassified;Vermiphilaceae_unclassified;Vermiphilaceae_unclassified;	Bacteria	Dependentiae	Babeliae	Babeliales	Vermiphilaceae																						#87a96b
PSm1	Acer_splint.Fraxinus_splint.Populus_splint.Tilia_splint	OTU02499	0.28	0.28	1	3.7154e-05	9.98179e-06	3.72217	OTU02499	Bacteria;Proteobacteria;Gammaproteobacteria;Burkholderiales;Sutterellaceae;AAP99;AAP99_unclassified;AAP99_unclassified;	Bacteria	Proteobacteria	Gammaproteobacteria	Burkholderiales	Sutterellaceae	AAP99																					#87a96b
PSm1	Acer_splint.Fraxinus_splint.Populus_splint.Tilia_splint	OTU02500	0.039	0.039	1	2.79391e-05	1.15208e-05	2.42509	OTU02500	Bacteria;Firmicutes;Bacilli;Caldalkalibacillales;Caldalkalibacillaceae;Caldalkalibacillus;uncultured_bacterium;uncultured_bacterium_unclassified;	Bacteria	Firmicutes	Bacilli	Caldalkalibacillales	Caldalkalibacillaceae	Caldalkalibacillus																					#d68a59
PSm1	Acer_splint.Fraxinus_splint.Populus_splint.Tilia_splint	OTU02506	0.045	0.035	0.777778	3.21592e-05	1.67136e-05	1.92414	OTU02506	Bacteria;Proteobacteria;Gammaproteobacteria;Xanthomonadales;Xanthomonadaceae;Pseudoxanthomonas;Pseudoxanthomonas_mexicana;Pseudoxanthomonas_mexicana_unclassified;	Bacteria	Proteobacteria	Gammaproteobacteria	Xanthomonadales	Xanthomonadaceae	Pseudoxanthomonas	Pseudoxanthomonas mexicana																				#87a96b
PSm1	Acer_splint.Fraxinus_splint.Populus_splint.Tilia_splint	OTU02508	0.528	0.528	1	0.000100473	3.42517e-06	29.3338	OTU02508	Bacteria;Proteobacteria;Alphaproteobacteria;Rhizobiales;Rhizobiaceae;Rhizobiaceae_unclassified;Rhizobiaceae_unclassified;Rhizobiaceae_unclassified;	Bacteria	Proteobacteria	Alphaproteobacteria	Rhizobiales	Rhizobiaceae																						#87a96b
PSm1	Acer_splint.Fraxinus_splint.Populus_splint.Tilia_splint	OTU02510	0.148	0.113	0.763514	3.63549e-05	1.25805e-05	2.88978	OTU02510	Bacteria;Planctomycetota;Planctomycetes;Gemmatales;Gemmataceae;uncultured;uncultured_bacterium;uncultured_bacterium_unclassified;	Bacteria	Planctomycetota	Planctomycetes	Gemmatales	Gemmataceae																						#71bc78
PSm1	Acer_splint.Fraxinus_splint.Populus_splint.Tilia_splint	OTU02513	0.01	0.01	1	2.38668e-05	1.02308e-05	2.33283	OTU02513	Bacteria;Bacteroidota;Bacteroidia;Chitinophagales;Chitinophagaceae;Puia;Puia_unclassified;Puia_unclassified;	Bacteria	Bacteroidota	Bacteroidia	Chitinophagales	Chitinophagaceae	Puia																					#0d98ba
PSm1	Acer_splint.Fraxinus_splint.Populus_splint.Tilia_splint	OTU02514	0.489	0.489	1	6.12008e-05	4.33558e-06	14.1159	OTU02514	Bacteria;Actinobacteriota;Actinobacteria;Propionibacteriales;Nocardioidaceae;Nocardioides;uncultured_organism;uncultured_organism_unclassified;	Bacteria	Actinobacteriota	Actinobacteria	Propionibacteriales	Nocardioidaceae	Nocardioides																					#1a4876
PSm1	Acer_splint.Fraxinus_splint.Populus_splint.Tilia_splint	OTU02515	0.603	0.603	1	5.41082e-05	6.97786e-06	7.75427	OTU02515	Bacteria;Actinobacteriota;Actinobacteria;Pseudonocardiales;Pseudonocardiaceae;Pseudonocardia;Pseudonocardia_sp.;Pseudonocardia_sp._unclassified;	Bacteria	Actinobacteriota	Actinobacteria	Pseudonocardiales	Pseudonocardiaceae	Pseudonocardia	Pseudonocardia sp.																				#1a4876
PSm1	Acer_splint.Fraxinus_splint.Populus_splint.Tilia_splint	OTU02516	0.345	0.239	0.692754	5.10724e-05	2.44861e-05	2.08577	OTU02516	Bacteria;Planctomycetota;Planctomycetes;Isosphaerales;Isosphaeraceae;Aquisphaera;uncultured_bacterium;uncultured_bacterium_unclassified;	Bacteria	Planctomycetota	Planctomycetes	Isosphaerales	Isosphaeraceae	Aquisphaera																					#71bc78
PSm1	Acer_splint.Fraxinus_splint.Populus_splint.Tilia_splint	OTU02517	0.444	0.444	1	8.6133e-05	0	Inf	OTU02517	Bacteria;Chloroflexi;Chloroflexia;Chloroflexales;Roseiflexaceae;uncultured;uncultured_Chloroflexaceae_bacterium;uncultured_Chloroflexaceae_bacterium_unclassified;	Bacteria	Chloroflexi	Chloroflexia	Chloroflexales	Roseiflexaceae																						#b2ec5d
PSm1	Acer_splint.Fraxinus_splint.Populus_splint.Tilia_splint	OTU02518	0.151	0.151	1	4.67896e-05	9.75314e-06	4.79739	OTU02518	Bacteria;Actinobacteriota;Thermoleophilia;Solirubrobacterales;Solirubrobacteraceae;Conexibacter;metagenome;metagenome_unclassified;	Bacteria	Actinobacteriota	Thermoleophilia	Solirubrobacterales	Solirubrobacteraceae	Conexibacter																					#1a4876
PSm1	Acer_splint.Fraxinus_splint.Populus_splint.Tilia_splint	OTU02519	0.202	0.202	1	4.62918e-05	0	Inf	OTU02519	Bacteria;Proteobacteria;Gammaproteobacteria;Xanthomonadales;Rhodanobacteraceae;Dokdonella;Dokdonella_unclassified;Dokdonella_unclassified;	Bacteria	Proteobacteria	Gammaproteobacteria	Xanthomonadales	Rhodanobacteraceae	Dokdonella																					#87a96b
PSm1	Acer_splint.Fraxinus_splint.Populus_splint.Tilia_splint	OTU02521	0.136	0.136	1	3.38448e-05	1.81965e-05	1.85996	OTU02521	Bacteria;Chloroflexi;Anaerolineae;Caldilineales;Caldilineaceae;uncultured;uncultured_unclassified;uncultured_unclassified;	Bacteria	Chloroflexi	Anaerolineae	Caldilineales	Caldilineaceae																						#b2ec5d
PSm1	Acer_splint.Fraxinus_splint.Populus_splint.Tilia_splint	OTU02524	0.091	0.091	1	5.58783e-05	1.98259e-05	2.81846	OTU02524	Bacteria;Planctomycetota;OM190;uncultured_soil_bacterium;uncultured_soil_bacterium_unclassified;uncultured_soil_bacterium_unclassified;uncultured_soil_bacterium_unclassified;uncultured_soil_bacterium_unclassified;	Bacteria	Planctomycetota	OM190																								#71bc78
PSm1	Acer_splint.Fraxinus_splint.Populus_splint.Tilia_splint	OTU02530	0.212	0.212	1	6.6535e-05	4.74367e-06	14.026	OTU02530	Bacteria;Proteobacteria;Gammaproteobacteria;CCD24;uncultured_bacterium;uncultured_bacterium_unclassified;uncultured_bacterium_unclassified;uncultured_bacterium_unclassified;	Bacteria	Proteobacteria	Gammaproteobacteria	CCD24																							#87a96b
PSm1	Acer_splint.Fraxinus_splint.Populus_splint.Tilia_splint	OTU02532	0.043	0.043	1	1.88652e-05	2.27299e-05	0.829971	OTU02532	Bacteria;Actinobacteriota;Acidimicrobiia;Microtrichales;Ilumatobacteraceae;uncultured;uncultured_bacterium;uncultured_bacterium_unclassified;	Bacteria	Actinobacteriota	Acidimicrobiia	Microtrichales	Ilumatobacteraceae																						#1a4876
PSm1	Acer_splint.Fraxinus_splint.Populus_splint.Tilia_splint	OTU02541	0.61	0.61	1	0.00012576	0	Inf	OTU02541	Bacteria;Bacteroidota;Rhodothermia;Rhodothermales;Rhodothermaceae;metagenome;metagenome_unclassified;metagenome_unclassified;	Bacteria	Bacteroidota	Rhodothermia	Rhodothermales	Rhodothermaceae																						#0d98ba
PSm1	Acer_splint.Fraxinus_splint.Populus_splint.Tilia_splint	OTU02542	0.11	0.11	1	8.96148e-05	1.12031e-05	7.99909	OTU02542	Bacteria;Proteobacteria;Alphaproteobacteria;Acetobacterales;Acetobacteraceae;Acidiphilium;uncultured_bacterium;uncultured_bacterium_unclassified;	Bacteria	Proteobacteria	Alphaproteobacteria	Acetobacterales	Acetobacteraceae	Acidiphilium																					#87a96b
PSm1	Acer_splint.Fraxinus_splint.Populus_splint.Tilia_splint	OTU02545	0.564	0.564	1	7.85042e-05	2.49838e-06	31.4221	OTU02545	Bacteria;Actinobacteriota;Thermoleophilia;Solirubrobacterales;67-14;67-14_unclassified;67-14_unclassified;67-14_unclassified;	Bacteria	Actinobacteriota	Thermoleophilia	Solirubrobacterales	67-14																						#1a4876
PSm1	Acer_splint.Fraxinus_splint.Populus_splint.Tilia_splint	OTU02546	0.579	0.579	1	6.40224e-05	5.28491e-06	12.1142	OTU02546	Bacteria;Bacteroidota;Bacteroidia;Bacteroidetes_VC2.1_Bac22;metagenome;metagenome_unclassified;metagenome_unclassified;metagenome_unclassified;	Bacteria	Bacteroidota	Bacteroidia	Bacteroidetes VC2.1 Bac22																							#0d98ba
PSm1	Acer_splint.Fraxinus_splint.Populus_splint.Tilia_splint	OTU02549	0.02	0.02	1	1.22784e-05	6.55159e-06	1.87412	OTU02549	Bacteria;Proteobacteria;Alphaproteobacteria;Caulobacterales;Caulobacteraceae;Phenylobacterium;Phenylobacterium_unclassified;Phenylobacterium_unclassified;	Bacteria	Proteobacteria	Alphaproteobacteria	Caulobacterales	Caulobacteraceae	Phenylobacterium																					#87a96b
PSm1	Acer_splint.Fraxinus_splint.Populus_splint.Tilia_splint	OTU02553	0.161	0.161	1	3.45275e-05	8.21032e-06	4.20538	OTU02553	Bacteria;Proteobacteria;Gammaproteobacteria;Burkholderiales;Nitrosomonadaceae;MND1;metagenome;metagenome_unclassified;	Bacteria	Proteobacteria	Gammaproteobacteria	Burkholderiales	Nitrosomonadaceae	MND1																					#87a96b
PSm1	Acer_splint.Fraxinus_splint.Populus_splint.Tilia_splint	OTU02555	0.18	0.18	1	4.15508e-05	1.44058e-05	2.88432	OTU02555	Bacteria;Proteobacteria;Alphaproteobacteria;Acetobacterales;Acetobacteraceae;Roseomonas;metagenome;metagenome_unclassified;	Bacteria	Proteobacteria	Alphaproteobacteria	Acetobacterales	Acetobacteraceae	Roseomonas																					#87a96b
PSm1	Acer_splint.Fraxinus_splint.Populus_splint.Tilia_splint	OTU02556	0.258	0.258	1	6.83249e-05	2.7007e-06	25.299	OTU02556	Bacteria;Acidobacteriota;Vicinamibacteria;Vicinamibacterales;uncultured;uncultured_unclassified;uncultured_unclassified;uncultured_unclassified;	Bacteria	Acidobacteriota	Vicinamibacteria	Vicinamibacterales																							#000000
PSm1	Acer_splint.Fraxinus_splint.Populus_splint.Tilia_splint	OTU02557	0.407	0.407	1	8.73423e-05	3.42517e-06	25.5001	OTU02557	Bacteria;Chloroflexi;Anaerolineae;SBR1031;A4b;A4b_unclassified;A4b_unclassified;A4b_unclassified;	Bacteria	Chloroflexi	Anaerolineae	SBR1031	A4b																						#b2ec5d
PSm1	Acer_splint.Fraxinus_splint.Populus_splint.Tilia_splint	OTU02562	0.505	0.505	1	6.04202e-05	9.5048e-07	63.5681	OTU02562	Bacteria;Proteobacteria;Alphaproteobacteria;Rhodobacterales;Rhodobacteraceae;Amaricoccus;Amaricoccus_unclassified;Amaricoccus_unclassified;	Bacteria	Proteobacteria	Alphaproteobacteria	Rhodobacterales	Rhodobacteraceae	Amaricoccus																					#87a96b
PSm1	Acer_splint.Fraxinus_splint.Populus_splint.Tilia_splint	OTU02565	0.228	0.166	0.72807	2.37694e-05	9.94999e-06	2.38889	OTU02565	Bacteria;Myxococcota;Myxococcia;Myxococcales;Anaeromyxobacteraceae;Anaeromyxobacter;metagenome;metagenome_unclassified;	Bacteria	Myxococcota	Myxococcia	Myxococcales	Anaeromyxobacteraceae	Anaeromyxobacter																					#87a96b
PSm1	Acer_splint.Fraxinus_splint.Populus_splint.Tilia_splint	OTU02571	0.414	0.414	1	4.95314e-05	1.24932e-06	39.6467	OTU02571	Bacteria;Proteobacteria;Gammaproteobacteria;Gammaproteobacteria_Incertae_Sedis;Unknown_Family;Acidibacter;Acidibacter_unclassified;Acidibacter_unclassified;	Bacteria	Proteobacteria	Gammaproteobacteria	Gammaproteobacteria Incertae Sedis	Unknown Family	Acidibacter																					#87a96b
PSm1	Acer_splint.Fraxinus_splint.Populus_splint.Tilia_splint	OTU02572	0.235	0.235	1	6.55146e-05	1.97622e-06	33.1514	OTU02572	Bacteria;Verrucomicrobiota;Verrucomicrobiae;Opitutales;Opitutaceae;Lacunisphaera;metagenome;metagenome_unclassified;	Bacteria	Verrucomicrobiota	Verrucomicrobiae	Opitutales	Opitutaceae	Lacunisphaera																					#b4674d
PSm1	Acer_splint.Fraxinus_splint.Populus_splint.Tilia_splint	OTU02573	0.099	0.078	0.787879	6.30007e-05	7.41064e-06	8.50138	OTU02573	Bacteria;Actinobacteriota;Actinobacteria;Micrococcales;Cellulomonadaceae;Cellulomonadaceae_unclassified;Cellulomonadaceae_unclassified;Cellulomonadaceae_unclassified;	Bacteria	Actinobacteriota	Actinobacteria	Micrococcales	Cellulomonadaceae																						#1a4876
PSm1	Acer_splint.Fraxinus_splint.Populus_splint.Tilia_splint	OTU02576	0.284	0.284	1	4.85546e-05	0	Inf	OTU02576	Bacteria;Bacteroidota;Bacteroidia;Chitinophagales;Chitinophagaceae;Segetibacter;uncultured_bacterium;uncultured_bacterium_unclassified;	Bacteria	Bacteroidota	Bacteroidia	Chitinophagales	Chitinophagaceae	Segetibacter																					#0d98ba
PSm1	Acer_splint.Fraxinus_splint.Populus_splint.Tilia_splint	OTU02582	0.578	0.578	1	7.11853e-05	1.90096e-06	37.447	OTU02582	Bacteria;Proteobacteria;Alphaproteobacteria;Rhizobiales;Rhizobiales_Incertae_Sedis;Nordella;uncultured_bacterium;uncultured_bacterium_unclassified;	Bacteria	Proteobacteria	Alphaproteobacteria	Rhizobiales	Rhizobiales Incertae Sedis	Nordella																					#87a96b
PSm1	Acer_splint.Fraxinus_splint.Populus_splint.Tilia_splint	OTU02585	0.565	0.565	1	6.64225e-05	1.71259e-06	38.7849	OTU02585	Bacteria;Patescibacteria;Saccharimonadia;Saccharimonadales;Saccharimonadales_unclassified;Saccharimonadales_unclassified;Saccharimonadales_unclassified;Saccharimonadales_unclassified;	Bacteria	Patescibacteria	Saccharimonadia	Saccharimonadales																							grey70
PSm1	Acer_splint.Fraxinus_splint.Populus_splint.Tilia_splint	OTU02586	0.482	0.482	1	0.000101825	0	Inf	OTU02586	Bacteria;Bacteroidota;Bacteroidia;Cytophagales;Microscillaceae;Ohtaekwangia;Ohtaekwangia_unclassified;Ohtaekwangia_unclassified;	Bacteria	Bacteroidota	Bacteroidia	Cytophagales	Microscillaceae	Ohtaekwangia																					#0d98ba
PSm1	Acer_splint.Fraxinus_splint.Populus_splint.Tilia_splint	OTU02589	0.109	0.109	1	5.96091e-05	2.05172e-05	2.90532	OTU02589	Bacteria;Actinobacteriota;Actinobacteria;Frankiales;uncultured;uncultured_unclassified;uncultured_unclassified;uncultured_unclassified;	Bacteria	Actinobacteriota	Actinobacteria	Frankiales																							#1a4876
PSm1	Acer_splint.Fraxinus_splint.Populus_splint.Tilia_splint	OTU02590	0.299	0.299	1	0.000108903	3.30786e-06	32.9224	OTU02590	Bacteria;Bacteroidota;Bacteroidia;Flavobacteriales;Flavobacteriaceae;Flavobacterium;Flavobacterium_unclassified;Flavobacterium_unclassified;	Bacteria	Bacteroidota	Bacteroidia	Flavobacteriales	Flavobacteriaceae	Flavobacterium																					#000000
PSm1	Acer_splint.Fraxinus_splint.Populus_splint.Tilia_splint	OTU02596	0.653	0.653	1	0.00012148	1.20456e-05	10.085	OTU02596	Bacteria;Actinobacteriota;Actinobacteria;Micrococcales;Microbacteriaceae;Microbacteriaceae_unclassified;Microbacteriaceae_unclassified;Microbacteriaceae_unclassified;	Bacteria	Actinobacteriota	Actinobacteria	Micrococcales	Microbacteriaceae																						#1a4876
PSm1	Acer_splint.Fraxinus_splint.Populus_splint.Tilia_splint	OTU02598	0.353	0.353	1	7.55519e-05	5.13776e-06	14.7052	OTU02598	Bacteria;Verrucomicrobiota;Verrucomicrobiae;Verrucomicrobiales;Verrucomicrobiaceae;Roseimicrobium;uncultured_Verrucomicrobia_bacterium;uncultured_Verrucomicrobia_bacterium_unclassified;	Bacteria	Verrucomicrobiota	Verrucomicrobiae	Verrucomicrobiales	Verrucomicrobiaceae	Roseimicrobium																					#b4674d
PSm1	Acer_splint.Fraxinus_splint.Populus_splint.Tilia_splint	OTU02599	0.288	0.194	0.673611	3.42905e-05	2.41744e-05	1.41846	OTU02599	Bacteria;Planctomycetota;Planctomycetes;Isosphaerales;Isosphaeraceae;Singulisphaera;uncultured_bacterium;uncultured_bacterium_unclassified;	Bacteria	Planctomycetota	Planctomycetes	Isosphaerales	Isosphaeraceae	Singulisphaera																					#71bc78
PSm1	Acer_splint.Fraxinus_splint.Populus_splint.Tilia_splint	OTU02604	0.481	0.481	1	8.30813e-05	4.27404e-06	19.4386	OTU02604	Bacteria;Actinobacteriota;Acidimicrobiia;Microtrichales;uncultured;uncultured_unclassified;uncultured_unclassified;uncultured_unclassified;	Bacteria	Actinobacteriota	Acidimicrobiia	Microtrichales																							#000000
PSm1	Acer_splint.Fraxinus_splint.Populus_splint.Tilia_splint	OTU02606	0.249	0.249	1	6.90123e-05	1.8303e-05	3.77054	OTU02606	Bacteria;Actinobacteriota;Actinobacteria;Frankiales;Frankiaceae;Jatrophihabitans;uncultured_Frankiaceae_bacterium;uncultured_Frankiaceae_bacterium_unclassified;	Bacteria	Actinobacteriota	Actinobacteria	Frankiales	Frankiaceae	Jatrophihabitans																					#000000
PSm1	Acer_splint.Fraxinus_splint.Populus_splint.Tilia_splint	OTU02613	0.145	0.145	1	3.79677e-05	1.97622e-06	19.2123	OTU02613	Bacteria;Verrucomicrobiota;Verrucomicrobiae;Chthoniobacterales;Chthoniobacteraceae;Chthoniobacter;uncultured_bacterium;uncultured_bacterium_unclassified;	Bacteria	Verrucomicrobiota	Verrucomicrobiae	Chthoniobacterales	Chthoniobacteraceae	Chthoniobacter																					#b4674d
PSm1	Acer_splint.Fraxinus_splint.Populus_splint.Tilia_splint	OTU02615	0.107	0.067	0.626168	2.36546e-05	5.73562e-06	4.12416	OTU02615	Bacteria;Planctomycetota;Planctomycetes;Planctomycetales;uncultured;uncultured_bacterium;uncultured_bacterium_unclassified;uncultured_bacterium_unclassified;	Bacteria	Planctomycetota	Planctomycetes	Planctomycetales																							#71bc78
PSm1	Acer_splint.Fraxinus_splint.Populus_splint.Tilia_splint	OTU02617	0.311	0.171	0.549839	2.24559e-05	8.0532e-06	2.78844	OTU02617	Bacteria;Planctomycetota;Phycisphaerae;Tepidisphaerales;WD2101_soil_group;WD2101_soil_group_unclassified;WD2101_soil_group_unclassified;WD2101_soil_group_unclassified;	Bacteria	Planctomycetota	Phycisphaerae	Tepidisphaerales	WD2101 soil group																						#71bc78
PSm1	Acer_splint.Fraxinus_splint.Populus_splint.Tilia_splint	OTU02618	0.319	0.319	1	5.63963e-05	1.59949e-05	3.5259	OTU02618	Bacteria;Bacteroidota;Bacteroidia;Cytophagales;Hymenobacteraceae;Hymenobacter;uncultured_bacterium;uncultured_bacterium_unclassified;	Bacteria	Bacteroidota	Bacteroidia	Cytophagales	Hymenobacteraceae	Hymenobacter																					#0d98ba
PSm1	Acer_splint.Fraxinus_splint.Populus_splint.Tilia_splint	OTU02623	0.262	0.262	1	2.8027e-05	1.23607e-05	2.26743	OTU02623	Bacteria;Acidobacteriota;Acidobacteriae;Paludibaculum;uncultured_Acidobacteria_bacterium;uncultured_Acidobacteria_bacterium_unclassified;uncultured_Acidobacteria_bacterium_unclassified;uncultured_Acidobacteria_bacterium_unclassified;	Bacteria	Acidobacteriota	Acidobacteriae	Paludibaculum																							#1164b4
PSm1	Acer_splint.Fraxinus_splint.Populus_splint.Tilia_splint	OTU02624	0.031	0.031	1	2.33582e-05	1.30034e-05	1.79632	OTU02624	Bacteria;Bacteroidota;Bacteroidia;Flavobacteriales;Flavobacteriaceae;Flavobacterium;uncultured_Flavobacteriaceae_bacterium;uncultured_Flavobacteriaceae_bacterium_unclassified;	Bacteria	Bacteroidota	Bacteroidia	Flavobacteriales	Flavobacteriaceae	Flavobacterium																					#0d98ba
PSm1	Acer_splint.Fraxinus_splint.Populus_splint.Tilia_splint	OTU02625	0.169	0.169	1	4.95772e-05	1.97622e-06	25.0869	OTU02625	Bacteria;WPS-2;uncultured_bacterium;uncultured_bacterium_unclassified;uncultured_bacterium_unclassified;uncultured_bacterium_unclassified;uncultured_bacterium_unclassified;uncultured_bacterium_unclassified;	Bacteria	WPS-2																									#000000
PSm1	Acer_splint.Fraxinus_splint.Populus_splint.Tilia_splint	OTU02627	0.062	0.062	1	1.36972e-05	9.61748e-06	1.4242	OTU02627	Bacteria;Verrucomicrobiota;Verrucomicrobiae;Chthoniobacterales;01D2Z36;metagenome;metagenome_unclassified;metagenome_unclassified;	Bacteria	Verrucomicrobiota	Verrucomicrobiae	Chthoniobacterales	01D2Z36																						#b4674d
PSm1	Acer_splint.Fraxinus_splint.Populus_splint.Tilia_splint	OTU02633	0.41	0.41	1	6.89555e-05	5.5028e-06	12.531	OTU02633	Bacteria;Gemmatimonadota;Gemmatimonadetes;Gemmatimonadales;Gemmatimonadaceae;Roseisolibacter;Roseisolibacter_unclassified;Roseisolibacter_unclassified;	Bacteria	Gemmatimonadota	Gemmatimonadetes	Gemmatimonadales	Gemmatimonadaceae	Roseisolibacter																					#6699cc
PSm1	Acer_splint.Fraxinus_splint.Populus_splint.Tilia_splint	OTU02636	0.2	0.111	0.555	1.60497e-05	1.78148e-05	0.900918	OTU02636	Bacteria;Verrucomicrobiota;Verrucomicrobiae;Chthoniobacterales;Chthoniobacteraceae;LD29;uncultured_bacterium;uncultured_bacterium_unclassified;	Bacteria	Verrucomicrobiota	Verrucomicrobiae	Chthoniobacterales	Chthoniobacteraceae	LD29																					#b4674d
PSm1	Acer_splint.Fraxinus_splint.Populus_splint.Tilia_splint	OTU02637	0.069	0.069	1	7.79926e-05	0	Inf	OTU02637	Bacteria;Actinobacteriota;Thermoleophilia;Solirubrobacterales;67-14;uncultured_bacterium;uncultured_bacterium_unclassified;uncultured_bacterium_unclassified;	Bacteria	Actinobacteriota	Thermoleophilia	Solirubrobacterales	67-14																						#1a4876
PSm1	Acer_splint.Fraxinus_splint.Populus_splint.Tilia_splint	OTU02638	0.038	0.038	1	9.64699e-06	1.7673e-05	0.545861	OTU02638	Bacteria;Verrucomicrobiota;Verrucomicrobiae;Chthoniobacterales;Xiphinematobacteraceae;Candidatus_Xiphinematobacter;uncultured_bacterium;uncultured_bacterium_unclassified;	Bacteria	Verrucomicrobiota	Verrucomicrobiae	Chthoniobacterales	Xiphinematobacteraceae	Candidatus Xiphinematobacter																					#000000
PSm1	Acer_splint.Fraxinus_splint.Populus_splint.Tilia_splint	OTU02644	0.168	0.168	1	6.75421e-05	6.85035e-06	9.85965	OTU02644	Bacteria;Planctomycetota;Planctomycetes;Pirellulales;Pirellulaceae;Pirellula;uncultured_bacterium;uncultured_bacterium_unclassified;	Bacteria	Planctomycetota	Planctomycetes	Pirellulales	Pirellulaceae	Pirellula																					#71bc78
PSm1	Acer_splint.Fraxinus_splint.Populus_splint.Tilia_splint	OTU02647	0.36	0.36	1	4.16483e-05	1.97622e-06	21.0747	OTU02647	Bacteria;Bacteroidota;Bacteroidia;Chitinophagales;Chitinophagaceae;Ferruginibacter;metagenome;metagenome_unclassified;	Bacteria	Bacteroidota	Bacteroidia	Chitinophagales	Chitinophagaceae	Ferruginibacter																					#0d98ba
PSm1	Acer_splint.Fraxinus_splint.Populus_splint.Tilia_splint	OTU02648	0.596	0.596	1	4.86578e-05	0	Inf	OTU02648	Bacteria;Firmicutes;Clostridia;Lachnospirales;Lachnospiraceae;Lachnoclostridium;[Clostridium]_fimetarium;[Clostridium]_fimetarium_unclassified;	Bacteria	Firmicutes	Clostridia	Lachnospirales	Lachnospiraceae	Lachnoclostridium	[Clostridium] fimetarium																				#d68a59
PSm1	Acer_splint.Fraxinus_splint.Populus_splint.Tilia_splint	OTU02650	0.263	0.263	1	5.80013e-05	3.42517e-06	16.9338	OTU02650	Bacteria;Chloroflexi;Anaerolineae;SBR1031;A4b;uncultured_soil_bacterium;uncultured_soil_bacterium_unclassified;uncultured_soil_bacterium_unclassified;	Bacteria	Chloroflexi	Anaerolineae	SBR1031	A4b																						#b2ec5d
PSm1	Acer_splint.Fraxinus_splint.Populus_splint.Tilia_splint	OTU02651	0.302	0.302	1	5.35796e-05	9.33488e-06	5.73972	OTU02651	Bacteria;Bacteroidota;Bacteroidia;Chitinophagales;Chitinophagaceae;Heliimonas;uncultured_bacterium;uncultured_bacterium_unclassified;	Bacteria	Bacteroidota	Bacteroidia	Chitinophagales	Chitinophagaceae	Heliimonas																					#0d98ba
PSm1	Acer_splint.Fraxinus_splint.Populus_splint.Tilia_splint	OTU02659	0.226	0.205	0.90708	4.63551e-05	8.68527e-06	5.33721	OTU02659	Bacteria;Proteobacteria;Alphaproteobacteria;Sphingomonadales;Sphingomonadaceae;Sphingomonadaceae_unclassified;Sphingomonadaceae_unclassified;Sphingomonadaceae_unclassified;	Bacteria	Proteobacteria	Alphaproteobacteria	Sphingomonadales	Sphingomonadaceae																						#87a96b
PSm1	Acer_splint.Fraxinus_splint.Populus_splint.Tilia_splint	OTU02660	0.298	0.298	1	0.000101456	3.42517e-06	29.6208	OTU02660	Bacteria;Proteobacteria;Gammaproteobacteria;Oceanospirillales;Pseudohongiellaceae;BIyi10;uncultured_soil_bacterium;uncultured_soil_bacterium_unclassified;	Bacteria	Proteobacteria	Gammaproteobacteria	Oceanospirillales	Pseudohongiellaceae	BIyi10																					#000000
PSm1	Acer_splint.Fraxinus_splint.Populus_splint.Tilia_splint	OTU02661	0.039	0.039	1	9.14461e-05	2.56145e-06	35.7009	OTU02661	Bacteria;Proteobacteria;Alphaproteobacteria;Rhodobacterales;Rhodobacteraceae;Amaricoccus;uncultured_bacterium;uncultured_bacterium_unclassified;	Bacteria	Proteobacteria	Alphaproteobacteria	Rhodobacterales	Rhodobacteraceae	Amaricoccus																					#87a96b
PSm1	Acer_splint.Fraxinus_splint.Populus_splint.Tilia_splint	OTU02664	0.257	0.257	1	5.42747e-05	0	Inf	OTU02664	Bacteria;Bacteroidota;Bacteroidia;Flavobacteriales;Flavobacteriaceae;Flavobacterium;Flavobacterium_unclassified;Flavobacterium_unclassified;	Bacteria	Bacteroidota	Bacteroidia	Flavobacteriales	Flavobacteriaceae	Flavobacterium																					#0d98ba
PSm1	Acer_splint.Fraxinus_splint.Populus_splint.Tilia_splint	OTU02668	0.047	0.047	1	6.31206e-05	1.51389e-06	41.6942	OTU02668	Bacteria;Proteobacteria;Alphaproteobacteria;Sphingomonadales;Sphingomonadaceae;Sphingomonas;Sphingomonas_unclassified;Sphingomonas_unclassified;	Bacteria	Proteobacteria	Alphaproteobacteria	Sphingomonadales	Sphingomonadaceae	Sphingomonas																					#87a96b
PSm1	Acer_splint.Fraxinus_splint.Populus_splint.Tilia_splint	OTU02672	0.386	0.386	1	4.21728e-05	9.5048e-07	44.37	OTU02672	Bacteria;Proteobacteria;Alphaproteobacteria;Parvibaculales;Parvibaculaceae;Parvibaculum;Parvibaculum_unclassified;Parvibaculum_unclassified;	Bacteria	Proteobacteria	Alphaproteobacteria	Parvibaculales	Parvibaculaceae	Parvibaculum																					#000000
PSm1	Acer_splint.Fraxinus_splint.Populus_splint.Tilia_splint	OTU02673	0.257	0.257	1	5.32162e-05	0	Inf	OTU02673	Bacteria;Verrucomicrobiota;Chlamydiae;Chlamydiales;cvE6;metagenome;metagenome_unclassified;metagenome_unclassified;	Bacteria	Verrucomicrobiota	Chlamydiae	Chlamydiales	cvE6																						#1fcecb
PSm1	Acer_splint.Fraxinus_splint.Populus_splint.Tilia_splint	OTU02678	0.237	0.237	1	3.39454e-05	6.27853e-06	5.40659	OTU02678	Bacteria;Abditibacteriota;Abditibacteria;Abditibacteriales;Abditibacteriaceae;Abditibacterium;bacterium;bacterium_unclassified;	Bacteria	Abditibacteriota	Abditibacteria	Abditibacteriales	Abditibacteriaceae	Abditibacterium	bacterium																				#000000
PSm1	Acer_splint.Fraxinus_splint.Populus_splint.Tilia_splint	OTU02679	0.251	0.251	1	3.1372e-05	2.21226e-05	1.4181	OTU02679	Bacteria;Firmicutes;Clostridia;Hungateiclostridiaceae;uncultured;uncultured_bacterium;uncultured_bacterium_unclassified;uncultured_bacterium_unclassified;	Bacteria	Firmicutes	Clostridia	Hungateiclostridiaceae																							#d68a59
PSm1	Acer_splint.Fraxinus_splint.Populus_splint.Tilia_splint	OTU02682	0.161	0.161	1	6.59119e-05	1.71259e-06	38.4868	OTU02682	Bacteria;Planctomycetota;Planctomycetes;Pirellulales;Pirellulaceae;uncultured;uncultured_unclassified;uncultured_unclassified;	Bacteria	Planctomycetota	Planctomycetes	Pirellulales	Pirellulaceae																						#000000
PSm1	Acer_splint.Fraxinus_splint.Populus_splint.Tilia_splint	OTU02686	0.211	0.121	0.57346	7.80213e-05	1.1678e-05	6.68104	OTU02686	Bacteria;Proteobacteria;Gammaproteobacteria;Diplorickettsiales;Diplorickettsiaceae;uncultured;uncultured_unclassified;uncultured_unclassified;	Bacteria	Proteobacteria	Gammaproteobacteria	Diplorickettsiales	Diplorickettsiaceae																						#000000
PSm1	Acer_splint.Fraxinus_splint.Populus_splint.Tilia_splint	OTU02688	0.74	0.74	1	7.26461e-05	1.51389e-06	47.9862	OTU02688	Bacteria;Actinobacteriota;Actinobacteria;Corynebacteriales;Mycobacteriaceae;Mycobacterium;Mycobacterium_unclassified;Mycobacterium_unclassified;	Bacteria	Actinobacteriota	Actinobacteria	Corynebacteriales	Mycobacteriaceae	Mycobacterium																					#1a4876
PSm1	Acer_splint.Fraxinus_splint.Populus_splint.Tilia_splint	OTU02690	0.237	0.237	1	3.59081e-05	5.48373e-06	6.54811	OTU02690	Bacteria;Planctomycetota;Phycisphaerae;Tepidisphaerales;WD2101_soil_group;uncultured_bacterium;uncultured_bacterium_unclassified;uncultured_bacterium_unclassified;	Bacteria	Planctomycetota	Phycisphaerae	Tepidisphaerales	WD2101 soil group																						#000000
PSm1	Acer_splint.Fraxinus_splint.Populus_splint.Tilia_splint	OTU02692	0.267	0.217	0.812734	2.05985e-05	1.67948e-05	1.22648	OTU02692	Bacteria;Planctomycetota;Planctomycetes;Isosphaerales;Isosphaeraceae;Tundrisphaera;Tundrisphaera_unclassified;Tundrisphaera_unclassified;	Bacteria	Planctomycetota	Planctomycetes	Isosphaerales	Isosphaeraceae	Tundrisphaera																					#71bc78
PSm1	Acer_splint.Fraxinus_splint.Populus_splint.Tilia_splint	OTU02693	0.297	0.297	1	4.22517e-05	4.37882e-06	9.64911	OTU02693	Bacteria;Actinobacteriota;Actinobacteria;Micrococcales;Micrococcaceae;Paenarthrobacter;Paenarthrobacter_nitroguajacolicus;Paenarthrobacter_nitroguajacolicus_unclassified;	Bacteria	Actinobacteriota	Actinobacteria	Micrococcales	Micrococcaceae	Paenarthrobacter	Paenarthrobacter nitroguajacolicus																				#1a4876
PSm1	Acer_splint.Fraxinus_splint.Populus_splint.Tilia_splint	OTU02694	0.023	0.023	1	1.29409e-05	1.20554e-05	1.07346	OTU02694	Bacteria;Proteobacteria;Alphaproteobacteria;Rhizobiales;Beijerinckiaceae;Beijerinckiaceae_unclassified;Beijerinckiaceae_unclassified;Beijerinckiaceae_unclassified;	Bacteria	Proteobacteria	Alphaproteobacteria	Rhizobiales	Beijerinckiaceae																						#87a96b
PSm1	Acer_splint.Fraxinus_splint.Populus_splint.Tilia_splint	OTU02696	0.078	0.07	0.897436	1.58848e-05	1.1248e-05	1.41224	OTU02696	Bacteria;Bacteroidota;Bacteroidia;Chitinophagales;Chitinophagaceae;Edaphobaculum;uncultured_bacterium;uncultured_bacterium_unclassified;	Bacteria	Bacteroidota	Bacteroidia	Chitinophagales	Chitinophagaceae	Edaphobaculum																					#0d98ba
PSm1	Acer_splint.Fraxinus_splint.Populus_splint.Tilia_splint	OTU02698	0.045	0.033	0.733333	3.27915e-05	5.85322e-06	5.60231	OTU02698	Bacteria;Proteobacteria;Alphaproteobacteria;Azospirillales;Azospirillaceae;Azospirillaceae_unclassified;Azospirillaceae_unclassified;Azospirillaceae_unclassified;	Bacteria	Proteobacteria	Alphaproteobacteria	Azospirillales	Azospirillaceae																						#87a96b
PSm1	Acer_splint.Fraxinus_splint.Populus_splint.Tilia_splint	OTU02699	0.335	0.324	0.967164	3.411e-05	7.37449e-06	4.6254	OTU02699	Bacteria;Proteobacteria;Alphaproteobacteria;Acetobacterales;Acetobacteraceae;uncultured;metagenome;metagenome_unclassified;	Bacteria	Proteobacteria	Alphaproteobacteria	Acetobacterales	Acetobacteraceae																						#87a96b
PSm1	Acer_splint.Fraxinus_splint.Populus_splint.Tilia_splint	OTU02702	0.611	0.611	1	8.97606e-05	4.5901e-06	19.5553	OTU02702	Bacteria;Verrucomicrobiota;Verrucomicrobiae;Verrucomicrobiales;Verrucomicrobiaceae;Verrucomicrobium;Verrucomicrobium_unclassified;Verrucomicrobium_unclassified;	Bacteria	Verrucomicrobiota	Verrucomicrobiae	Verrucomicrobiales	Verrucomicrobiaceae	Verrucomicrobium																					#b4674d
PSm1	Acer_splint.Fraxinus_splint.Populus_splint.Tilia_splint	OTU02707	0.354	0.319	0.90113	3.84335e-05	6.50262e-06	5.91047	OTU02707	Bacteria;Proteobacteria;Alphaproteobacteria;Parvibaculales;Parvibaculaceae;Parvibaculum;Parvibaculum_unclassified;Parvibaculum_unclassified;	Bacteria	Proteobacteria	Alphaproteobacteria	Parvibaculales	Parvibaculaceae	Parvibaculum																					#000000
PSm1	Acer_splint.Fraxinus_splint.Populus_splint.Tilia_splint	OTU02708	0.333	0.258	0.774775	3.81525e-05	1.01162e-05	3.77144	OTU02708	Bacteria;Bacteroidota;Bacteroidia;Cytophagales;Spirosomaceae;Spirosoma;Spirosoma_sp.;Spirosoma_sp._unclassified;	Bacteria	Bacteroidota	Bacteroidia	Cytophagales	Spirosomaceae	Spirosoma	Spirosoma sp.																				#0d98ba
PSm1	Acer_splint.Fraxinus_splint.Populus_splint.Tilia_splint	OTU02709	0.288	0.288	1	4.30802e-05	9.265e-06	4.64978	OTU02709	Bacteria;Actinobacteriota;Actinobacteria;Streptomycetales;Streptomycetaceae;Streptomyces;Streptomyces_unclassified;Streptomyces_unclassified;	Bacteria	Actinobacteriota	Actinobacteria	Streptomycetales	Streptomycetaceae	Streptomyces																					#1a4876
PSm1	Acer_splint.Fraxinus_splint.Populus_splint.Tilia_splint	OTU02710	0.032	0.032	1	7.50494e-06	5.35421e-06	1.40169	OTU02710	Bacteria;Firmicutes;Clostridia;Hungateiclostridiaceae;Ruminiclostridium;uncultured_bacterium;uncultured_bacterium_unclassified;uncultured_bacterium_unclassified;	Bacteria	Firmicutes	Clostridia	Hungateiclostridiaceae	Ruminiclostridium																						#000000
PSm1	Acer_splint.Fraxinus_splint.Populus_splint.Tilia_splint	OTU02722	0.325	0.325	1	6.13642e-05	4.21096e-06	14.5725	OTU02722	Bacteria;Proteobacteria;Alphaproteobacteria;Rhizobiales;Hyphomicrobiaceae;Hyphomicrobium;Hyphomicrobium_sp.;Hyphomicrobium_sp._unclassified;	Bacteria	Proteobacteria	Alphaproteobacteria	Rhizobiales	Hyphomicrobiaceae	Hyphomicrobium	Hyphomicrobium sp.																				#87a96b
PSm1	Acer_splint.Fraxinus_splint.Populus_splint.Tilia_splint	OTU02730	0.299	0.299	1	6.90949e-05	0	Inf	OTU02730	Bacteria;Actinobacteriota;Actinobacteria;Propionibacteriales;Propionibacteriaceae;Propionicicella;uncultured_bacterium;uncultured_bacterium_unclassified;	Bacteria	Actinobacteriota	Actinobacteria	Propionibacteriales	Propionibacteriaceae	Propionicicella																					#1a4876
PSm1	Acer_splint.Fraxinus_splint.Populus_splint.Tilia_splint	OTU02734	0.46	0.46	1	4.10278e-05	4.41336e-06	9.29627	OTU02734	Bacteria;Actinobacteriota;Actinobacteria;Micrococcales;Microbacteriaceae;Humibacter;Humibacter_unclassified;Humibacter_unclassified;	Bacteria	Actinobacteriota	Actinobacteria	Micrococcales	Microbacteriaceae	Humibacter																					#1a4876
PSm1	Acer_splint.Fraxinus_splint.Populus_splint.Tilia_splint	OTU02740	0.137	0.106	0.773723	1.49054e-05	7.00851e-06	2.12676	OTU02740	Bacteria;Proteobacteria;Alphaproteobacteria;Azospirillales;Inquilinaceae;Inquilinus;Inquilinus_unclassified;Inquilinus_unclassified;	Bacteria	Proteobacteria	Alphaproteobacteria	Azospirillales	Inquilinaceae	Inquilinus																					#87a96b
PSm1	Acer_splint.Fraxinus_splint.Populus_splint.Tilia_splint	OTU02744	0.143	0.143	1	6.58409e-05	4.2945e-06	15.3314	OTU02744	Bacteria;Bacteroidota;Bacteroidia;Cytophagales;Spirosomaceae;Spirosoma;Spirosoma_unclassified;Spirosoma_unclassified;	Bacteria	Bacteroidota	Bacteroidia	Cytophagales	Spirosomaceae	Spirosoma																					#0d98ba
PSm1	Acer_splint.Fraxinus_splint.Populus_splint.Tilia_splint	OTU02746	0.254	0.254	1	5.13184e-05	1.71259e-06	29.9654	OTU02746	Bacteria;Verrucomicrobiota;Verrucomicrobiae;Verrucomicrobiales;Rubritaleaceae;Luteolibacter;Luteolibacter_unclassified;Luteolibacter_unclassified;	Bacteria	Verrucomicrobiota	Verrucomicrobiae	Verrucomicrobiales	Rubritaleaceae	Luteolibacter																					#b4674d
PSm1	Acer_splint.Fraxinus_splint.Populus_splint.Tilia_splint	OTU02747	0.403	0.403	1	5.25115e-05	1.85973e-06	28.2361	OTU02747	Bacteria;Bdellovibrionota;Oligoflexia;Oligoflexales;uncultured;uncultured_bacterium;uncultured_bacterium_unclassified;uncultured_bacterium_unclassified;	Bacteria	Bdellovibrionota	Oligoflexia	Oligoflexales																							#000000
PSm1	Acer_splint.Fraxinus_splint.Populus_splint.Tilia_splint	OTU02751	0.19	0.176	0.926316	3.02378e-05	9.9089e-06	3.05158	OTU02751	Bacteria;Bdellovibrionota;Oligoflexia;0319-6G20;metagenome;metagenome_unclassified;metagenome_unclassified;metagenome_unclassified;	Bacteria	Bdellovibrionota	Oligoflexia	0319-6G20																							#87a96b
PSm1	Acer_splint.Fraxinus_splint.Populus_splint.Tilia_splint	OTU02753	0.302	0.302	1	3.83305e-05	1.34587e-05	2.84802	OTU02753	Bacteria;Bacteroidota;Bacteroidia;Cytophagales;Hymenobacteraceae;Hymenobacter;uncultured_bacterium;uncultured_bacterium_unclassified;	Bacteria	Bacteroidota	Bacteroidia	Cytophagales	Hymenobacteraceae	Hymenobacter																					#0d98ba
PSm1	Acer_splint.Fraxinus_splint.Populus_splint.Tilia_splint	OTU02756	0.646	0.646	1	5.14658e-05	0	Inf	OTU02756	Bacteria;Armatimonadota;Chthonomonadetes;Chthonomonadales;uncultured_bacterium;uncultured_bacterium_unclassified;uncultured_bacterium_unclassified;uncultured_bacterium_unclassified;	Bacteria	Armatimonadota	Chthonomonadetes	Chthonomonadales																							#158078
PSm1	Acer_splint.Fraxinus_splint.Populus_splint.Tilia_splint	OTU02760	0.028	0.028	1	7.93401e-06	8.62936e-06	0.91942	OTU02760	Bacteria;Bacteroidota;Bacteroidia;Sphingobacteriales;NS11-12_marine_group;Bacteroidetes_bacterium_UKL13-3;Bacteroidetes_bacterium_UKL13-3_unclassified;Bacteroidetes_bacterium_UKL13-3_unclassified;	Bacteria	Bacteroidota	Bacteroidia	Sphingobacteriales	NS11-12 marine group	Bacteroidetes bacterium UKL13-3																					#0d98ba
PSm1	Acer_splint.Fraxinus_splint.Populus_splint.Tilia_splint	OTU02761	0.317	0.317	1	5.81231e-05	3.57232e-06	16.2704	OTU02761	Bacteria;Verrucomicrobiota;Verrucomicrobiae;Chthoniobacterales;Chthoniobacteraceae;Chthoniobacteraceae_unclassified;Chthoniobacteraceae_unclassified;Chthoniobacteraceae_unclassified;	Bacteria	Verrucomicrobiota	Verrucomicrobiae	Chthoniobacterales	Chthoniobacteraceae																						#b4674d
PSm1	Acer_splint.Fraxinus_splint.Populus_splint.Tilia_splint	OTU02763	0.185	0.185	1	5.60567e-05	1.42039e-06	39.4657	OTU02763	Bacteria;Proteobacteria;Gammaproteobacteria;Steroidobacterales;Steroidobacteraceae;uncultured;uncultured_bacterium;uncultured_bacterium_unclassified;	Bacteria	Proteobacteria	Gammaproteobacteria	Steroidobacterales	Steroidobacteraceae																						#87a96b
PSm1	Acer_splint.Fraxinus_splint.Populus_splint.Tilia_splint	OTU02764	0.397	0.397	1	7.48338e-05	1.11104e-06	67.3549	OTU02764	Bacteria;Myxococcota;Polyangia;Haliangiales;Haliangiaceae;Haliangium;uncultured_proteobacterium;uncultured_proteobacterium_unclassified;	Bacteria	Myxococcota	Polyangia	Haliangiales	Haliangiaceae	Haliangium																					#87a96b
PSm1	Acer_splint.Fraxinus_splint.Populus_splint.Tilia_splint	OTU02766	0.134	0.066	0.492537	1.57571e-05	1.48972e-05	1.05772	OTU02766	Bacteria;Proteobacteria;Gammaproteobacteria;Legionellales;Legionellaceae;Legionella;uncultured_bacterium;uncultured_bacterium_unclassified;	Bacteria	Proteobacteria	Gammaproteobacteria	Legionellales	Legionellaceae	Legionella																					#87a96b
PSm1	Acer_splint.Fraxinus_splint.Populus_splint.Tilia_splint	OTU02767	0.057	0.057	1	9.07458e-06	9.68196e-06	0.937267	OTU02767	Bacteria;Planctomycetota;Phycisphaerae;Tepidisphaerales;WD2101_soil_group;uncultured_bacterium;uncultured_bacterium_unclassified;uncultured_bacterium_unclassified;	Bacteria	Planctomycetota	Phycisphaerae	Tepidisphaerales	WD2101 soil group																						#000000
PSm1	Acer_splint.Fraxinus_splint.Populus_splint.Tilia_splint	OTU02779	0.094	0.094	1	2.30014e-05	8.60617e-06	2.67266	OTU02779	Bacteria;Bacteroidota;Bacteroidia;Sphingobacteriales;Sphingobacteriaceae;Sphingobacteriaceae_unclassified;Sphingobacteriaceae_unclassified;Sphingobacteriaceae_unclassified;	Bacteria	Bacteroidota	Bacteroidia	Sphingobacteriales	Sphingobacteriaceae																						#0d98ba
PSm1	Acer_splint.Fraxinus_splint.Populus_splint.Tilia_splint	OTU02781	0.176	0.176	1	4.24548e-05	0	Inf	OTU02781	Bacteria;Planctomycetota;Planctomycetes;Gemmatales;Gemmataceae;Fimbriiglobus;metagenome;metagenome_unclassified;	Bacteria	Planctomycetota	Planctomycetes	Gemmatales	Gemmataceae	Fimbriiglobus																					#71bc78
PSm1	Acer_splint.Fraxinus_splint.Populus_splint.Tilia_splint	OTU02782	0.224	0.224	1	4.65073e-05	1.89852e-06	24.4967	OTU02782	Bacteria;Actinobacteriota;Acidimicrobiia;Microtrichales;Microtrichaceae;uncultured;uncultured_unclassified;uncultured_unclassified;	Bacteria	Actinobacteriota	Acidimicrobiia	Microtrichales	Microtrichaceae																						#1a4876
PSm1	Acer_splint.Fraxinus_splint.Populus_splint.Tilia_splint	OTU02783	0.056	0.056	1	2.45964e-05	8.893e-06	2.76582	OTU02783	Bacteria;Planctomycetota;Planctomycetes;Pirellulales;Pirellulaceae;uncultured;metagenome;metagenome_unclassified;	Bacteria	Planctomycetota	Planctomycetes	Pirellulales	Pirellulaceae																						#71bc78
PSm1	Acer_splint.Fraxinus_splint.Populus_splint.Tilia_splint	OTU02784	0.366	0.366	1	4.93083e-05	3.00955e-06	16.3839	OTU02784	Bacteria;Actinobacteriota;Acidimicrobiia;Microtrichales;Ilumatobacteraceae;uncultured;uncultured_unclassified;uncultured_unclassified;	Bacteria	Actinobacteriota	Acidimicrobiia	Microtrichales	Ilumatobacteraceae																						#1a4876
PSm1	Acer_splint.Fraxinus_splint.Populus_splint.Tilia_splint	OTU02787	0.265	0.265	1	8.04066e-05	1.06973e-05	7.51652	OTU02787	Bacteria;Bacteroidota;Bacteroidia;Cytophagales;Hymenobacteraceae;Hymenobacter;Hymenobacter_sp._Xue4;Hymenobacter_sp._Xue4_unclassified;	Bacteria	Bacteroidota	Bacteroidia	Cytophagales	Hymenobacteraceae	Hymenobacter	Hymenobacter sp. Xue4																				#0d98ba
PSm1	Acer_splint.Fraxinus_splint.Populus_splint.Tilia_splint	OTU02788	0.109	0.109	1	3.7376e-05	1.02772e-05	3.6368	OTU02788	Bacteria;Bacteroidota;Bacteroidia;Chitinophagales;Chitinophagaceae;Flavisolibacter;uncultured_bacterium;uncultured_bacterium_unclassified;	Bacteria	Bacteroidota	Bacteroidia	Chitinophagales	Chitinophagaceae	Flavisolibacter																					#0d98ba
PSm1	Acer_splint.Fraxinus_splint.Populus_splint.Tilia_splint	OTU02790	0.479	0.479	1	5.33898e-05	7.56947e-06	7.05331	OTU02790	Bacteria;Bacteroidota;Bacteroidia;Cytophagales;Spirosomaceae;Spirosoma;uncultured_bacterium;uncultured_bacterium_unclassified;	Bacteria	Bacteroidota	Bacteroidia	Cytophagales	Spirosomaceae	Spirosoma																					#0d98ba
PSm1	Acer_splint.Fraxinus_splint.Populus_splint.Tilia_splint	OTU02799	0.3	0.264	0.88	4.70336e-05	6.11776e-06	7.68805	OTU02799	Bacteria;Chloroflexi;TK10;metagenome;metagenome_unclassified;metagenome_unclassified;metagenome_unclassified;metagenome_unclassified;	Bacteria	Chloroflexi	TK10																								#87a96b
PSm1	Acer_splint.Fraxinus_splint.Populus_splint.Tilia_splint	OTU02805	0.044	0.044	1	1.21192e-05	7.11398e-06	1.70358	OTU02805	Bacteria;Bdellovibrionota;Oligoflexia;0319-6G20;uncultured_soil_bacterium;uncultured_soil_bacterium_unclassified;uncultured_soil_bacterium_unclassified;uncultured_soil_bacterium_unclassified;	Bacteria	Bdellovibrionota	Oligoflexia	0319-6G20																							#87a96b
PSm1	Acer_splint.Fraxinus_splint.Populus_splint.Tilia_splint	OTU02811	0.414	0.38	0.917874	5.40137e-05	7.38276e-06	7.31618	OTU02811	Bacteria;Cyanobacteria;Cyanobacteriia;Chloroplast;Bacillaria_paxillifer;Bacillaria_paxillifer_unclassified;Bacillaria_paxillifer_unclassified;Bacillaria_paxillifer_unclassified;	Bacteria	Cyanobacteria	Cyanobacteriia	Chloroplast	Bacillaria paxillifer																						#000000
PSm1	Acer_splint.Fraxinus_splint.Populus_splint.Tilia_splint	OTU02812	0.038	0.038	1	3.89473e-05	2.56145e-06	15.2052	OTU02812	Bacteria;Myxococcota;Polyangia;Polyangiales;Phaselicystidaceae;Phaselicystis;Phaselicystis_unclassified;Phaselicystis_unclassified;	Bacteria	Myxococcota	Polyangia	Polyangiales	Phaselicystidaceae	Phaselicystis																					#87a96b
PSm1	Acer_splint.Fraxinus_splint.Populus_splint.Tilia_splint	OTU02815	0.35	0.35	1	5.9727e-05	3.40878e-06	17.5215	OTU02815	Bacteria;Proteobacteria;Gammaproteobacteria;Burkholderiales;Comamonadaceae;Comamonadaceae_unclassified;Comamonadaceae_unclassified;Comamonadaceae_unclassified;	Bacteria	Proteobacteria	Gammaproteobacteria	Burkholderiales	Comamonadaceae																						#87a96b
PSm1	Acer_splint.Fraxinus_splint.Populus_splint.Tilia_splint	OTU02819	0.173	0.173	1	9.21383e-05	1.71259e-06	53.8007	OTU02819	Bacteria;Myxococcota;Polyangia;Polyangiales;Polyangiaceae;Pajaroellobacter;Pajaroellobacter_unclassified;Pajaroellobacter_unclassified;	Bacteria	Myxococcota	Polyangia	Polyangiales	Polyangiaceae	Pajaroellobacter																					#87a96b
PSm1	Acer_splint.Fraxinus_splint.Populus_splint.Tilia_splint	OTU02822	0.314	0.314	1	5.51082e-05	3.68881e-06	14.9393	OTU02822	Bacteria;Proteobacteria;Alphaproteobacteria;Rhodospirillales;uncultured;uncultured_unclassified;uncultured_unclassified;uncultured_unclassified;	Bacteria	Proteobacteria	Alphaproteobacteria	Rhodospirillales																							#87a96b
PSm1	Acer_splint.Fraxinus_splint.Populus_splint.Tilia_splint	OTU02832	0.087	0.087	1	2.44845e-05	7.37762e-06	3.31876	OTU02832	Bacteria;Planctomycetota;Planctomycetes;Gemmatales;Gemmataceae;Gemmata;Gemmata_unclassified;Gemmata_unclassified;	Bacteria	Planctomycetota	Planctomycetes	Gemmatales	Gemmataceae	Gemmata																					#71bc78
PSm1	Acer_splint.Fraxinus_splint.Populus_splint.Tilia_splint	OTU02835	0.067	0.067	1	3.62331e-05	4.7524e-06	7.62416	OTU02835	Bacteria;Actinobacteriota;Actinobacteria;Frankiales;Frankiales_unclassified;Frankiales_unclassified;Frankiales_unclassified;Frankiales_unclassified;	Bacteria	Actinobacteriota	Actinobacteria	Frankiales																							#1a4876
PSm1	Acer_splint.Fraxinus_splint.Populus_splint.Tilia_splint	OTU02838	0.134	0.134	1	2.38507e-05	1.03095e-05	2.31348	OTU02838	Bacteria;Bdellovibrionota;Bdellovibrionia;Bdellovibrionales;Bdellovibrionaceae;Bdellovibrio;Bdellovibrio_unclassified;Bdellovibrio_unclassified;	Bacteria	Bdellovibrionota	Bdellovibrionia	Bdellovibrionales	Bdellovibrionaceae	Bdellovibrio																					#87a96b
PSm1	Acer_splint.Fraxinus_splint.Populus_splint.Tilia_splint	OTU02839	0.319	0.255	0.799373	5.17905e-05	4.86529e-06	10.6449	OTU02839	Bacteria;Chloroflexi;Anaerolineae;SBR1031;A4b;metagenome;metagenome_unclassified;metagenome_unclassified;	Bacteria	Chloroflexi	Anaerolineae	SBR1031	A4b																						#b2ec5d
PSm1	Acer_splint.Fraxinus_splint.Populus_splint.Tilia_splint	OTU02843	0.177	0.138	0.779661	2.56109e-05	4.74038e-06	5.40272	OTU02843	Bacteria;Proteobacteria;Alphaproteobacteria;Sphingomonadales;Sphingomonadaceae;Sphingomonas;Sphingomonas_unclassified;Sphingomonas_unclassified;	Bacteria	Proteobacteria	Alphaproteobacteria	Sphingomonadales	Sphingomonadaceae	Sphingomonas																					#87a96b
PSm1	Acer_splint.Fraxinus_splint.Populus_splint.Tilia_splint	OTU02850	0.178	0.123	0.691011	3.02951e-05	8.24925e-06	3.67246	OTU02850	Bacteria;Acidobacteriota;Acidobacteriae;Bryobacterales;Bryobacteraceae;Bryobacter;Bryobacter_unclassified;Bryobacter_unclassified;	Bacteria	Acidobacteriota	Acidobacteriae	Bryobacterales	Bryobacteraceae	Bryobacter																					#1164b4
PSm1	Acer_splint.Fraxinus_splint.Populus_splint.Tilia_splint	OTU02853	0.289	0.289	1	8.93046e-05	2.49838e-06	35.745	OTU02853	Bacteria;Proteobacteria;Alphaproteobacteria;Tistrellales;Geminicoccaceae;Candidatus_Alysiosphaera;metagenome;metagenome_unclassified;	Bacteria	Proteobacteria	Alphaproteobacteria	Tistrellales	Geminicoccaceae	Candidatus Alysiosphaera																					#87a96b
PSm1	Acer_splint.Fraxinus_splint.Populus_splint.Tilia_splint	OTU02854	0.177	0.177	1	2.88436e-05	7.94668e-06	3.62964	OTU02854	Bacteria;Proteobacteria;Alphaproteobacteria;Rhizobiales;Xanthobacteraceae;Rhodoplanes;uncultured_Hyphomicrobiaceae_bacterium;uncultured_Hyphomicrobiaceae_bacterium_unclassified;	Bacteria	Proteobacteria	Alphaproteobacteria	Rhizobiales	Xanthobacteraceae	Rhodoplanes																					#000000
PSm1	Acer_splint.Fraxinus_splint.Populus_splint.Tilia_splint	OTU02864	0.347	0.333	0.959654	4.75255e-05	3.22648e-06	14.7298	OTU02864	Bacteria;Proteobacteria;Alphaproteobacteria;Tistrellales;Geminicoccaceae;Candidatus_Alysiosphaera;uncultured_bacterium;uncultured_bacterium_unclassified;	Bacteria	Proteobacteria	Alphaproteobacteria	Tistrellales	Geminicoccaceae	Candidatus Alysiosphaera																					#87a96b
PSm1	Acer_splint.Fraxinus_splint.Populus_splint.Tilia_splint	OTU02878	0.342	0.342	1	6.64539e-05	2.87751e-06	23.0942	OTU02878	Bacteria;Verrucomicrobiota;Verrucomicrobiae;Chthoniobacterales;Chthoniobacteraceae;Chthoniobacter;uncultured_Verrucomicrobia_bacterium;uncultured_Verrucomicrobia_bacterium_unclassified;	Bacteria	Verrucomicrobiota	Verrucomicrobiae	Chthoniobacterales	Chthoniobacteraceae	Chthoniobacter																					#b4674d
PSm1	Acer_splint.Fraxinus_splint.Populus_splint.Tilia_splint	OTU02881	0.124	0.124	1	4.92208e-05	9.5048e-07	51.7852	OTU02881	Bacteria;Planctomycetota;Phycisphaerae;Tepidisphaerales;WD2101_soil_group;WD2101_soil_group_unclassified;WD2101_soil_group_unclassified;WD2101_soil_group_unclassified;	Bacteria	Planctomycetota	Phycisphaerae	Tepidisphaerales	WD2101 soil group																						#000000
PSm1	Acer_splint.Fraxinus_splint.Populus_splint.Tilia_splint	OTU02888	0.067	0.067	1	5.18262e-05	7.68435e-06	6.74438	OTU02888	Bacteria;Chloroflexi;KD4-96;metagenome;metagenome_unclassified;metagenome_unclassified;metagenome_unclassified;metagenome_unclassified;	Bacteria	Chloroflexi	KD4-96																								#b2ec5d
PSm1	Acer_splint.Fraxinus_splint.Populus_splint.Tilia_splint	OTU02893	0.242	0.242	1	3.53493e-05	9.98727e-06	3.53944	OTU02893	Bacteria;Proteobacteria;Alphaproteobacteria;Sphingomonadales;Sphingomonadaceae;Sphingomonas;Sphingomonas_unclassified;Sphingomonas_unclassified;	Bacteria	Proteobacteria	Alphaproteobacteria	Sphingomonadales	Sphingomonadaceae	Sphingomonas																					#87a96b
PSm1	Acer_splint.Fraxinus_splint.Populus_splint.Tilia_splint	OTU02894	0.175	0.175	1	4.06038e-05	1.71259e-06	23.709	OTU02894	Bacteria;Planctomycetota;Planctomycetes;Pirellulales;Pirellulaceae;uncultured;metagenome;metagenome_unclassified;	Bacteria	Planctomycetota	Planctomycetes	Pirellulales	Pirellulaceae																						#71bc78
PSm1	Acer_splint.Fraxinus_splint.Populus_splint.Tilia_splint	OTU02895	0.313	0.313	1	3.37303e-05	6.47984e-06	5.20542	OTU02895	Bacteria;Planctomycetota;Planctomycetes;Gemmatales;Gemmataceae;uncultured;uncultured_Crater_Lake_bacterium_CL500-52;uncultured_Crater_Lake_bacterium_CL500-52_unclassified;	Bacteria	Planctomycetota	Planctomycetes	Gemmatales	Gemmataceae																						#000000
PSm1	Acer_splint.Fraxinus_splint.Populus_splint.Tilia_splint	OTU02896	0.109	0.109	1	4.39587e-05	0	Inf	OTU02896	Bacteria;Bacteroidota;Bacteroidia;Cytophagales;Spirosomaceae;Spirosoma;uncultured_bacterium;uncultured_bacterium_unclassified;	Bacteria	Bacteroidota	Bacteroidia	Cytophagales	Spirosomaceae	Spirosoma																					#0d98ba
PSm1	Acer_splint.Fraxinus_splint.Populus_splint.Tilia_splint	OTU02897	0.236	0.236	1	4.48423e-05	2.81021e-06	15.9569	OTU02897	Bacteria;Planctomycetota;Planctomycetes;Isosphaerales;Isosphaeraceae;uncultured;uncultured_bacterium;uncultured_bacterium_unclassified;	Bacteria	Planctomycetota	Planctomycetes	Isosphaerales	Isosphaeraceae																						#71bc78
PSm1	Acer_splint.Fraxinus_splint.Populus_splint.Tilia_splint	OTU02898	0.316	0.316	1	7.40209e-05	5.6261e-06	13.1567	OTU02898	Bacteria;Proteobacteria;Alphaproteobacteria;Acetobacterales;Acetobacteraceae;Acidiphilium;uncultured_bacterium;uncultured_bacterium_unclassified;	Bacteria	Proteobacteria	Alphaproteobacteria	Acetobacterales	Acetobacteraceae	Acidiphilium																					#87a96b
PSm1	Acer_splint.Fraxinus_splint.Populus_splint.Tilia_splint	OTU02900	0.026	0.026	1	5.60622e-06	0	Inf	OTU02900	Bacteria;Firmicutes;Clostridia;Christensenellales;Christensenellaceae;uncultured;uncultured_bacterium;uncultured_bacterium_unclassified;	Bacteria	Firmicutes	Clostridia	Christensenellales	Christensenellaceae																						#000000
PSm1	Acer_splint.Fraxinus_splint.Populus_splint.Tilia_splint	OTU02901	0.237	0.237	1	4.00987e-05	5.13776e-06	7.80469	OTU02901	Bacteria;Acidobacteriota;Vicinamibacteria;Vicinamibacterales;uncultured;uncultured_unclassified;uncultured_unclassified;uncultured_unclassified;	Bacteria	Acidobacteriota	Vicinamibacteria	Vicinamibacterales																							#000000
PSm1	Acer_splint.Fraxinus_splint.Populus_splint.Tilia_splint	OTU02903	0.066	0.066	1	1.39892e-05	2.96433e-06	4.71916	OTU02903	Bacteria;Verrucomicrobiota;Verrucomicrobiae;Verrucomicrobiales;Verrucomicrobiaceae;uncultured;uncultured_bacterium;uncultured_bacterium_unclassified;	Bacteria	Verrucomicrobiota	Verrucomicrobiae	Verrucomicrobiales	Verrucomicrobiaceae																						#b4674d
PSm1	Acer_splint.Fraxinus_splint.Populus_splint.Tilia_splint	OTU02904	0.092	0.092	1	5.34261e-05	1.71259e-06	31.1961	OTU02904	Bacteria;Verrucomicrobiota;Verrucomicrobiae;Opitutales;Opitutaceae;IMCC26134;metagenome;metagenome_unclassified;	Bacteria	Verrucomicrobiota	Verrucomicrobiae	Opitutales	Opitutaceae	IMCC26134																					#b4674d
PSm1	Acer_splint.Fraxinus_splint.Populus_splint.Tilia_splint	OTU02907	0.086	0.086	1	2.24184e-05	9.25885e-06	2.42129	OTU02907	Bacteria;Chloroflexi;Anaerolineae;SBR1031;A4b;metagenome;metagenome_unclassified;metagenome_unclassified;	Bacteria	Chloroflexi	Anaerolineae	SBR1031	A4b																						#000000
PSm1	Acer_splint.Fraxinus_splint.Populus_splint.Tilia_splint	OTU02912	0.193	0.193	1	2.42782e-05	3.21019e-06	7.56287	OTU02912	Bacteria;Bacteroidota;Bacteroidia;Chitinophagales;Chitinophagaceae;Edaphobaculum;bacterium;bacterium_unclassified;	Bacteria	Bacteroidota	Bacteroidia	Chitinophagales	Chitinophagaceae	Edaphobaculum	bacterium																				#0d98ba
PSm1	Acer_splint.Fraxinus_splint.Populus_splint.Tilia_splint	OTU02913	0.159	0.159	1	2.59623e-05	3.95244e-06	6.56868	OTU02913	Bacteria;Chloroflexi;Anaerolineae;SBR1031;A4b;metagenome;metagenome_unclassified;metagenome_unclassified;	Bacteria	Chloroflexi	Anaerolineae	SBR1031	A4b																						#000000
PSm1	Acer_splint.Fraxinus_splint.Populus_splint.Tilia_splint	OTU02915	0.223	0.223	1	6.30381e-05	0	Inf	OTU02915	Bacteria;Verrucomicrobiota;Verrucomicrobiae;Verrucomicrobiales;Rubritaleaceae;Luteolibacter;uncultured_bacterium;uncultured_bacterium_unclassified;	Bacteria	Verrucomicrobiota	Verrucomicrobiae	Verrucomicrobiales	Rubritaleaceae	Luteolibacter																					#b4674d
PSm1	Acer_splint.Fraxinus_splint.Populus_splint.Tilia_splint	OTU02916	0.229	0.187	0.816594	0.000131351	1.64712e-05	7.9746	OTU02916	Bacteria;Proteobacteria;Alphaproteobacteria;Rhizobiales;Beijerinckiaceae;Beijerinckiaceae_unclassified;Beijerinckiaceae_unclassified;Beijerinckiaceae_unclassified;	Bacteria	Proteobacteria	Alphaproteobacteria	Rhizobiales	Beijerinckiaceae																						#87a96b
PSm1	Acer_splint.Fraxinus_splint.Populus_splint.Tilia_splint	OTU02917	0.269	0.269	1	5.1687e-05	4.0283e-06	12.831	OTU02917	Bacteria;Planctomycetota;Planctomycetes;Gemmatales;Gemmataceae;uncultured;uncultured_bacterium;uncultured_bacterium_unclassified;	Bacteria	Planctomycetota	Planctomycetes	Gemmatales	Gemmataceae																						#71bc78
PSm1	Acer_splint.Fraxinus_splint.Populus_splint.Tilia_splint	OTU02918	0.033	0.033	1	1.98647e-05	0	Inf	OTU02918	Bacteria;Proteobacteria;Alphaproteobacteria;Rhizobiales;Rhizobiales_unclassified;Rhizobiales_unclassified;Rhizobiales_unclassified;Rhizobiales_unclassified;	Bacteria	Proteobacteria	Alphaproteobacteria	Rhizobiales																							#87a96b
PSm1	Acer_splint.Fraxinus_splint.Populus_splint.Tilia_splint	OTU02925	0.378	0.378	1	9.20791e-05	1.80933e-06	50.8914	OTU02925	Bacteria;Proteobacteria;Alphaproteobacteria;Rickettsiales;SM2D12;unidentified_marine_bacterioplankton;unidentified_marine_bacterioplankton_unclassified;unidentified_marine_bacterioplankton_unclassified;	Bacteria	Proteobacteria	Alphaproteobacteria	Rickettsiales	SM2D12	unidentified marine bacterioplankton																					#87a96b
PSm1	Acer_splint.Fraxinus_splint.Populus_splint.Tilia_splint	OTU02929	0.11	0.11	1	6.88275e-05	6.04817e-06	11.3799	OTU02929	Bacteria;Planctomycetota;OM190;uncultured_bacterium;uncultured_bacterium_unclassified;uncultured_bacterium_unclassified;uncultured_bacterium_unclassified;uncultured_bacterium_unclassified;	Bacteria	Planctomycetota	OM190																								#71bc78
PSm1	Acer_splint.Fraxinus_splint.Populus_splint.Tilia_splint	OTU02930	0.44	0.44	1	7.60602e-05	0	Inf	OTU02930	Bacteria;Bacteroidota;Bacteroidia;Cytophagales;Microscillaceae;uncultured;metagenome;metagenome_unclassified;	Bacteria	Bacteroidota	Bacteroidia	Cytophagales	Microscillaceae																						#0d98ba
PSm1	Acer_splint.Fraxinus_splint.Populus_splint.Tilia_splint	OTU02931	0.319	0.319	1	3.41028e-05	7.07214e-06	4.82213	OTU02931	Bacteria;Proteobacteria;Gammaproteobacteria;Steroidobacterales;Steroidobacteraceae;Steroidobacter;Steroidobacter_unclassified;Steroidobacter_unclassified;	Bacteria	Proteobacteria	Gammaproteobacteria	Steroidobacterales	Steroidobacteraceae	Steroidobacter																					#87a96b
PSm1	Acer_splint.Fraxinus_splint.Populus_splint.Tilia_splint	OTU02932	0.169	0.169	1	2.66552e-05	7.1445e-06	3.73087	OTU02932	Bacteria;Armatimonadota;uncultured;metagenome;metagenome_unclassified;metagenome_unclassified;metagenome_unclassified;metagenome_unclassified;	Bacteria	Armatimonadota																									#b2ec5d
PSm1	Acer_splint.Fraxinus_splint.Populus_splint.Tilia_splint	OTU02934	0.539	0.539	1	4.91128e-05	4.86596e-06	10.0931	OTU02934	Bacteria;Planctomycetota;Planctomycetes;Pirellulales;Pirellulaceae;Pir4_lineage;wastewater_metagenome;wastewater_metagenome_unclassified;	Bacteria	Planctomycetota	Planctomycetes	Pirellulales	Pirellulaceae	Pir4 lineage	wastewater metagenome																				#71bc78
PSm1	Acer_splint.Fraxinus_splint.Populus_splint.Tilia_splint	OTU02940	0.02	0.02	1	4.94123e-05	0	Inf	OTU02940	Bacteria;Bacteroidota;Bacteroidia;Flavobacteriales;Flavobacteriaceae;Flavobacterium;metagenome;metagenome_unclassified;	Bacteria	Bacteroidota	Bacteroidia	Flavobacteriales	Flavobacteriaceae	Flavobacterium																					#0d98ba
PSm1	Acer_splint.Fraxinus_splint.Populus_splint.Tilia_splint	OTU02941	0.455	0.443	0.973626	4.04231e-05	1.93859e-06	20.8518	OTU02941	Bacteria;Planctomycetota;Planctomycetes;Isosphaerales;Isosphaeraceae;Tundrisphaera;Tundrisphaera_unclassified;Tundrisphaera_unclassified;	Bacteria	Planctomycetota	Planctomycetes	Isosphaerales	Isosphaeraceae	Tundrisphaera																					#71bc78
PSm1	Acer_splint.Fraxinus_splint.Populus_splint.Tilia_splint	OTU02944	0.162	0.162	1	3.5728e-05	2.66307e-06	13.4161	OTU02944	Bacteria;Planctomycetota;Phycisphaerae;Tepidisphaerales;WD2101_soil_group;uncultured_bacterium;uncultured_bacterium_unclassified;uncultured_bacterium_unclassified;	Bacteria	Planctomycetota	Phycisphaerae	Tepidisphaerales	WD2101 soil group																						#71bc78
PSm1	Acer_splint.Fraxinus_splint.Populus_splint.Tilia_splint	OTU02945	0.277	0.277	1	3.24582e-05	3.95244e-06	8.21219	OTU02945	Bacteria;Armatimonadota;Armatimonadia;Armatimonadales;metagenome;metagenome_unclassified;metagenome_unclassified;metagenome_unclassified;	Bacteria	Armatimonadota	Armatimonadia	Armatimonadales																							#158078
PSm1	Acer_splint.Fraxinus_splint.Populus_splint.Tilia_splint	OTU02948	0.047	0.047	1	8.40906e-06	1.54769e-05	0.54333	OTU02948	Bacteria;Firmicutes;Negativicutes;Veillonellales-Selenomonadales;Sporomusaceae;Sporomusaceae_unclassified;Sporomusaceae_unclassified;Sporomusaceae_unclassified;	Bacteria	Firmicutes	Negativicutes	Veillonellales-Selenomonadales	Sporomusaceae																						#d68a59
PSm1	Acer_splint.Fraxinus_splint.Populus_splint.Tilia_splint	OTU02951	0.155	0.155	1	2.51259e-05	1.71259e-06	14.6713	OTU02951	Bacteria;Abditibacteriota;Abditibacteria;Abditibacteriales;Abditibacteriaceae;Abditibacterium;metagenome;metagenome_unclassified;	Bacteria	Abditibacteriota	Abditibacteria	Abditibacteriales	Abditibacteriaceae	Abditibacterium																					#000000
PSm1	Acer_splint.Fraxinus_splint.Populus_splint.Tilia_splint	OTU02953	0.245	0.245	1	5.13117e-05	3.53607e-06	14.5109	OTU02953	Bacteria;Acidobacteriota;Acidobacteriae;Bryobacterales;Bryobacteraceae;Bryobacter;metagenome;metagenome_unclassified;	Bacteria	Acidobacteriota	Acidobacteriae	Bryobacterales	Bryobacteraceae	Bryobacter																					#1164b4
PSm1	Acer_splint.Fraxinus_splint.Populus_splint.Tilia_splint	OTU02954	0.277	0.238	0.859206	3.79341e-05	7.02141e-06	5.40263	OTU02954	Bacteria;Actinobacteriota;Thermoleophilia;Gaiellales;Gaiellaceae;Gaiella;uncultured_bacterium;uncultured_bacterium_unclassified;	Bacteria	Actinobacteriota	Thermoleophilia	Gaiellales	Gaiellaceae	Gaiella																					#1a4876
PSm1	Acer_splint.Fraxinus_splint.Populus_splint.Tilia_splint	OTU02960	0.182	0.182	1	2.64536e-05	5.52979e-06	4.78383	OTU02960	Bacteria;Armatimonadota;Fimbriimonadia;Fimbriimonadales;Fimbriimonadaceae;Fimbriimonadaceae_unclassified;Fimbriimonadaceae_unclassified;Fimbriimonadaceae_unclassified;	Bacteria	Armatimonadota	Fimbriimonadia	Fimbriimonadales	Fimbriimonadaceae																						#158078
PSm1	Acer_splint.Fraxinus_splint.Populus_splint.Tilia_splint	OTU02961	0.08	0.08	1	1.73541e-05	7.56355e-06	2.29444	OTU02961	Bacteria;Proteobacteria;Alphaproteobacteria;Alphaproteobacteria_unclassified;Alphaproteobacteria_unclassified;Alphaproteobacteria_unclassified;Alphaproteobacteria_unclassified;Alphaproteobacteria_unclassified;	Bacteria	Proteobacteria	Alphaproteobacteria																								#87a96b
PSm1	Acer_splint.Fraxinus_splint.Populus_splint.Tilia_splint	OTU02965	0.125	0.125	1	2.96101e-05	1.15273e-05	2.5687	OTU02965	Bacteria;Proteobacteria;Alphaproteobacteria;Acetobacterales;Acetobacteraceae;uncultured;uncultured_Alphaproteobacteria_bacterium;uncultured_Alphaproteobacteria_bacterium_unclassified;	Bacteria	Proteobacteria	Alphaproteobacteria	Acetobacterales	Acetobacteraceae																						#87a96b
PSm1	Acer_splint.Fraxinus_splint.Populus_splint.Tilia_splint	OTU02969	0.087	0.087	1	3.18987e-05	3.83595e-06	8.31571	OTU02969	Bacteria;Actinobacteriota;Acidimicrobiia;Microtrichales;uncultured;uncultured_unclassified;uncultured_unclassified;uncultured_unclassified;	Bacteria	Actinobacteriota	Acidimicrobiia	Microtrichales																							#000000
PSm1	Acer_splint.Fraxinus_splint.Populus_splint.Tilia_splint	OTU02970	0.268	0.268	1	4.76165e-05	0	Inf	OTU02970	Bacteria;Bacteroidota;Bacteroidia;Chitinophagales;Saprospiraceae;uncultured;uncultured_unclassified;uncultured_unclassified;	Bacteria	Bacteroidota	Bacteroidia	Chitinophagales	Saprospiraceae																						#0d98ba
PSm1	Acer_splint.Fraxinus_splint.Populus_splint.Tilia_splint	OTU02992	0.299	0.299	1	4.43446e-05	0	Inf	OTU02992	Bacteria;Chloroflexi;TK10;TK10_unclassified;TK10_unclassified;TK10_unclassified;TK10_unclassified;TK10_unclassified;	Bacteria	Chloroflexi	TK10																								#87a96b
[truncated: 2,113 more rows]
