# Supplementary material for: Amplicon Sequencing-Based Bipartite Network Analysis Confirms a High Degree of Specialization and Modularity for Fungi and Prokaryotes in Deadwood
Source: mSphere. 2021 Jan 13;6(1):e00856-20. doi: 10.1128/mSphere.00856-20 (PMC7845612; doi:10.1128/mSphere.00856-20)
Supplement: TABLE S5 [file mSphere.00856-20_st005.xlsx]

## Sheet: Tab.S5 PHm
module	moduleTree	OTU	present	inBestModule	percInBestModule	meanAbundanceModuleSamples	meanAbundanceOtherSamples	relAbundanceModuleSamplesVsOthers	OTU	taxString	Domain	Phylum	Class	Order	Family	Genus	Species
PHm1	Acer_core.Fagus_core.Picea_core.Pinus_core.Pseudotsuga_core	OTU00001	1	1	1	0.123174	0.0471972	2.60977	OTU00001	Bacteria;Proteobacteria;Gammaproteobacteria;Burkholderiales;Comamonadaceae;Acidovorax;Acidovorax_carolinensis;Acidovorax_carolinensis_unclassified;	Bacteria	Proteobacteria	Gammaproteobacteria	Burkholderiales	Comamonadaceae	Acidovorax	Acidovorax carolinensis
PHm1	Acer_core.Fagus_core.Picea_core.Pinus_core.Pseudotsuga_core	OTU00011	1	1	1	0.0672618	0.0248269	2.70923	OTU00011	Bacteria;Proteobacteria;Gammaproteobacteria;Pseudomonadales;Pseudomonadaceae;Pseudomonas;Pseudomonas_balearica;Pseudomonas_balearica_unclassified;	Bacteria	Proteobacteria	Gammaproteobacteria	Pseudomonadales	Pseudomonadaceae	Pseudomonas	Pseudomonas balearica
PHm1	Acer_core.Fagus_core.Picea_core.Pinus_core.Pseudotsuga_core	OTU00015	1	1	1	0.0546526	0.0188643	2.89714	OTU00015	Bacteria;Bacteroidota;Bacteroidia;Flavobacteriales;Flavobacteriaceae;Flavobacterium;uncultured_prokaryote;uncultured_prokaryote_unclassified;	Bacteria	Bacteroidota	Bacteroidia	Flavobacteriales	Flavobacteriaceae	Flavobacterium
PHm1	Acer_core.Fagus_core.Picea_core.Pinus_core.Pseudotsuga_core	OTU00019	1	1	1	0.0386601	0.0140445	2.75268	OTU00019	Bacteria;Proteobacteria;Gammaproteobacteria;Alteromonadales;Shewanellaceae;Shewanella;Shewanella_putrefaciens;Shewanella_putrefaciens_unclassified;	Bacteria	Proteobacteria	Gammaproteobacteria	Alteromonadales	Shewanellaceae	Shewanella	Shewanella putrefaciens
PHm1	Acer_core.Fagus_core.Picea_core.Pinus_core.Pseudotsuga_core	OTU00022	1	1	1	0.034825	0.0126427	2.75456	OTU00022	Bacteria;Proteobacteria;Alphaproteobacteria;Caulobacterales;Caulobacteraceae;Brevundimonas;Brevundimonas_intermedia;Brevundimonas_intermedia_unclassified;	Bacteria	Proteobacteria	Alphaproteobacteria	Caulobacterales	Caulobacteraceae	Brevundimonas	Brevundimonas intermedia
PHm1	Acer_core.Fagus_core.Picea_core.Pinus_core.Pseudotsuga_core	OTU00024	1	1	1	0.0145211	0.00690894	2.10178	OTU00024	Bacteria;Proteobacteria;Gammaproteobacteria;Burkholderiales;Oxalobacteraceae;Noviherbaspirillum;uncultured_bacterium;uncultured_bacterium_unclassified;	Bacteria	Proteobacteria	Gammaproteobacteria	Burkholderiales	Oxalobacteraceae	Noviherbaspirillum
PHm1	Acer_core.Fagus_core.Picea_core.Pinus_core.Pseudotsuga_core	OTU00027	1	1	1	0.0256561	0.0107278	2.39156	OTU00027	Bacteria;Proteobacteria;Gammaproteobacteria;Enterobacterales;Enterobacteriaceae;Klebsiella;Klebsiella_unclassified;Klebsiella_unclassified;	Bacteria	Proteobacteria	Gammaproteobacteria	Enterobacterales	Enterobacteriaceae	Klebsiella
PHm1	Acer_core.Fagus_core.Picea_core.Pinus_core.Pseudotsuga_core	OTU00031	1	1	1	0.0249048	0.0101672	2.44952	OTU00031	Bacteria;Proteobacteria;Gammaproteobacteria;Aeromonadales;Aeromonadaceae;Aeromonas;Aeromonas_unclassified;Aeromonas_unclassified;	Bacteria	Proteobacteria	Gammaproteobacteria	Aeromonadales	Aeromonadaceae	Aeromonas
PHm1	Acer_core.Fagus_core.Picea_core.Pinus_core.Pseudotsuga_core	OTU00034	1	1	1	0.0216086	0.00664904	3.24988	OTU00034	Bacteria;Proteobacteria;Gammaproteobacteria;Pseudomonadales;Moraxellaceae;Acinetobacter;Acinetobacter_johnsonii;Acinetobacter_johnsonii_unclassified;	Bacteria	Proteobacteria	Gammaproteobacteria	Pseudomonadales	Moraxellaceae	Acinetobacter	Acinetobacter johnsonii
PHm1	Acer_core.Fagus_core.Picea_core.Pinus_core.Pseudotsuga_core	OTU00035	1	0.979	0.979	0.0076914	0.00574483	1.33884	OTU00035	Bacteria;Proteobacteria;Alphaproteobacteria;Rhizobiales;Beijerinckiaceae;Methylovirgula;uncultured_bacterium;uncultured_bacterium_unclassified;	Bacteria	Proteobacteria	Alphaproteobacteria	Rhizobiales	Beijerinckiaceae	Methylovirgula
PHm1	Acer_core.Fagus_core.Picea_core.Pinus_core.Pseudotsuga_core	OTU00039	1	0.798	0.798	0.0074209	0.00707631	1.0487	OTU00039	Bacteria;Acidobacteriota;Acidobacteriae;Acidobacteriales;Acidobacteriaceae_(Subgroup_1);Granulicella;Granulicella_unclassified;Granulicella_unclassified;	Bacteria	Acidobacteriota	Acidobacteriae	Acidobacteriales	Acidobacteriaceae (Subgroup 1)	Granulicella
PHm1	Acer_core.Fagus_core.Picea_core.Pinus_core.Pseudotsuga_core	OTU00049	1	0.972	0.972	0.00708498	0.00392646	1.80442	OTU00049	Bacteria;Proteobacteria;Gammaproteobacteria;Burkholderiales;Comamonadaceae;Aquabacterium;Aquabacterium_olei;Aquabacterium_olei_unclassified;	Bacteria	Proteobacteria	Gammaproteobacteria	Burkholderiales	Comamonadaceae	Aquabacterium	Aquabacterium olei
PHm1	Acer_core.Fagus_core.Picea_core.Pinus_core.Pseudotsuga_core	OTU00050	1	1	1	0.00781281	0.00183956	4.24711	OTU00050	Bacteria;Proteobacteria;Alphaproteobacteria;Acetobacterales;Acetobacteraceae;Acidocella;Acidocella_unclassified;Acidocella_unclassified;	Bacteria	Proteobacteria	Alphaproteobacteria	Acetobacterales	Acetobacteraceae	Acidocella
PHm1	Acer_core.Fagus_core.Picea_core.Pinus_core.Pseudotsuga_core	OTU00051	1	0.954	0.954	0.00556872	0.00391127	1.42376	OTU00051	Bacteria;Acidobacteriota;Acidobacteriae;Acidobacteriales;Acidobacteriaceae_(Subgroup_1);Granulicella;uncultured_Acidobacteria_bacterium;uncultured_Acidobacteria_bacterium_unclassified;	Bacteria	Acidobacteriota	Acidobacteriae	Acidobacteriales	Acidobacteriaceae (Subgroup 1)	Granulicella
PHm1	Acer_core.Fagus_core.Picea_core.Pinus_core.Pseudotsuga_core	OTU00056	1	1	1	0.0130658	0.00438326	2.98084	OTU00056	Bacteria;Proteobacteria;Gammaproteobacteria;Burkholderiales;Oxalobacteraceae;Massilia;Massilia_unclassified;Massilia_unclassified;	Bacteria	Proteobacteria	Gammaproteobacteria	Burkholderiales	Oxalobacteraceae	Massilia
PHm1	Acer_core.Fagus_core.Picea_core.Pinus_core.Pseudotsuga_core	OTU00061	1	1	1	0.00447743	0.00364245	1.22924	OTU00061	Bacteria;Acidobacteriota;Acidobacteriae;Acidobacteriales;Acidobacteriaceae_(Subgroup_1);Granulicella;uncultured_Acidobacteria_bacterium;uncultured_Acidobacteria_bacterium_unclassified;	Bacteria	Acidobacteriota	Acidobacteriae	Acidobacteriales	Acidobacteriaceae (Subgroup 1)	Granulicella
PHm1	Acer_core.Fagus_core.Picea_core.Pinus_core.Pseudotsuga_core	OTU00082	1	1	1	0.00122596	0.00327572	0.374255	OTU00082	Bacteria;Proteobacteria;Alphaproteobacteria;Acetobacterales;Acetobacteraceae;Acidocella;uncultured_bacterium;uncultured_bacterium_unclassified;	Bacteria	Proteobacteria	Alphaproteobacteria	Acetobacterales	Acetobacteraceae	Acidocella
PHm1	Acer_core.Fagus_core.Picea_core.Pinus_core.Pseudotsuga_core	OTU00084	1	0.858	0.858	0.00188272	0.000908837	2.07157	OTU00084	Bacteria;Actinobacteriota;Thermoleophilia;Solirubrobacterales;67-14;metagenome;metagenome_unclassified;metagenome_unclassified;	Bacteria	Actinobacteriota	Thermoleophilia	Solirubrobacterales	67-14
PHm1	Acer_core.Fagus_core.Picea_core.Pinus_core.Pseudotsuga_core	OTU00087	1	0.999	0.999	0.0049297	0.00230001	2.14334	OTU00087	Bacteria;Firmicutes;Bacilli;Bacillales;Bacillaceae;Aeribacillus;Aeribacillus_pallidus;Aeribacillus_pallidus_unclassified;	Bacteria	Firmicutes	Bacilli	Bacillales	Bacillaceae	Aeribacillus	Aeribacillus pallidus
PHm1	Acer_core.Fagus_core.Picea_core.Pinus_core.Pseudotsuga_core	OTU00090	0.869	0.641	0.737629	8.53545e-05	0.00484926	0.0176016	OTU00090	Bacteria;Proteobacteria;Alphaproteobacteria;Acetobacterales;Acetobacteraceae;Acidocella;uncultured_Acidocella_sp.;uncultured_Acidocella_sp._unclassified;	Bacteria	Proteobacteria	Alphaproteobacteria	Acetobacterales	Acetobacteraceae	Acidocella
PHm1	Acer_core.Fagus_core.Picea_core.Pinus_core.Pseudotsuga_core	OTU00092	1	0.996	0.996	0.00381292	0.00338626	1.126	OTU00092	Bacteria;Proteobacteria;Gammaproteobacteria;Burkholderiales;Oxalobacteraceae;Massilia;uncultured_bacterium;uncultured_bacterium_unclassified;	Bacteria	Proteobacteria	Gammaproteobacteria	Burkholderiales	Oxalobacteraceae	Massilia
PHm1	Acer_core.Fagus_core.Picea_core.Pinus_core.Pseudotsuga_core	OTU00095	1	1	1	0.00687883	0.0024984	2.75329	OTU00095	Bacteria;Bacteroidota;Bacteroidia;Flavobacteriales;Weeksellaceae;Cloacibacterium;uncultured_bacterium;uncultured_bacterium_unclassified;	Bacteria	Bacteroidota	Bacteroidia	Flavobacteriales	Weeksellaceae	Cloacibacterium
PHm1	Acer_core.Fagus_core.Picea_core.Pinus_core.Pseudotsuga_core	OTU00103	1	0.881	0.881	0.00138353	0.00151098	0.915648	OTU00103	Bacteria;Actinobacteriota;Acidimicrobiia;IMCC26256;Aciditerrimonas_sp.;Aciditerrimonas_sp._unclassified;Aciditerrimonas_sp._unclassified;Aciditerrimonas_sp._unclassified;	Bacteria	Actinobacteriota	Acidimicrobiia	IMCC26256	Aciditerrimonas sp.
PHm1	Acer_core.Fagus_core.Picea_core.Pinus_core.Pseudotsuga_core	OTU00109	1	1	1	0.00310499	0.00108065	2.87325	OTU00109	Bacteria;Proteobacteria;Alphaproteobacteria;Acetobacterales;Acetobacteraceae;Acidocella;uncultured_bacterium;uncultured_bacterium_unclassified;	Bacteria	Proteobacteria	Alphaproteobacteria	Acetobacterales	Acetobacteraceae	Acidocella
PHm1	Acer_core.Fagus_core.Picea_core.Pinus_core.Pseudotsuga_core	OTU00116	0.979	0.794	0.811032	0.00306258	0.000122926	24.914	OTU00116	Bacteria;Acidobacteriota;Acidobacteriae;Acidobacteriales;Acidobacteriaceae_(Subgroup_1);Granulicella;Granulicella_tundricola_MP5ACTX9;Granulicella_tundricola_MP5ACTX9_unclassified;	Bacteria	Acidobacteriota	Acidobacteriae	Acidobacteriales	Acidobacteriaceae (Subgroup 1)	Granulicella	Granulicella tundricola MP5ACTX9
PHm1	Acer_core.Fagus_core.Picea_core.Pinus_core.Pseudotsuga_core	OTU00123	1	0.816	0.816	0.0012861	0.000962637	1.33602	OTU00123	Bacteria;Actinobacteriota;Actinobacteria;Streptomycetales;Streptomycetaceae;Streptomyces;Streptomyces_niveus;Streptomyces_niveus_unclassified;	Bacteria	Actinobacteriota	Actinobacteria	Streptomycetales	Streptomycetaceae	Streptomyces	Streptomyces niveus
PHm1	Acer_core.Fagus_core.Picea_core.Pinus_core.Pseudotsuga_core	OTU00125	0.916	0.703	0.767467	0.000177761	7.08784e-05	2.50798	OTU00125	Bacteria;Proteobacteria;Gammaproteobacteria;Burkholderiales;Oxalobacteraceae;Noviherbaspirillum;Noviherbaspirillum_unclassified;Noviherbaspirillum_unclassified;	Bacteria	Proteobacteria	Gammaproteobacteria	Burkholderiales	Oxalobacteraceae	Noviherbaspirillum
PHm1	Acer_core.Fagus_core.Picea_core.Pinus_core.Pseudotsuga_core	OTU00127	1	1	1	0.0030053	0.00133218	2.25592	OTU00127	Bacteria;Proteobacteria;Gammaproteobacteria;Burkholderiales;Comamonadaceae;Aquabacterium;Aquabacterium_citratiphilum;Aquabacterium_citratiphilum_unclassified;	Bacteria	Proteobacteria	Gammaproteobacteria	Burkholderiales	Comamonadaceae	Aquabacterium	Aquabacterium citratiphilum
PHm1	Acer_core.Fagus_core.Picea_core.Pinus_core.Pseudotsuga_core	OTU00130	1	0.999	0.999	0.00470462	0.00167832	2.80317	OTU00130	Bacteria;Proteobacteria;Gammaproteobacteria;Pseudomonadales;Pseudomonadaceae;Pseudomonas;Pseudomonas_resinovorans_NBRC_106553;Pseudomonas_resinovorans_NBRC_106553_unclassified;	Bacteria	Proteobacteria	Gammaproteobacteria	Pseudomonadales	Pseudomonadaceae	Pseudomonas	Pseudomonas resinovorans NBRC 106553
PHm1	Acer_core.Fagus_core.Picea_core.Pinus_core.Pseudotsuga_core	OTU00132	1	1	1	0.0026992	0.00102147	2.64247	OTU00132	Bacteria;Proteobacteria;Alphaproteobacteria;Caulobacterales;Caulobacteraceae;Phenylobacterium;uncultured_Phenylobacterium_sp.;uncultured_Phenylobacterium_sp._unclassified;	Bacteria	Proteobacteria	Alphaproteobacteria	Caulobacterales	Caulobacteraceae	Phenylobacterium
PHm1	Acer_core.Fagus_core.Picea_core.Pinus_core.Pseudotsuga_core	OTU00136	1	0.89	0.89	0.00159094	0.00080093	1.98637	OTU00136	Bacteria;Acidobacteriota;Acidobacteriae;Acidobacteriales;Acidobacteriaceae_(Subgroup_1);Granulicella;Granulicella_unclassified;Granulicella_unclassified;	Bacteria	Acidobacteriota	Acidobacteriae	Acidobacteriales	Acidobacteriaceae (Subgroup 1)	Granulicella
PHm1	Acer_core.Fagus_core.Picea_core.Pinus_core.Pseudotsuga_core	OTU00138	1	0.571	0.571	0.00143401	0.00152318	0.941456	OTU00138	Bacteria;Actinobacteriota;Actinobacteria;Frankiales;Acidothermaceae;Acidothermus;uncultured_actinobacterium;uncultured_actinobacterium_unclassified;	Bacteria	Actinobacteriota	Actinobacteria	Frankiales	Acidothermaceae	Acidothermus
PHm1	Acer_core.Fagus_core.Picea_core.Pinus_core.Pseudotsuga_core	OTU00144	0.997	0.458	0.459378	0.000269305	0.000195557	1.37712	OTU00144	Bacteria;Proteobacteria;Gammaproteobacteria;Burkholderiales;Comamonadaceae;Comamonadaceae_unclassified;Comamonadaceae_unclassified;Comamonadaceae_unclassified;	Bacteria	Proteobacteria	Gammaproteobacteria	Burkholderiales	Comamonadaceae
PHm1	Acer_core.Fagus_core.Picea_core.Pinus_core.Pseudotsuga_core	OTU00148	1	1	1	0.00332425	0.00125718	2.6442	OTU00148	Bacteria;Actinobacteriota;Actinobacteria;Frankiales;Geodermatophilaceae;Blastococcus;Blastococcus_aggregatus;Blastococcus_aggregatus_unclassified;	Bacteria	Actinobacteriota	Actinobacteria	Frankiales	Geodermatophilaceae	Blastococcus	Blastococcus aggregatus
PHm1	Acer_core.Fagus_core.Picea_core.Pinus_core.Pseudotsuga_core	OTU00150	1	0.886	0.886	0.000637703	0.000851202	0.749179	OTU00150	Bacteria;Myxococcota;Polyangia;Polyangiales;BIrii41;uncultured_proteobacterium;uncultured_proteobacterium_unclassified;uncultured_proteobacterium_unclassified;	Bacteria	Myxococcota	Polyangia	Polyangiales	BIrii41
PHm1	Acer_core.Fagus_core.Picea_core.Pinus_core.Pseudotsuga_core	OTU00153	1	1	1	0.00124528	0.000156423	7.96098	OTU00153	Bacteria;Proteobacteria;Alphaproteobacteria;Acetobacterales;Acetobacteraceae;Acetobacteraceae_unclassified;Acetobacteraceae_unclassified;Acetobacteraceae_unclassified;	Bacteria	Proteobacteria	Alphaproteobacteria	Acetobacterales	Acetobacteraceae
PHm1	Acer_core.Fagus_core.Picea_core.Pinus_core.Pseudotsuga_core	OTU00155	1	1	1	0.00372104	0.00145624	2.55524	OTU00155	Bacteria;Proteobacteria;Gammaproteobacteria;Pseudomonadales;Moraxellaceae;Enhydrobacter;Moraxella_osloensis;Moraxella_osloensis_unclassified;	Bacteria	Proteobacteria	Gammaproteobacteria	Pseudomonadales	Moraxellaceae	Enhydrobacter	Moraxella osloensis
PHm1	Acer_core.Fagus_core.Picea_core.Pinus_core.Pseudotsuga_core	OTU00156	1	0.714	0.714	0.00108202	0.000751679	1.43947	OTU00156	Bacteria;Actinobacteriota;Thermoleophilia;Solirubrobacterales;Solirubrobacteraceae;Solirubrobacter;metagenome;metagenome_unclassified;	Bacteria	Actinobacteriota	Thermoleophilia	Solirubrobacterales	Solirubrobacteraceae	Solirubrobacter
PHm1	Acer_core.Fagus_core.Picea_core.Pinus_core.Pseudotsuga_core	OTU00157	1	0.984	0.984	0.00141456	0.000509826	2.77459	OTU00157	Bacteria;Proteobacteria;Gammaproteobacteria;Pseudomonadales;Moraxellaceae;Acinetobacter;Acinetobacter_unclassified;Acinetobacter_unclassified;	Bacteria	Proteobacteria	Gammaproteobacteria	Pseudomonadales	Moraxellaceae	Acinetobacter
PHm1	Acer_core.Fagus_core.Picea_core.Pinus_core.Pseudotsuga_core	OTU00159	1	1	1	0.00245145	0.00105791	2.31726	OTU00159	Bacteria;Proteobacteria;Gammaproteobacteria;Oceanospirillales;Halomonadaceae;Halomonas;Halomonas_unclassified;Halomonas_unclassified;	Bacteria	Proteobacteria	Gammaproteobacteria	Oceanospirillales	Halomonadaceae	Halomonas
PHm1	Acer_core.Fagus_core.Picea_core.Pinus_core.Pseudotsuga_core	OTU00162	0.577	0.389	0.674177	0.00014246	5.2069e-05	2.73598	OTU00162	Bacteria;Proteobacteria;Alphaproteobacteria;Caulobacterales;Caulobacteraceae;PMMR1;uncultured_bacterium;uncultured_bacterium_unclassified;	Bacteria	Proteobacteria	Alphaproteobacteria	Caulobacterales	Caulobacteraceae	PMMR1
PHm1	Acer_core.Fagus_core.Picea_core.Pinus_core.Pseudotsuga_core	OTU00163	0.867	0.524	0.604383	0.000359375	0.00129169	0.27822	OTU00163	Bacteria;Proteobacteria;Alphaproteobacteria;Rhizobiales;Rhizobiaceae;Phyllobacterium;Phyllobacterium_unclassified;Phyllobacterium_unclassified;	Bacteria	Proteobacteria	Alphaproteobacteria	Rhizobiales	Rhizobiaceae	Phyllobacterium
PHm1	Acer_core.Fagus_core.Picea_core.Pinus_core.Pseudotsuga_core	OTU00172	0.999	0.506	0.506507	0.000232534	0.000156632	1.48458	OTU00172	Bacteria;Proteobacteria;Gammaproteobacteria;Burkholderiales;Oxalobacteraceae;Oxalobacteraceae_unclassified;Oxalobacteraceae_unclassified;Oxalobacteraceae_unclassified;	Bacteria	Proteobacteria	Gammaproteobacteria	Burkholderiales	Oxalobacteraceae
PHm1	Acer_core.Fagus_core.Picea_core.Pinus_core.Pseudotsuga_core	OTU00180	1	0.895	0.895	0.00141983	0.000594804	2.38705	OTU00180	Bacteria;Proteobacteria;Gammaproteobacteria;Xanthomonadales;Xanthomonadaceae;Lysobacter;Lysobacter_sp.;Lysobacter_sp._unclassified;	Bacteria	Proteobacteria	Gammaproteobacteria	Xanthomonadales	Xanthomonadaceae	Lysobacter	Lysobacter sp.
PHm1	Acer_core.Fagus_core.Picea_core.Pinus_core.Pseudotsuga_core	OTU00191	1	0.824	0.824	0.000692201	0.000148042	4.67572	OTU00191	Bacteria;Proteobacteria;Alphaproteobacteria;Acetobacterales;Acetobacteraceae;Acetobacteraceae_unclassified;Acetobacteraceae_unclassified;Acetobacteraceae_unclassified;	Bacteria	Proteobacteria	Alphaproteobacteria	Acetobacterales	Acetobacteraceae
PHm1	Acer_core.Fagus_core.Picea_core.Pinus_core.Pseudotsuga_core	OTU00204	1	0.977	0.977	0.00145626	0.000563994	2.58205	OTU00204	Bacteria;Actinobacteriota;Actinobacteria;Propionibacteriales;Nocardioidaceae;Nocardioides;Nocardioides_unclassified;Nocardioides_unclassified;	Bacteria	Actinobacteriota	Actinobacteria	Propionibacteriales	Nocardioidaceae	Nocardioides
PHm1	Acer_core.Fagus_core.Picea_core.Pinus_core.Pseudotsuga_core	OTU00211	1	0.964	0.964	0.000959637	0.000225539	4.25486	OTU00211	Bacteria;Actinobacteriota;Thermoleophilia;Solirubrobacterales;67-14;metagenome;metagenome_unclassified;metagenome_unclassified;	Bacteria	Actinobacteriota	Thermoleophilia	Solirubrobacterales	67-14
PHm1	Acer_core.Fagus_core.Picea_core.Pinus_core.Pseudotsuga_core	OTU00215	1	0.837	0.837	0.00130443	0.000549706	2.37296	OTU00215	Bacteria;Proteobacteria;Alphaproteobacteria;Rhizobiales;Beijerinckiaceae;Microvirga;uncultured_bacterium;uncultured_bacterium_unclassified;	Bacteria	Proteobacteria	Alphaproteobacteria	Rhizobiales	Beijerinckiaceae	Microvirga
PHm1	Acer_core.Fagus_core.Picea_core.Pinus_core.Pseudotsuga_core	OTU00225	1	0.999	0.999	0.00238463	0.000785509	3.03577	OTU00225	Bacteria;Proteobacteria;Gammaproteobacteria;Alteromonadales;Shewanellaceae;Shewanella;Shewanella_sp._MR-7;Shewanella_sp._MR-7_unclassified;	Bacteria	Proteobacteria	Gammaproteobacteria	Alteromonadales	Shewanellaceae	Shewanella	Shewanella sp. MR-7
PHm1	Acer_core.Fagus_core.Picea_core.Pinus_core.Pseudotsuga_core	OTU00226	1	1	1	0.0023139	0.000703693	3.28822	OTU00226	Bacteria;Proteobacteria;Alphaproteobacteria;Rhizobiales;Beijerinckiaceae;Beijerinckiaceae_unclassified;Beijerinckiaceae_unclassified;Beijerinckiaceae_unclassified;	Bacteria	Proteobacteria	Alphaproteobacteria	Rhizobiales	Beijerinckiaceae
PHm1	Acer_core.Fagus_core.Picea_core.Pinus_core.Pseudotsuga_core	OTU00229	1	0.682	0.682	0.00104334	0.000544338	1.91672	OTU00229	Bacteria;Proteobacteria;Alphaproteobacteria;Caulobacterales;Caulobacteraceae;uncultured;uncultured_unclassified;uncultured_unclassified;	Bacteria	Proteobacteria	Alphaproteobacteria	Caulobacterales	Caulobacteraceae
PHm1	Acer_core.Fagus_core.Picea_core.Pinus_core.Pseudotsuga_core	OTU00235	1	0.97	0.97	0.000708142	0.000235169	3.01121	OTU00235	Bacteria;Proteobacteria;Gammaproteobacteria;Xanthomonadales;Xanthomonadaceae;Lysobacter;Lysobacter_unclassified;Lysobacter_unclassified;	Bacteria	Proteobacteria	Gammaproteobacteria	Xanthomonadales	Xanthomonadaceae	Lysobacter
PHm1	Acer_core.Fagus_core.Picea_core.Pinus_core.Pseudotsuga_core	OTU00238	1	1	1	0.00213837	0.000176567	12.1108	OTU00238	Bacteria;Actinobacteriota;Thermoleophilia;Solirubrobacterales;Solirubrobacteraceae;Solirubrobacteraceae_unclassified;Solirubrobacteraceae_unclassified;Solirubrobacteraceae_unclassified;	Bacteria	Actinobacteriota	Thermoleophilia	Solirubrobacterales	Solirubrobacteraceae
PHm1	Acer_core.Fagus_core.Picea_core.Pinus_core.Pseudotsuga_core	OTU00248	1	0.991	0.991	0.000626836	0.000286795	2.18565	OTU00248	Bacteria;Actinobacteriota;Thermoleophilia;Solirubrobacterales;Solirubrobacteraceae;uncultured;metagenome;metagenome_unclassified;	Bacteria	Actinobacteriota	Thermoleophilia	Solirubrobacterales	Solirubrobacteraceae
PHm1	Acer_core.Fagus_core.Picea_core.Pinus_core.Pseudotsuga_core	OTU00251	1	0.624	0.624	0.000378325	0.000342543	1.10446	OTU00251	Bacteria;Actinobacteriota;Actinobacteria;Pseudonocardiales;Pseudonocardiaceae;Actinomycetospora;uncultured_bacterium;uncultured_bacterium_unclassified;	Bacteria	Actinobacteriota	Actinobacteria	Pseudonocardiales	Pseudonocardiaceae	Actinomycetospora
PHm1	Acer_core.Fagus_core.Picea_core.Pinus_core.Pseudotsuga_core	OTU00259	0.818	0.691	0.844743	0.000161226	3.06495e-05	5.26031	OTU00259	Bacteria;Proteobacteria;Alphaproteobacteria;Azospirillales;Azospirillaceae;Azospirillum;uncultured_bacterium;uncultured_bacterium_unclassified;	Bacteria	Proteobacteria	Alphaproteobacteria	Azospirillales	Azospirillaceae	Azospirillum
PHm1	Acer_core.Fagus_core.Picea_core.Pinus_core.Pseudotsuga_core	OTU00268	1	0.916	0.916	0.000615441	0.000197583	3.11485	OTU00268	Bacteria;Proteobacteria;Alphaproteobacteria;Rhodobacterales;Rhodobacteraceae;Paracoccus;Paracoccus_denitrificans;Paracoccus_denitrificans_unclassified;	Bacteria	Proteobacteria	Alphaproteobacteria	Rhodobacterales	Rhodobacteraceae	Paracoccus	Paracoccus denitrificans
PHm1	Acer_core.Fagus_core.Picea_core.Pinus_core.Pseudotsuga_core	OTU00269	1	0.971	0.971	0.00150829	0.00064339	2.34428	OTU00269	Bacteria;Proteobacteria;Alphaproteobacteria;Sphingomonadales;Sphingomonadaceae;Qipengyuania;Qipengyuania_unclassified;Qipengyuania_unclassified;	Bacteria	Proteobacteria	Alphaproteobacteria	Sphingomonadales	Sphingomonadaceae	Qipengyuania
PHm1	Acer_core.Fagus_core.Picea_core.Pinus_core.Pseudotsuga_core	OTU00271	0.979	0.504	0.514811	0.000172401	0.000705475	0.244376	OTU00271	Bacteria;Proteobacteria;Gammaproteobacteria;Burkholderiales;Nitrosomonadaceae;Ellin6067;uncultured_Oxalobacteraceae_bacterium;uncultured_Oxalobacteraceae_bacterium_unclassified;	Bacteria	Proteobacteria	Gammaproteobacteria	Burkholderiales	Nitrosomonadaceae	Ellin6067
PHm1	Acer_core.Fagus_core.Picea_core.Pinus_core.Pseudotsuga_core	OTU00296	1	0.707	0.707	0.000742806	0.000180186	4.12244	OTU00296	Bacteria;Proteobacteria;Alphaproteobacteria;Sphingomonadales;Sphingomonadaceae;Novosphingobium;Novosphingobium_unclassified;Novosphingobium_unclassified;	Bacteria	Proteobacteria	Alphaproteobacteria	Sphingomonadales	Sphingomonadaceae	Novosphingobium
PHm1	Acer_core.Fagus_core.Picea_core.Pinus_core.Pseudotsuga_core	OTU00297	1	0.999	0.999	0.00162792	0.000609173	2.67235	OTU00297	Bacteria;Proteobacteria;Gammaproteobacteria;Burkholderiales;Burkholderiaceae;Cupriavidus;Cupriavidus_gilardii;Cupriavidus_gilardii_unclassified;	Bacteria	Proteobacteria	Gammaproteobacteria	Burkholderiales	Burkholderiaceae	Cupriavidus	Cupriavidus gilardii
PHm1	Acer_core.Fagus_core.Picea_core.Pinus_core.Pseudotsuga_core	OTU00300	1	0.994	0.994	0.00138486	0.000406596	3.40598	OTU00300	Bacteria;Proteobacteria;Gammaproteobacteria;Burkholderiales;Comamonadaceae;Comamonas;Comamonas_testosteroni;Comamonas_testosteroni_unclassified;	Bacteria	Proteobacteria	Gammaproteobacteria	Burkholderiales	Comamonadaceae	Comamonas	Comamonas testosteroni
PHm1	Acer_core.Fagus_core.Picea_core.Pinus_core.Pseudotsuga_core	OTU00301	1	0.696	0.696	0.00125647	0.000289361	4.34222	OTU00301	Bacteria;Verrucomicrobiota;Verrucomicrobiae;Methylacidiphilales;Methylacidiphilaceae;uncultured;Verrucomicrobium_sp._GAS474;Verrucomicrobium_sp._GAS474_unclassified;	Bacteria	Verrucomicrobiota	Verrucomicrobiae	Methylacidiphilales	Methylacidiphilaceae		Verrucomicrobium sp. GAS474
PHm1	Acer_core.Fagus_core.Picea_core.Pinus_core.Pseudotsuga_core	OTU00311	1	0.437	0.437	0.000297881	0.00028069	1.06125	OTU00311	Bacteria;Actinobacteriota;Actinobacteria;Propionibacteriales;Nocardioidaceae;Nocardioides;Nocardioides_unclassified;Nocardioides_unclassified;	Bacteria	Actinobacteriota	Actinobacteria	Propionibacteriales	Nocardioidaceae	Nocardioides
PHm1	Acer_core.Fagus_core.Picea_core.Pinus_core.Pseudotsuga_core	OTU00312	0.946	0.663	0.700846	0.000205364	0.000365385	0.562048	OTU00312	Bacteria;Acidobacteriota;Vicinamibacteria;Vicinamibacterales;uncultured;metagenome;metagenome_unclassified;metagenome_unclassified;	Bacteria	Acidobacteriota	Vicinamibacteria	Vicinamibacterales
PHm1	Acer_core.Fagus_core.Picea_core.Pinus_core.Pseudotsuga_core	OTU00320	1	0.691	0.691	0.000266485	0.000380889	0.699639	OTU00320	Bacteria;Acidobacteriota;Acidobacteriae;Acidobacteriales;Acidobacteriaceae_(Subgroup_1);Granulicella;bacterium_enrichment_culture_clone_auto189_4W;bacterium_enrichment_culture_clone_auto189_4W_unclassified;	Bacteria	Acidobacteriota	Acidobacteriae	Acidobacteriales	Acidobacteriaceae (Subgroup 1)	Granulicella	bacterium enrichment culture clone auto189 4W
PHm1	Acer_core.Fagus_core.Picea_core.Pinus_core.Pseudotsuga_core	OTU00321	1	0.8	0.8	0.000732492	0.000395336	1.85284	OTU00321	Bacteria;Proteobacteria;Alphaproteobacteria;Sphingomonadales;Sphingomonadaceae;Sphingoaurantiacus;uncultured_bacterium;uncultured_bacterium_unclassified;	Bacteria	Proteobacteria	Alphaproteobacteria	Sphingomonadales	Sphingomonadaceae	Sphingoaurantiacus
PHm1	Acer_core.Fagus_core.Picea_core.Pinus_core.Pseudotsuga_core	OTU00322	0.996	0.765	0.768072	0.00018068	0.000225806	0.800157	OTU00322	Bacteria;Actinobacteriota;Thermoleophilia;Solirubrobacterales;Solirubrobacteraceae;Conexibacter;Conexibacter_unclassified;Conexibacter_unclassified;	Bacteria	Actinobacteriota	Thermoleophilia	Solirubrobacterales	Solirubrobacteraceae	Conexibacter
PHm1	Acer_core.Fagus_core.Picea_core.Pinus_core.Pseudotsuga_core	OTU00335	1	0.581	0.581	0.000704541	0.000346556	2.03298	OTU00335	Bacteria;Actinobacteriota;Acidimicrobiia;uncultured;uncultured_unclassified;uncultured_unclassified;uncultured_unclassified;uncultured_unclassified;	Bacteria	Actinobacteriota	Acidimicrobiia
PHm1	Acer_core.Fagus_core.Picea_core.Pinus_core.Pseudotsuga_core	OTU00341	1	0.987	0.987	0.000593603	0.000150762	3.93735	OTU00341	Bacteria;Acidobacteriota;Holophagae;Subgroup_7;metagenome;metagenome_unclassified;metagenome_unclassified;metagenome_unclassified;	Bacteria	Acidobacteriota	Holophagae	Subgroup 7
PHm1	Acer_core.Fagus_core.Picea_core.Pinus_core.Pseudotsuga_core	OTU00344	1	0.482	0.482	0.000315707	0.000332242	0.950234	OTU00344	Bacteria;Acidobacteriota;Acidobacteriae;Acidobacteriales;Acidobacteriaceae_(Subgroup_1);Granulicella;uncultured_Acidobacteria_bacterium;uncultured_Acidobacteria_bacterium_unclassified;	Bacteria	Acidobacteriota	Acidobacteriae	Acidobacteriales	Acidobacteriaceae (Subgroup 1)	Granulicella
PHm1	Acer_core.Fagus_core.Picea_core.Pinus_core.Pseudotsuga_core	OTU00346	1	0.996	0.996	0.00131275	0.000528015	2.48619	OTU00346	Bacteria;Proteobacteria;Gammaproteobacteria;Pseudomonadales;Moraxellaceae;Alkanindiges;uncultured_bacterium;uncultured_bacterium_unclassified;	Bacteria	Proteobacteria	Gammaproteobacteria	Pseudomonadales	Moraxellaceae	Alkanindiges
PHm1	Acer_core.Fagus_core.Picea_core.Pinus_core.Pseudotsuga_core	OTU00349	0.999	0.957	0.957958	0.000459312	9.36919e-05	4.90237	OTU00349	Bacteria;Proteobacteria;Alphaproteobacteria;Azospirillales;Azospirillaceae;Rhodocista_sp._SCSIO_13435;Rhodocista_sp._SCSIO_13435_unclassified;Rhodocista_sp._SCSIO_13435_unclassified;	Bacteria	Proteobacteria	Alphaproteobacteria	Azospirillales	Azospirillaceae	Rhodocista sp. SCSIO 13435
PHm1	Acer_core.Fagus_core.Picea_core.Pinus_core.Pseudotsuga_core	OTU00350	0.981	0.886	0.90316	0.000233827	7.6285e-05	3.06518	OTU00350	Bacteria;Proteobacteria;Alphaproteobacteria;Rhodobacterales;Rhodobacteraceae;Rubellimicrobium;uncultured_bacterium;uncultured_bacterium_unclassified;	Bacteria	Proteobacteria	Alphaproteobacteria	Rhodobacterales	Rhodobacteraceae	Rubellimicrobium
PHm1	Acer_core.Fagus_core.Picea_core.Pinus_core.Pseudotsuga_core	OTU00359	1	0.987	0.987	0.000670153	0.000164787	4.06678	OTU00359	Bacteria;Proteobacteria;Alphaproteobacteria;Rhizobiales;Beijerinckiaceae;1174-901-12;uncultured_bacterium;uncultured_bacterium_unclassified;	Bacteria	Proteobacteria	Alphaproteobacteria	Rhizobiales	Beijerinckiaceae	1174-901-12
PHm1	Acer_core.Fagus_core.Picea_core.Pinus_core.Pseudotsuga_core	OTU00361	0.994	0.607	0.610664	0.000311031	0.000309566	1.00473	OTU00361	Bacteria;Proteobacteria;Alphaproteobacteria;Acetobacterales;Acetobacteraceae;Acidocella;Acidocella_unclassified;Acidocella_unclassified;	Bacteria	Proteobacteria	Alphaproteobacteria	Acetobacterales	Acetobacteraceae	Acidocella
PHm1	Acer_core.Fagus_core.Picea_core.Pinus_core.Pseudotsuga_core	OTU00370	0.061	0.061	1	0.000280622	0.00112904	0.248549	OTU00370	Bacteria;Bacteroidota;Bacteroidia;Sphingobacteriales;Sphingobacteriaceae;Olivibacter;uncultured_bacterium;uncultured_bacterium_unclassified;	Bacteria	Bacteroidota	Bacteroidia	Sphingobacteriales	Sphingobacteriaceae	Olivibacter
PHm1	Acer_core.Fagus_core.Picea_core.Pinus_core.Pseudotsuga_core	OTU00373	1	0.94	0.94	0.000668869	0.000272145	2.45777	OTU00373	Bacteria;Firmicutes;Bacilli;Bacillales;Bacillaceae;Bacillus;Bacillus_filamentosus;Bacillus_filamentosus_unclassified;	Bacteria	Firmicutes	Bacilli	Bacillales	Bacillaceae	Bacillus	Bacillus filamentosus
PHm1	Acer_core.Fagus_core.Picea_core.Pinus_core.Pseudotsuga_core	OTU00375	0.991	0.811	0.818365	0.000409322	7.81525e-05	5.23747	OTU00375	Bacteria;Acidobacteriota;Acidobacteriae;Acidobacteriales;Acidobacteriaceae_(Subgroup_1);Acidobacteriaceae_(Subgroup_1)_unclassified;Acidobacteriaceae_(Subgroup_1)_unclassified;Acidobacteriaceae_(Subgroup_1)_unclassified;	Bacteria	Acidobacteriota	Acidobacteriae	Acidobacteriales	Acidobacteriaceae (Subgroup 1)
PHm1	Acer_core.Fagus_core.Picea_core.Pinus_core.Pseudotsuga_core	OTU00387	0.996	0.974	0.977912	0.00083933	3.60842e-05	23.2603	OTU00387	Bacteria;Acidobacteriota;Acidobacteriae;Acidobacteriales;Acidobacteriaceae_(Subgroup_1);Acidobacteriaceae_(Subgroup_1)_unclassified;Acidobacteriaceae_(Subgroup_1)_unclassified;Acidobacteriaceae_(Subgroup_1)_unclassified;	Bacteria	Acidobacteriota	Acidobacteriae	Acidobacteriales	Acidobacteriaceae (Subgroup 1)
PHm1	Acer_core.Fagus_core.Picea_core.Pinus_core.Pseudotsuga_core	OTU00392	1	0.997	0.997	0.00111696	0.000358137	3.11881	OTU00392	Bacteria;Bacteroidota;Bacteroidia;Chitinophagales;Chitinophagaceae;Parasegetibacter;Parasegetibacter_luojiensis;Parasegetibacter_luojiensis_unclassified;	Bacteria	Bacteroidota	Bacteroidia	Chitinophagales	Chitinophagaceae	Parasegetibacter	Parasegetibacter luojiensis
PHm1	Acer_core.Fagus_core.Picea_core.Pinus_core.Pseudotsuga_core	OTU00395	0.986	0.452	0.458418	0.000233644	0.000151926	1.53788	OTU00395	Bacteria;Proteobacteria;Alphaproteobacteria;Acetobacterales;Acetobacteraceae;uncultured;metagenome;metagenome_unclassified;	Bacteria	Proteobacteria	Alphaproteobacteria	Acetobacterales	Acetobacteraceae
PHm1	Acer_core.Fagus_core.Picea_core.Pinus_core.Pseudotsuga_core	OTU00400	0.996	0.768	0.771084	0.00054359	0.000111479	4.87617	OTU00400	Bacteria;Proteobacteria;Gammaproteobacteria;JG36-TzT-191;uncultured_bacterium;uncultured_bacterium_unclassified;uncultured_bacterium_unclassified;uncultured_bacterium_unclassified;	Bacteria	Proteobacteria	Gammaproteobacteria	JG36-TzT-191
PHm1	Acer_core.Fagus_core.Picea_core.Pinus_core.Pseudotsuga_core	OTU00405	0.209	0.209	1	3.42518e-05	0.000190255	0.180031	OTU00405	Bacteria;Proteobacteria;Gammaproteobacteria;Xanthomonadales;Rhodanobacteraceae;Rhodanobacteraceae_unclassified;Rhodanobacteraceae_unclassified;Rhodanobacteraceae_unclassified;	Bacteria	Proteobacteria	Gammaproteobacteria	Xanthomonadales	Rhodanobacteraceae
PHm1	Acer_core.Fagus_core.Picea_core.Pinus_core.Pseudotsuga_core	OTU00407	0.637	0.361	0.566719	0.000107221	5.09932e-05	2.10265	OTU00407	Bacteria;Proteobacteria;Alphaproteobacteria;Rhizobiales;Pleomorphomonadaceae;Chthonobacter;alpha_proteobacterium_oral_taxon_F61;alpha_proteobacterium_oral_taxon_F61_unclassified;	Bacteria	Proteobacteria	Alphaproteobacteria	Rhizobiales	Pleomorphomonadaceae	Chthonobacter	alpha proteobacterium oral taxon F61
PHm1	Acer_core.Fagus_core.Picea_core.Pinus_core.Pseudotsuga_core	OTU00408	1	1	1	0.00100494	0.000229274	4.38314	OTU00408	Bacteria;Proteobacteria;Gammaproteobacteria;Alteromonadales;Alteromonadaceae;Rheinheimera;uncultured_bacterium;uncultured_bacterium_unclassified;	Bacteria	Proteobacteria	Gammaproteobacteria	Alteromonadales	Alteromonadaceae	Rheinheimera
PHm1	Acer_core.Fagus_core.Picea_core.Pinus_core.Pseudotsuga_core	OTU00410	1	0.431	0.431	0.000447345	0.000333333	1.34204	OTU00410	Bacteria;Proteobacteria;Gammaproteobacteria;Pseudomonadales;Pseudomonadaceae;Pseudomonas;Pseudomonas_unclassified;Pseudomonas_unclassified;	Bacteria	Proteobacteria	Gammaproteobacteria	Pseudomonadales	Pseudomonadaceae	Pseudomonas
PHm1	Acer_core.Fagus_core.Picea_core.Pinus_core.Pseudotsuga_core	OTU00411	0.995	0.932	0.936683	0.000451586	0.000246863	1.8293	OTU00411	Bacteria;Planctomycetota;Planctomycetes;Isosphaerales;Isosphaeraceae;Singulisphaera;uncultured_planctomycete;uncultured_planctomycete_unclassified;	Bacteria	Planctomycetota	Planctomycetes	Isosphaerales	Isosphaeraceae	Singulisphaera
PHm1	Acer_core.Fagus_core.Picea_core.Pinus_core.Pseudotsuga_core	OTU00419	0.834	0.724	0.868106	0.000504894	5.5386e-05	9.11591	OTU00419	Bacteria;Acidobacteriota;Acidobacteriae;Acidobacteriales;Acidobacteriaceae_(Subgroup_1);Granulicella;Granulicella_unclassified;Granulicella_unclassified;	Bacteria	Acidobacteriota	Acidobacteriae	Acidobacteriales	Acidobacteriaceae (Subgroup 1)	Granulicella
PHm1	Acer_core.Fagus_core.Picea_core.Pinus_core.Pseudotsuga_core	OTU00424	1	0.992	0.992	0.000338952	0.000105462	3.21397	OTU00424	Bacteria;Acidobacteriota;Acidobacteriae;Acidobacteriales;Acidobacteriaceae_(Subgroup_1);Bryocella;Bryocella_unclassified;Bryocella_unclassified;	Bacteria	Acidobacteriota	Acidobacteriae	Acidobacteriales	Acidobacteriaceae (Subgroup 1)	Bryocella
PHm1	Acer_core.Fagus_core.Picea_core.Pinus_core.Pseudotsuga_core	OTU00431	0.991	0.809	0.816347	0.000362801	0.000177741	2.04118	OTU00431	Bacteria;Acidobacteriota;Acidobacteriae;Acidobacteriales;Acidobacteriaceae_(Subgroup_1);Acidobacteriaceae_(Subgroup_1)_unclassified;Acidobacteriaceae_(Subgroup_1)_unclassified;Acidobacteriaceae_(Subgroup_1)_unclassified;	Bacteria	Acidobacteriota	Acidobacteriae	Acidobacteriales	Acidobacteriaceae (Subgroup 1)
PHm1	Acer_core.Fagus_core.Picea_core.Pinus_core.Pseudotsuga_core	OTU00434	1	0.549	0.549	0.00038226	0.000181303	2.10841	OTU00434	Bacteria;Acidobacteriota;Acidobacteriae;Acidobacteriales;Acidobacteriaceae_(Subgroup_1);Occallatibacter;uncultured_Acidobacteria_bacterium;uncultured_Acidobacteria_bacterium_unclassified;	Bacteria	Acidobacteriota	Acidobacteriae	Acidobacteriales	Acidobacteriaceae (Subgroup 1)	Occallatibacter
PHm1	Acer_core.Fagus_core.Picea_core.Pinus_core.Pseudotsuga_core	OTU00439	0.972	0.765	0.787037	0.000256931	0.000379824	0.676447	OTU00439	Bacteria;Bacteroidota;Bacteroidia;Cytophagales;Hymenobacteraceae;Hymenobacter;Hymenobacter_sp._Xue4;Hymenobacter_sp._Xue4_unclassified;	Bacteria	Bacteroidota	Bacteroidia	Cytophagales	Hymenobacteraceae	Hymenobacter	Hymenobacter sp. Xue4
PHm1	Acer_core.Fagus_core.Picea_core.Pinus_core.Pseudotsuga_core	OTU00443	1	0.962	0.962	0.000791922	0.00032823	2.41271	OTU00443	Bacteria;Bdellovibrionota;Bdellovibrionia;Bacteriovoracales;Bacteriovoracaceae;Bacteriovorax;uncultured_bacterium;uncultured_bacterium_unclassified;	Bacteria	Bdellovibrionota	Bdellovibrionia	Bacteriovoracales	Bacteriovoracaceae	Bacteriovorax
PHm1	Acer_core.Fagus_core.Picea_core.Pinus_core.Pseudotsuga_core	OTU00446	1	0.93	0.93	0.000463113	0.000135154	3.42655	OTU00446	Bacteria;Proteobacteria;Gammaproteobacteria;Burkholderiales;Chromobacteriaceae;Vogesella;uncultured_bacterium;uncultured_bacterium_unclassified;	Bacteria	Proteobacteria	Gammaproteobacteria	Burkholderiales	Chromobacteriaceae	Vogesella
PHm1	Acer_core.Fagus_core.Picea_core.Pinus_core.Pseudotsuga_core	OTU00448	0.042	0.042	1	1.99504e-05	0.000601753	0.0331537	OTU00448	Bacteria;WPS-2;uncultured_bacterium;uncultured_bacterium_unclassified;uncultured_bacterium_unclassified;uncultured_bacterium_unclassified;uncultured_bacterium_unclassified;uncultured_bacterium_unclassified;	Bacteria	WPS-2
PHm1	Acer_core.Fagus_core.Picea_core.Pinus_core.Pseudotsuga_core	OTU00449	1	0.768	0.768	0.000520469	0.000179799	2.89472	OTU00449	Bacteria;Actinobacteriota;Actinobacteria;Frankiales;Acidothermaceae;Acidothermus;uncultured_bacterium;uncultured_bacterium_unclassified;	Bacteria	Actinobacteriota	Actinobacteria	Frankiales	Acidothermaceae	Acidothermus
PHm1	Acer_core.Fagus_core.Picea_core.Pinus_core.Pseudotsuga_core	OTU00453	0.953	0.898	0.942288	0.000416782	7.18419e-05	5.80138	OTU00453	Bacteria;Acidobacteriota;Acidobacteriae;Acidobacteriales;Acidobacteriaceae_(Subgroup_1);Granulicella;Granulicella_unclassified;Granulicella_unclassified;	Bacteria	Acidobacteriota	Acidobacteriae	Acidobacteriales	Acidobacteriaceae (Subgroup 1)	Granulicella
PHm1	Acer_core.Fagus_core.Picea_core.Pinus_core.Pseudotsuga_core	OTU00455	1	0.887	0.887	0.00069739	0.000318631	2.18871	OTU00455	Bacteria;Proteobacteria;Gammaproteobacteria;Burkholderiales;Comamonadaceae;Comamonas;Comamonas_unclassified;Comamonas_unclassified;	Bacteria	Proteobacteria	Gammaproteobacteria	Burkholderiales	Comamonadaceae	Comamonas
PHm1	Acer_core.Fagus_core.Picea_core.Pinus_core.Pseudotsuga_core	OTU00463	0.998	0.664	0.665331	0.000274906	0.000203398	1.35157	OTU00463	Bacteria;Proteobacteria;Alphaproteobacteria;Caulobacterales;Caulobacteraceae;uncultured;uncultured_unclassified;uncultured_unclassified;	Bacteria	Proteobacteria	Alphaproteobacteria	Caulobacterales	Caulobacteraceae
PHm1	Acer_core.Fagus_core.Picea_core.Pinus_core.Pseudotsuga_core	OTU00479	1	0.578	0.578	0.000171204	0.000178713	0.957983	OTU00479	Bacteria;Planctomycetota;Planctomycetes;Pirellulales;Pirellulaceae;uncultured;metagenome;metagenome_unclassified;	Bacteria	Planctomycetota	Planctomycetes	Pirellulales	Pirellulaceae
PHm1	Acer_core.Fagus_core.Picea_core.Pinus_core.Pseudotsuga_core	OTU00483	1	0.585	0.585	0.000444446	0.000246869	1.80033	OTU00483	Bacteria;Actinobacteriota;Actinobacteria;Corynebacteriales;Corynebacteriaceae;Corynebacterium;Corynebacterium_unclassified;Corynebacterium_unclassified;	Bacteria	Actinobacteriota	Actinobacteria	Corynebacteriales	Corynebacteriaceae	Corynebacterium
PHm1	Acer_core.Fagus_core.Picea_core.Pinus_core.Pseudotsuga_core	OTU00484	0.876	0.245	0.27968	0.000133822	0.000190721	0.701663	OTU00484	Bacteria;Proteobacteria;Alphaproteobacteria;Rhizobiales;Rhizobiales_unclassified;Rhizobiales_unclassified;Rhizobiales_unclassified;Rhizobiales_unclassified;	Bacteria	Proteobacteria	Alphaproteobacteria	Rhizobiales
PHm1	Acer_core.Fagus_core.Picea_core.Pinus_core.Pseudotsuga_core	OTU00487	0.994	0.473	0.475855	0.000221752	0.000200186	1.10773	OTU00487	Bacteria;Acidobacteriota;Vicinamibacteria;Vicinamibacterales;Vicinamibacteraceae;uncultured_bacterium_gp6;uncultured_bacterium_gp6_unclassified;uncultured_bacterium_gp6_unclassified;	Bacteria	Acidobacteriota	Vicinamibacteria	Vicinamibacterales	Vicinamibacteraceae
PHm1	Acer_core.Fagus_core.Picea_core.Pinus_core.Pseudotsuga_core	OTU00488	1	0.568	0.568	0.000281152	0.000173237	1.62293	OTU00488	Bacteria;Planctomycetota;Planctomycetes;Isosphaerales;Isosphaeraceae;Aquisphaera;Aquisphaera_unclassified;Aquisphaera_unclassified;	Bacteria	Planctomycetota	Planctomycetes	Isosphaerales	Isosphaeraceae	Aquisphaera
PHm1	Acer_core.Fagus_core.Picea_core.Pinus_core.Pseudotsuga_core	OTU00489	0.121	0.105	0.867769	2.58295e-05	1.51279e-05	1.70741	OTU00489	Bacteria;Bacteroidota;Bacteroidia;Chitinophagales;Chitinophagaceae;Flavisolibacter;Flavisolibacter_unclassified;Flavisolibacter_unclassified;	Bacteria	Bacteroidota	Bacteroidia	Chitinophagales	Chitinophagaceae	Flavisolibacter
PHm1	Acer_core.Fagus_core.Picea_core.Pinus_core.Pseudotsuga_core	OTU00496	0.446	0.273	0.612108	0.000410577	0.00015487	2.65111	OTU00496	Bacteria;Acidobacteriota;Acidobacteriae;Acidobacteriales;Acidobacteriaceae_(Subgroup_1);Acidobacteriaceae_(Subgroup_1)_unclassified;Acidobacteriaceae_(Subgroup_1)_unclassified;Acidobacteriaceae_(Subgroup_1)_unclassified;	Bacteria	Acidobacteriota	Acidobacteriae	Acidobacteriales	Acidobacteriaceae (Subgroup 1)
PHm1	Acer_core.Fagus_core.Picea_core.Pinus_core.Pseudotsuga_core	OTU00501	0.958	0.652	0.680585	0.000211454	0.000136823	1.54546	OTU00501	Bacteria;Proteobacteria;Alphaproteobacteria;Rhizobiales;Beijerinckiaceae;1174-901-12;Beijerinckia_sp._Lor46;Beijerinckia_sp._Lor46_unclassified;	Bacteria	Proteobacteria	Alphaproteobacteria	Rhizobiales	Beijerinckiaceae	1174-901-12	Beijerinckia sp. Lor46
PHm1	Acer_core.Fagus_core.Picea_core.Pinus_core.Pseudotsuga_core	OTU00504	0.966	0.825	0.854037	0.00020703	8.57522e-05	2.41429	OTU00504	Bacteria;Proteobacteria;Alphaproteobacteria;Elsterales;Elsterales_unclassified;Elsterales_unclassified;Elsterales_unclassified;Elsterales_unclassified;	Bacteria	Proteobacteria	Alphaproteobacteria	Elsterales
PHm1	Acer_core.Fagus_core.Picea_core.Pinus_core.Pseudotsuga_core	OTU00506	0.993	0.664	0.668681	0.000222555	0.000153193	1.45278	OTU00506	Bacteria;Actinobacteriota;Actinobacteria;Frankiales;Frankiaceae;Jatrophihabitans;uncultured_bacterium;uncultured_bacterium_unclassified;	Bacteria	Actinobacteriota	Actinobacteria	Frankiales	Frankiaceae	Jatrophihabitans
PHm1	Acer_core.Fagus_core.Picea_core.Pinus_core.Pseudotsuga_core	OTU00510	0.867	0.68	0.784314	0.000233135	0.000286546	0.813602	OTU00510	Bacteria;Actinobacteriota;Thermoleophilia;Solirubrobacterales;Solirubrobacteraceae;Solirubrobacteraceae_unclassified;Solirubrobacteraceae_unclassified;Solirubrobacteraceae_unclassified;	Bacteria	Actinobacteriota	Thermoleophilia	Solirubrobacterales	Solirubrobacteraceae
PHm1	Acer_core.Fagus_core.Picea_core.Pinus_core.Pseudotsuga_core	OTU00515	1	0.83	0.83	0.000438032	0.000202307	2.16518	OTU00515	Bacteria;Proteobacteria;Gammaproteobacteria;Burkholderiales;Oxalobacteraceae;Massilia;Massilia_unclassified;Massilia_unclassified;	Bacteria	Proteobacteria	Gammaproteobacteria	Burkholderiales	Oxalobacteraceae	Massilia
PHm1	Acer_core.Fagus_core.Picea_core.Pinus_core.Pseudotsuga_core	OTU00517	0.969	0.651	0.671827	0.000169149	0.000191661	0.882541	OTU00517	Bacteria;Armatimonadota;Chthonomonadetes;Chthonomonadales;Chthonomonadaceae;Chthonomonas;uncultured_bacterium;uncultured_bacterium_unclassified;	Bacteria	Armatimonadota	Chthonomonadetes	Chthonomonadales	Chthonomonadaceae	Chthonomonas
PHm1	Acer_core.Fagus_core.Picea_core.Pinus_core.Pseudotsuga_core	OTU00525	0.369	0.369	1	0.000443783	1.26275e-06	351.442	OTU00525	Bacteria;Bacteroidota;Bacteroidia;Cytophagales;Microscillaceae;uncultured;metagenome;metagenome_unclassified;	Bacteria	Bacteroidota	Bacteroidia	Cytophagales	Microscillaceae
PHm1	Acer_core.Fagus_core.Picea_core.Pinus_core.Pseudotsuga_core	OTU00527	0.427	0.308	0.721311	6.03739e-05	0.000231216	0.261114	OTU00527	Bacteria;Acidobacteriota;Acidobacteriae;Acidobacteriales;Acidobacteriaceae_(Subgroup_1);Granulicella;uncultured_bacterium;uncultured_bacterium_unclassified;	Bacteria	Acidobacteriota	Acidobacteriae	Acidobacteriales	Acidobacteriaceae (Subgroup 1)	Granulicella
PHm1	Acer_core.Fagus_core.Picea_core.Pinus_core.Pseudotsuga_core	OTU00535	0.999	0.624	0.624625	0.000290523	0.000147302	1.97229	OTU00535	Bacteria;Actinobacteriota;Actinobacteria;Propionibacteriales;Nocardioidaceae;Nocardioides;Nocardioides_sp.;Nocardioides_sp._unclassified;	Bacteria	Actinobacteriota	Actinobacteria	Propionibacteriales	Nocardioidaceae	Nocardioides	Nocardioides sp.
PHm1	Acer_core.Fagus_core.Picea_core.Pinus_core.Pseudotsuga_core	OTU00547	1	0.898	0.898	0.00055895	0.000258722	2.16043	OTU00547	Bacteria;Bacteroidota;Bacteroidia;Cytophagales;Hymenobacteraceae;Pontibacter;Pontibacter_unclassified;Pontibacter_unclassified;	Bacteria	Bacteroidota	Bacteroidia	Cytophagales	Hymenobacteraceae	Pontibacter
PHm1	Acer_core.Fagus_core.Picea_core.Pinus_core.Pseudotsuga_core	OTU00557	0.612	0.45	0.735294	0.000283857	4.36356e-05	6.50516	OTU00557	Bacteria;Proteobacteria;Gammaproteobacteria;Diplorickettsiales;Diplorickettsiaceae;Aquicella;uncultured_bacterium;uncultured_bacterium_unclassified;	Bacteria	Proteobacteria	Gammaproteobacteria	Diplorickettsiales	Diplorickettsiaceae	Aquicella
PHm1	Acer_core.Fagus_core.Picea_core.Pinus_core.Pseudotsuga_core	OTU00558	0.998	0.693	0.694389	0.000307538	0.000137385	2.23851	OTU00558	Bacteria;Proteobacteria;Alphaproteobacteria;Rhodobacterales;Rhodobacteraceae;Rubellimicrobium;uncultured_Rubellimicrobium_sp.;uncultured_Rubellimicrobium_sp._unclassified;	Bacteria	Proteobacteria	Alphaproteobacteria	Rhodobacterales	Rhodobacteraceae	Rubellimicrobium
PHm1	Acer_core.Fagus_core.Picea_core.Pinus_core.Pseudotsuga_core	OTU00561	0.991	0.724	0.730575	0.00030331	0.000128603	2.3585	OTU00561	Bacteria;Proteobacteria;Alphaproteobacteria;Acetobacterales;Acetobacteraceae;Acidiphilium;uncultured_soil_bacterium;uncultured_soil_bacterium_unclassified;	Bacteria	Proteobacteria	Alphaproteobacteria	Acetobacterales	Acetobacteraceae	Acidiphilium
PHm1	Acer_core.Fagus_core.Picea_core.Pinus_core.Pseudotsuga_core	OTU00567	0.994	0.756	0.760563	0.000301203	8.16115e-05	3.6907	OTU00567	Bacteria;Acidobacteriota;Acidobacteriae;Solibacterales;Solibacteraceae;Candidatus_Solibacter;Candidatus_Solibacter_unclassified;Candidatus_Solibacter_unclassified;	Bacteria	Acidobacteriota	Acidobacteriae	Solibacterales	Solibacteraceae	Candidatus Solibacter
PHm1	Acer_core.Fagus_core.Picea_core.Pinus_core.Pseudotsuga_core	OTU00569	0.401	0.292	0.72818	5.15385e-05	0.000158822	0.324505	OTU00569	Bacteria;Myxococcota;Polyangia;Polyangiales;BIrii41;metagenome;metagenome_unclassified;metagenome_unclassified;	Bacteria	Myxococcota	Polyangia	Polyangiales	BIrii41
PHm1	Acer_core.Fagus_core.Picea_core.Pinus_core.Pseudotsuga_core	OTU00570	0.984	0.67	0.680894	0.000551058	0.000152426	3.61526	OTU00570	Bacteria;Actinobacteriota;Actinobacteria;Micromonosporales;Micromonosporaceae;Actinoplanes;Actinoplanes_unclassified;Actinoplanes_unclassified;	Bacteria	Actinobacteriota	Actinobacteria	Micromonosporales	Micromonosporaceae	Actinoplanes
PHm1	Acer_core.Fagus_core.Picea_core.Pinus_core.Pseudotsuga_core	OTU00571	0.968	0.676	0.698347	0.000280112	7.53937e-05	3.71532	OTU00571	Bacteria;Proteobacteria;Gammaproteobacteria;WD260;uncultured_bacterium;uncultured_bacterium_unclassified;uncultured_bacterium_unclassified;uncultured_bacterium_unclassified;	Bacteria	Proteobacteria	Gammaproteobacteria	WD260
PHm1	Acer_core.Fagus_core.Picea_core.Pinus_core.Pseudotsuga_core	OTU00577	1	0.818	0.818	0.000435613	0.000180024	2.41974	OTU00577	Bacteria;Firmicutes;Bacilli;Bacillales;Bacillaceae;Oceanobacillus;Oceanobacillus_profundus;Oceanobacillus_profundus_unclassified;	Bacteria	Firmicutes	Bacilli	Bacillales	Bacillaceae	Oceanobacillus	Oceanobacillus profundus
PHm1	Acer_core.Fagus_core.Picea_core.Pinus_core.Pseudotsuga_core	OTU00583	0.949	0.778	0.81981	0.000208393	9.81873e-05	2.12241	OTU00583	Bacteria;Firmicutes;Bacilli;Bacillales;Planococcaceae;Chryseomicrobium;uncultured_bacterium;uncultured_bacterium_unclassified;	Bacteria	Firmicutes	Bacilli	Bacillales	Planococcaceae	Chryseomicrobium
PHm1	Acer_core.Fagus_core.Picea_core.Pinus_core.Pseudotsuga_core	OTU00610	0.575	0.291	0.506087	0.000135727	0.000140015	0.969375	OTU00610	Bacteria;Bacteroidota;Bacteroidia;Cytophagales;Microscillaceae;uncultured;metagenome;metagenome_unclassified;	Bacteria	Bacteroidota	Bacteroidia	Cytophagales	Microscillaceae
PHm1	Acer_core.Fagus_core.Picea_core.Pinus_core.Pseudotsuga_core	OTU00620	0.014	0.014	1	0.000141656	0.000499702	0.283481	OTU00620	Archaea;Euryarchaeota;Methanobacteria;Methanobacteriales;Methanobacteriaceae;Methanobacterium;uncultured_archaeon;uncultured_archaeon_unclassified;	Archaea	Euryarchaeota	Methanobacteria	Methanobacteriales	Methanobacteriaceae	Methanobacterium
PHm1	Acer_core.Fagus_core.Picea_core.Pinus_core.Pseudotsuga_core	OTU00631	0.987	0.478	0.484296	0.000230828	0.000142704	1.61753	OTU00631	Bacteria;Bdellovibrionota;Bdellovibrionia;Bacteriovoracales;Bacteriovoracaceae;Peredibacter;Peredibacter_starrii;Peredibacter_starrii_unclassified;	Bacteria	Bdellovibrionota	Bdellovibrionia	Bacteriovoracales	Bacteriovoracaceae	Peredibacter	Peredibacter starrii
PHm1	Acer_core.Fagus_core.Picea_core.Pinus_core.Pseudotsuga_core	OTU00645	0.999	0.956	0.956957	0.000430607	0.000132703	3.24488	OTU00645	Bacteria;Proteobacteria;Alphaproteobacteria;Sphingomonadales;Sphingomonadaceae;Sphingomonas;Sphingomonas_astaxanthinifaciens;Sphingomonas_astaxanthinifaciens_unclassified;	Bacteria	Proteobacteria	Alphaproteobacteria	Sphingomonadales	Sphingomonadaceae	Sphingomonas	Sphingomonas astaxanthinifaciens
PHm1	Acer_core.Fagus_core.Picea_core.Pinus_core.Pseudotsuga_core	OTU00651	1	0.963	0.963	0.000551528	0.000148513	3.71366	OTU00651	Bacteria;Actinobacteriota;Actinobacteria;Corynebacteriales;Dietziaceae;Dietzia;Dietzia_maris;Dietzia_maris_unclassified;	Bacteria	Actinobacteriota	Actinobacteria	Corynebacteriales	Dietziaceae	Dietzia	Dietzia maris
PHm1	Acer_core.Fagus_core.Picea_core.Pinus_core.Pseudotsuga_core	OTU00652	1	0.773	0.773	0.000336946	0.000142992	2.3564	OTU00652	Bacteria;Proteobacteria;Gammaproteobacteria;Xanthomonadales;Xanthomonadaceae;Stenotrophomonas;uncultured_organism;uncultured_organism_unclassified;	Bacteria	Proteobacteria	Gammaproteobacteria	Xanthomonadales	Xanthomonadaceae	Stenotrophomonas
PHm1	Acer_core.Fagus_core.Picea_core.Pinus_core.Pseudotsuga_core	OTU00655	0.868	0.699	0.8053	0.000474647	6.06835e-05	7.82168	OTU00655	Bacteria;Proteobacteria;Alphaproteobacteria;Caulobacterales;Caulobacteraceae;uncultured;metagenome;metagenome_unclassified;	Bacteria	Proteobacteria	Alphaproteobacteria	Caulobacterales	Caulobacteraceae
PHm1	Acer_core.Fagus_core.Picea_core.Pinus_core.Pseudotsuga_core	OTU00659	0.904	0.462	0.511062	0.000132418	8.95159e-05	1.47927	OTU00659	Bacteria;Proteobacteria;Alphaproteobacteria;Rhizobiales;Devosiaceae;Devosia;Devosia_unclassified;Devosia_unclassified;	Bacteria	Proteobacteria	Alphaproteobacteria	Rhizobiales	Devosiaceae	Devosia
PHm1	Acer_core.Fagus_core.Picea_core.Pinus_core.Pseudotsuga_core	OTU00665	0.916	0.609	0.664847	0.000303472	5.51353e-05	5.50413	OTU00665	Bacteria;Verrucomicrobiota;Chlamydiae;Chlamydiales;Parachlamydiaceae;Parachlamydiaceae_unclassified;Parachlamydiaceae_unclassified;Parachlamydiaceae_unclassified;	Bacteria	Verrucomicrobiota	Chlamydiae	Chlamydiales	Parachlamydiaceae
PHm1	Acer_core.Fagus_core.Picea_core.Pinus_core.Pseudotsuga_core	OTU00672	1	0.852	0.852	0.000392896	0.000181011	2.17057	OTU00672	Bacteria;Bdellovibrionota;Bdellovibrionia;Bacteriovoracales;Bacteriovoracaceae;Peredibacter;Peredibacter_unclassified;Peredibacter_unclassified;	Bacteria	Bdellovibrionota	Bdellovibrionia	Bacteriovoracales	Bacteriovoracaceae	Peredibacter
PHm1	Acer_core.Fagus_core.Picea_core.Pinus_core.Pseudotsuga_core	OTU00680	0.119	0.119	1	2.48199e-05	0.00017855	0.139008	OTU00680	Bacteria;Proteobacteria;Alphaproteobacteria;Rhizobiales;Rhizobiales_Incertae_Sedis;Bauldia;uncultured_bacterium;uncultured_bacterium_unclassified;	Bacteria	Proteobacteria	Alphaproteobacteria	Rhizobiales	Rhizobiales Incertae Sedis	Bauldia
PHm1	Acer_core.Fagus_core.Picea_core.Pinus_core.Pseudotsuga_core	OTU00685	0.653	0.635	0.972435	9.65622e-05	0.000273188	0.353464	OTU00685	Bacteria;Myxococcota;Myxococcia;Myxococcales;Myxococcaceae;uncultured;uncultured_bacterium;uncultured_bacterium_unclassified;	Bacteria	Myxococcota	Myxococcia	Myxococcales	Myxococcaceae
PHm1	Acer_core.Fagus_core.Picea_core.Pinus_core.Pseudotsuga_core	OTU00686	0.413	0.235	0.569007	6.46992e-05	0.00021328	0.303353	OTU00686	Bacteria;Cyanobacteria;Cyanobacteriia;Chloroplast;Chloroplast_unclassified;Chloroplast_unclassified;Chloroplast_unclassified;Chloroplast_unclassified;	Bacteria	Cyanobacteria	Cyanobacteriia	Chloroplast
PHm1	Acer_core.Fagus_core.Picea_core.Pinus_core.Pseudotsuga_core	OTU00690	0.321	0.165	0.514019	3.88243e-05	3.88782e-05	0.998612	OTU00690	Bacteria;Bacteroidota;Bacteroidia;Sphingobacteriales;Sphingobacteriaceae;Solitalea;uncultured_Bacteroidetes_bacterium;uncultured_Bacteroidetes_bacterium_unclassified;	Bacteria	Bacteroidota	Bacteroidia	Sphingobacteriales	Sphingobacteriaceae	Solitalea
PHm1	Acer_core.Fagus_core.Picea_core.Pinus_core.Pseudotsuga_core	OTU00696	0.92	0.498	0.541304	0.000182716	7.39271e-05	2.47157	OTU00696	Bacteria;Proteobacteria;Alphaproteobacteria;Rhizobiales;Beijerinckiaceae;1174-901-12;uncultured_bacterium;uncultured_bacterium_unclassified;	Bacteria	Proteobacteria	Alphaproteobacteria	Rhizobiales	Beijerinckiaceae	1174-901-12
PHm1	Acer_core.Fagus_core.Picea_core.Pinus_core.Pseudotsuga_core	OTU00698	0.48	0.402	0.8375	4.07146e-05	2.67478e-05	1.52217	OTU00698	Bacteria;Proteobacteria;Alphaproteobacteria;Rhodobacterales;Rhodobacteraceae;Rhodobacteraceae_unclassified;Rhodobacteraceae_unclassified;Rhodobacteraceae_unclassified;	Bacteria	Proteobacteria	Alphaproteobacteria	Rhodobacterales	Rhodobacteraceae
PHm1	Acer_core.Fagus_core.Picea_core.Pinus_core.Pseudotsuga_core	OTU00700	0.839	0.493	0.587604	0.000278346	8.15516e-05	3.41313	OTU00700	Bacteria;Verrucomicrobiota;Chlamydiae;Chlamydiales;Parachlamydiaceae;Candidatus_Protochlamydia;metagenome;metagenome_unclassified;	Bacteria	Verrucomicrobiota	Chlamydiae	Chlamydiales	Parachlamydiaceae	Candidatus Protochlamydia
PHm1	Acer_core.Fagus_core.Picea_core.Pinus_core.Pseudotsuga_core	OTU00705	0.706	0.389	0.550992	0.000197704	5.43678e-05	3.63641	OTU00705	Bacteria;Myxococcota;Polyangia;Haliangiales;Haliangiaceae;Haliangium;Haliangium_unclassified;Haliangium_unclassified;	Bacteria	Myxococcota	Polyangia	Haliangiales	Haliangiaceae	Haliangium
PHm1	Acer_core.Fagus_core.Picea_core.Pinus_core.Pseudotsuga_core	OTU00707	0.474	0.309	0.651899	6.84323e-05	0.000152003	0.450204	OTU00707	Bacteria;Acidobacteriota;Acidobacteriae;Acidobacteriales;uncultured;uncultured_unclassified;uncultured_unclassified;uncultured_unclassified;	Bacteria	Acidobacteriota	Acidobacteriae	Acidobacteriales
PHm1	Acer_core.Fagus_core.Picea_core.Pinus_core.Pseudotsuga_core	OTU00711	0.609	0.415	0.681445	5.53872e-05	4.21088e-05	1.31534	OTU00711	Bacteria;Actinobacteriota;Actinobacteria;Propionibacteriales;Nocardioidaceae;Nocardioides;Nocardioides_dilutus;Nocardioides_dilutus_unclassified;	Bacteria	Actinobacteriota	Actinobacteria	Propionibacteriales	Nocardioidaceae	Nocardioides	Nocardioides dilutus
PHm1	Acer_core.Fagus_core.Picea_core.Pinus_core.Pseudotsuga_core	OTU00715	0.994	0.802	0.806841	0.000221703	8.885e-05	2.49525	OTU00715	Bacteria;Proteobacteria;Alphaproteobacteria;Caulobacterales;Caulobacteraceae;uncultured;uncultured_Alphaproteobacteria_bacterium;uncultured_Alphaproteobacteria_bacterium_unclassified;	Bacteria	Proteobacteria	Alphaproteobacteria	Caulobacterales	Caulobacteraceae
PHm1	Acer_core.Fagus_core.Picea_core.Pinus_core.Pseudotsuga_core	OTU00718	0.942	0.67	0.711253	0.000184138	7.22898e-05	2.54723	OTU00718	Bacteria;Proteobacteria;Alphaproteobacteria;Caulobacterales;Caulobacteraceae;Brevundimonas;Brevundimonas_unclassified;Brevundimonas_unclassified;	Bacteria	Proteobacteria	Alphaproteobacteria	Caulobacterales	Caulobacteraceae	Brevundimonas
PHm1	Acer_core.Fagus_core.Picea_core.Pinus_core.Pseudotsuga_core	OTU00720	0.346	0.303	0.875723	3.39685e-05	6.18731e-05	0.549003	OTU00720	Bacteria;Actinobacteriota;Thermoleophilia;Gaiellales;Gaiellaceae;Gaiella;Gaiella_unclassified;Gaiella_unclassified;	Bacteria	Actinobacteriota	Thermoleophilia	Gaiellales	Gaiellaceae	Gaiella
PHm1	Acer_core.Fagus_core.Picea_core.Pinus_core.Pseudotsuga_core	OTU00725	0.08	0.08	1	2.73052e-05	6.2007e-06	4.40356	OTU00725	Bacteria;Proteobacteria;Alphaproteobacteria;Azospirillales;Azospirillaceae;Azospirillum_sp._MIMtkN9;Azospirillum_sp._MIMtkN9_unclassified;Azospirillum_sp._MIMtkN9_unclassified;	Bacteria	Proteobacteria	Alphaproteobacteria	Azospirillales	Azospirillaceae	Azospirillum sp. MIMtkN9
PHm1	Acer_core.Fagus_core.Picea_core.Pinus_core.Pseudotsuga_core	OTU00731	0.285	0.285	1	6.06993e-05	4.0205e-06	15.0974	OTU00731	Bacteria;Actinobacteriota;Actinobacteria;Pseudonocardiales;Pseudonocardiaceae;Goodfellowiella;Goodfellowiella_coeruleoviolacea;Goodfellowiella_coeruleoviolacea_unclassified;	Bacteria	Actinobacteriota	Actinobacteria	Pseudonocardiales	Pseudonocardiaceae	Goodfellowiella	Goodfellowiella coeruleoviolacea
PHm1	Acer_core.Fagus_core.Picea_core.Pinus_core.Pseudotsuga_core	OTU00733	0.997	0.473	0.474423	0.000219796	0.000146934	1.49588	OTU00733	Bacteria;Proteobacteria;Gammaproteobacteria;Burkholderiales;Comamonadaceae;Comamonadaceae_unclassified;Comamonadaceae_unclassified;Comamonadaceae_unclassified;	Bacteria	Proteobacteria	Gammaproteobacteria	Burkholderiales	Comamonadaceae
PHm1	Acer_core.Fagus_core.Picea_core.Pinus_core.Pseudotsuga_core	OTU00740	1	0.802	0.802	0.000363818	0.000120771	3.01247	OTU00740	Bacteria;Proteobacteria;Alphaproteobacteria;Rhizobiales;Rhizobiaceae;Aureimonas;Aureimonas_unclassified;Aureimonas_unclassified;	Bacteria	Proteobacteria	Alphaproteobacteria	Rhizobiales	Rhizobiaceae	Aureimonas
PHm1	Acer_core.Fagus_core.Picea_core.Pinus_core.Pseudotsuga_core	OTU00743	0.28	0.28	1	3.63911e-05	4.1153e-05	0.88429	OTU00743	Bacteria;Proteobacteria;Gammaproteobacteria;Burkholderiales;Methylophilaceae;uncultured;metagenome;metagenome_unclassified;	Bacteria	Proteobacteria	Gammaproteobacteria	Burkholderiales	Methylophilaceae
PHm1	Acer_core.Fagus_core.Picea_core.Pinus_core.Pseudotsuga_core	OTU00747	0.741	0.394	0.531714	9.44442e-05	0.000103668	0.911027	OTU00747	Bacteria;Proteobacteria;Alphaproteobacteria;Sphingomonadales;Sphingomonadaceae;Altererythrobacter;Altererythrobacter_unclassified;Altererythrobacter_unclassified;	Bacteria	Proteobacteria	Alphaproteobacteria	Sphingomonadales	Sphingomonadaceae	Altererythrobacter
PHm1	Acer_core.Fagus_core.Picea_core.Pinus_core.Pseudotsuga_core	OTU00750	0.806	0.433	0.537221	7.24997e-05	6.09973e-05	1.18857	OTU00750	Bacteria;Actinobacteriota;Thermoleophilia;Solirubrobacterales;67-14;metagenome;metagenome_unclassified;metagenome_unclassified;	Bacteria	Actinobacteriota	Thermoleophilia	Solirubrobacterales	67-14
PHm1	Acer_core.Fagus_core.Picea_core.Pinus_core.Pseudotsuga_core	OTU00752	1	0.81	0.81	0.000367992	0.000153134	2.40307	OTU00752	Bacteria;Proteobacteria;Gammaproteobacteria;Pseudomonadales;Pseudomonadaceae;Pseudomonas;Pseudomonas_xanthomarina;Pseudomonas_xanthomarina_unclassified;	Bacteria	Proteobacteria	Gammaproteobacteria	Pseudomonadales	Pseudomonadaceae	Pseudomonas	Pseudomonas xanthomarina
PHm1	Acer_core.Fagus_core.Picea_core.Pinus_core.Pseudotsuga_core	OTU00763	0.831	0.468	0.563177	0.000130781	9.12371e-05	1.43341	OTU00763	Bacteria;Verrucomicrobiota;Verrucomicrobiae;Chthoniobacterales;Terrimicrobiaceae;Terrimicrobium;uncultured_bacterium;uncultured_bacterium_unclassified;	Bacteria	Verrucomicrobiota	Verrucomicrobiae	Chthoniobacterales	Terrimicrobiaceae	Terrimicrobium
PHm1	Acer_core.Fagus_core.Picea_core.Pinus_core.Pseudotsuga_core	OTU00766	0.939	0.515	0.548456	0.000101912	0.00010896	0.935316	OTU00766	Bacteria;Actinobacteriota;Actinobacteria;Pseudonocardiales;Pseudonocardiaceae;Pseudonocardia;uncultured_bacterium;uncultured_bacterium_unclassified;	Bacteria	Actinobacteriota	Actinobacteria	Pseudonocardiales	Pseudonocardiaceae	Pseudonocardia
PHm1	Acer_core.Fagus_core.Picea_core.Pinus_core.Pseudotsuga_core	OTU00779	0.114	0.094	0.824561	3.51804e-05	2.1071e-05	1.66961	OTU00779	Bacteria;Proteobacteria;Alphaproteobacteria;Caulobacterales;Caulobacteraceae;Phenylobacterium;Phenylobacterium_unclassified;Phenylobacterium_unclassified;	Bacteria	Proteobacteria	Alphaproteobacteria	Caulobacterales	Caulobacteraceae	Phenylobacterium
PHm1	Acer_core.Fagus_core.Picea_core.Pinus_core.Pseudotsuga_core	OTU00782	0.862	0.768	0.890951	0.00014305	6.15904e-05	2.32261	OTU00782	Bacteria;Planctomycetota;Planctomycetes;Isosphaerales;Isosphaeraceae;Isosphaeraceae_unclassified;Isosphaeraceae_unclassified;Isosphaeraceae_unclassified;	Bacteria	Planctomycetota	Planctomycetes	Isosphaerales	Isosphaeraceae
PHm1	Acer_core.Fagus_core.Picea_core.Pinus_core.Pseudotsuga_core	OTU00786	1	1	1	0.000525342	6.19016e-05	8.48672	OTU00786	Bacteria;Firmicutes;Symbiobacteriia;Symbiobacteriales;Caldinitratiruptor;Caldinitratiruptor_microaerophilus;Caldinitratiruptor_microaerophilus_unclassified;Caldinitratiruptor_microaerophilus_unclassified;	Bacteria	Firmicutes	Symbiobacteriia	Symbiobacteriales	Caldinitratiruptor	Caldinitratiruptor microaerophilus
PHm1	Acer_core.Fagus_core.Picea_core.Pinus_core.Pseudotsuga_core	OTU00793	0.999	0.817	0.817818	0.000308584	7.6501e-05	4.03372	OTU00793	Bacteria;Proteobacteria;Alphaproteobacteria;Rhizobiales;Beijerinckiaceae;Methylobacterium-Methylorubrum;Methylobacterium_hispanicum;Methylobacterium_hispanicum_unclassified;	Bacteria	Proteobacteria	Alphaproteobacteria	Rhizobiales	Beijerinckiaceae	Methylobacterium-Methylorubrum	Methylobacterium hispanicum
PHm1	Acer_core.Fagus_core.Picea_core.Pinus_core.Pseudotsuga_core	OTU00794	0.28	0.16	0.571429	5.50824e-05	1.70579e-05	3.22914	OTU00794	Bacteria;Proteobacteria;Alphaproteobacteria;Caulobacterales;Caulobacteraceae;uncultured;uncultured_unclassified;uncultured_unclassified;	Bacteria	Proteobacteria	Alphaproteobacteria	Caulobacterales	Caulobacteraceae
PHm1	Acer_core.Fagus_core.Picea_core.Pinus_core.Pseudotsuga_core	OTU00795	0.545	0.451	0.827523	0.000244447	3.70429e-05	6.59903	OTU00795	Bacteria;Actinobacteriota;Actinobacteria;Frankiales;Acidothermaceae;Acidothermus;uncultured_soil_bacterium;uncultured_soil_bacterium_unclassified;	Bacteria	Actinobacteriota	Actinobacteria	Frankiales	Acidothermaceae	Acidothermus
PHm1	Acer_core.Fagus_core.Picea_core.Pinus_core.Pseudotsuga_core	OTU00802	0.991	0.63	0.635721	0.000150342	6.87007e-05	2.18836	OTU00802	Bacteria;Myxococcota;Polyangia;Polyangiales;Polyangiaceae;Pajaroellobacter;Pajaroellobacter_unclassified;Pajaroellobacter_unclassified;	Bacteria	Myxococcota	Polyangia	Polyangiales	Polyangiaceae	Pajaroellobacter
PHm1	Acer_core.Fagus_core.Picea_core.Pinus_core.Pseudotsuga_core	OTU00806	0.668	0.39	0.583832	9.45454e-05	4.06222e-05	2.32743	OTU00806	Bacteria;Bacteroidota;Bacteroidia;Cytophagales;Hymenobacteraceae;Hymenobacter;uncultured_bacterium;uncultured_bacterium_unclassified;	Bacteria	Bacteroidota	Bacteroidia	Cytophagales	Hymenobacteraceae	Hymenobacter
PHm1	Acer_core.Fagus_core.Picea_core.Pinus_core.Pseudotsuga_core	OTU00809	0.895	0.676	0.755307	0.000159481	8.82767e-05	1.8066	OTU00809	Bacteria;Proteobacteria;Alphaproteobacteria;Caulobacterales;Caulobacteraceae;Caulobacter;metagenome;metagenome_unclassified;	Bacteria	Proteobacteria	Alphaproteobacteria	Caulobacterales	Caulobacteraceae	Caulobacter
PHm1	Acer_core.Fagus_core.Picea_core.Pinus_core.Pseudotsuga_core	OTU00811	0.541	0.294	0.543438	7.5729e-05	0.000188991	0.400701	OTU00811	Bacteria;Acidobacteriota;Acidobacteriae;Acidobacteriales;Acidobacteriaceae_(Subgroup_1);Granulicella;Granulicella_unclassified;Granulicella_unclassified;	Bacteria	Acidobacteriota	Acidobacteriae	Acidobacteriales	Acidobacteriaceae (Subgroup 1)	Granulicella
PHm1	Acer_core.Fagus_core.Picea_core.Pinus_core.Pseudotsuga_core	OTU00816	0.283	0.283	1	7.06541e-05	1.05001e-05	6.72892	OTU00816	Bacteria;Proteobacteria;Gammaproteobacteria;Xanthomonadales;Xanthomonadaceae;Lysobacter;Lysobacter_unclassified;Lysobacter_unclassified;	Bacteria	Proteobacteria	Gammaproteobacteria	Xanthomonadales	Xanthomonadaceae	Lysobacter
PHm1	Acer_core.Fagus_core.Picea_core.Pinus_core.Pseudotsuga_core	OTU00829	0.871	0.412	0.47302	0.000114785	6.72976e-05	1.70564	OTU00829	Bacteria;Actinobacteriota;Actinobacteria;Propionibacteriales;Nocardioidaceae;Nocardioides;Nocardioides_unclassified;Nocardioides_unclassified;	Bacteria	Actinobacteriota	Actinobacteria	Propionibacteriales	Nocardioidaceae	Nocardioides
PHm1	Acer_core.Fagus_core.Picea_core.Pinus_core.Pseudotsuga_core	OTU00833	0.868	0.852	0.981567	0.000193463	1.81346e-05	10.6682	OTU00833	Bacteria;Proteobacteria;Alphaproteobacteria;Acetobacterales;Acetobacteraceae;uncultured;uncultured_bacterium;uncultured_bacterium_unclassified;	Bacteria	Proteobacteria	Alphaproteobacteria	Acetobacterales	Acetobacteraceae
PHm1	Acer_core.Fagus_core.Picea_core.Pinus_core.Pseudotsuga_core	OTU00837	0.364	0.364	1	4.51235e-05	0.000113829	0.396416	OTU00837	Bacteria;Bacteroidota;Bacteroidia;Chitinophagales;Chitinophagaceae;Chitinophagaceae_unclassified;Chitinophagaceae_unclassified;Chitinophagaceae_unclassified;	Bacteria	Bacteroidota	Bacteroidia	Chitinophagales	Chitinophagaceae
PHm1	Acer_core.Fagus_core.Picea_core.Pinus_core.Pseudotsuga_core	OTU00841	0.342	0.227	0.663743	3.49493e-05	0.000220912	0.158205	OTU00841	Bacteria;Bacteroidota;Bacteroidia;Flavobacteriales;Weeksellaceae;Chryseobacterium;Chryseobacterium_sp._T16E-39;Chryseobacterium_sp._T16E-39_unclassified;	Bacteria	Bacteroidota	Bacteroidia	Flavobacteriales	Weeksellaceae	Chryseobacterium	Chryseobacterium sp. T16E-39
PHm1	Acer_core.Fagus_core.Picea_core.Pinus_core.Pseudotsuga_core	OTU00843	0.652	0.462	0.708589	9.84718e-05	5.58743e-05	1.76238	OTU00843	Bacteria;Bdellovibrionota;Bdellovibrionia;Bdellovibrionales;Bdellovibrionaceae;Bdellovibrio;uncultured_bacterium;uncultured_bacterium_unclassified;	Bacteria	Bdellovibrionota	Bdellovibrionia	Bdellovibrionales	Bdellovibrionaceae	Bdellovibrio
PHm1	Acer_core.Fagus_core.Picea_core.Pinus_core.Pseudotsuga_core	OTU00844	0.987	0.914	0.926039	0.000258332	6.13256e-05	4.21247	OTU00844	Bacteria;Deinococcota;Deinococci;Thermales;Thermaceae;Thermus;uncultured_Thermus_sp.;uncultured_Thermus_sp._unclassified;	Bacteria	Deinococcota	Deinococci	Thermales	Thermaceae	Thermus
PHm1	Acer_core.Fagus_core.Picea_core.Pinus_core.Pseudotsuga_core	OTU00853	0.796	0.639	0.802764	0.000148276	2.01457e-05	7.36016	OTU00853	Bacteria;Proteobacteria;Gammaproteobacteria;Gammaproteobacteria_Incertae_Sedis;Unknown_Family;Acidibacter;Acidibacter_unclassified;Acidibacter_unclassified;	Bacteria	Proteobacteria	Gammaproteobacteria	Gammaproteobacteria Incertae Sedis	Unknown Family	Acidibacter
PHm1	Acer_core.Fagus_core.Picea_core.Pinus_core.Pseudotsuga_core	OTU00855	0.835	0.759	0.908982	0.000151439	3.82165e-05	3.96267	OTU00855	Bacteria;Bacteroidota;Bacteroidia;Chitinophagales;Chitinophagaceae;Terrimonas;metagenome;metagenome_unclassified;	Bacteria	Bacteroidota	Bacteroidia	Chitinophagales	Chitinophagaceae	Terrimonas
PHm1	Acer_core.Fagus_core.Picea_core.Pinus_core.Pseudotsuga_core	OTU00857	0.983	0.564	0.573754	0.000203578	0.000100914	2.01734	OTU00857	Bacteria;Proteobacteria;Gammaproteobacteria;Enterobacterales;Enterobacteriaceae;Escherichia-Shigella;Escherichia_coli;Escherichia_coli_unclassified;	Bacteria	Proteobacteria	Gammaproteobacteria	Enterobacterales	Enterobacteriaceae	Escherichia-Shigella	Escherichia coli
PHm1	Acer_core.Fagus_core.Picea_core.Pinus_core.Pseudotsuga_core	OTU00868	0.524	0.488	0.931298	8.50392e-05	3.45072e-05	2.46439	OTU00868	Bacteria;Acidobacteriota;Acidobacteriae;Acidobacteriales;Koribacteraceae;Candidatus_Koribacter;uncultured_bacterium;uncultured_bacterium_unclassified;	Bacteria	Acidobacteriota	Acidobacteriae	Acidobacteriales	Koribacteraceae	Candidatus Koribacter
PHm1	Acer_core.Fagus_core.Picea_core.Pinus_core.Pseudotsuga_core	OTU00875	0.95	0.601	0.632632	0.000202205	7.71809e-05	2.61988	OTU00875	Bacteria;Firmicutes;Bacilli;Staphylococcales;Staphylococcaceae;Staphylococcus;Staphylococcus_aureus;Staphylococcus_aureus_unclassified;	Bacteria	Firmicutes	Bacilli	Staphylococcales	Staphylococcaceae	Staphylococcus	Staphylococcus aureus
PHm1	Acer_core.Fagus_core.Picea_core.Pinus_core.Pseudotsuga_core	OTU00879	0.549	0.378	0.688525	5.39507e-05	6.20804e-05	0.869047	OTU00879	Bacteria;Actinobacteriota;Acidimicrobiia;Microtrichales;Ilumatobacteraceae;Ilumatobacter;Ilumatobacter_unclassified;Ilumatobacter_unclassified;	Bacteria	Actinobacteriota	Acidimicrobiia	Microtrichales	Ilumatobacteraceae	Ilumatobacter
PHm1	Acer_core.Fagus_core.Picea_core.Pinus_core.Pseudotsuga_core	OTU00887	0.847	0.816	0.9634	0.000178294	2.42342e-05	7.35714	OTU00887	Bacteria;Verrucomicrobiota;Verrucomicrobiae;Methylacidiphilales;Methylacidiphilaceae;uncultured;Verrucomicrobium_sp._GAS474;Verrucomicrobium_sp._GAS474_unclassified;	Bacteria	Verrucomicrobiota	Verrucomicrobiae	Methylacidiphilales	Methylacidiphilaceae		Verrucomicrobium sp. GAS474
PHm1	Acer_core.Fagus_core.Picea_core.Pinus_core.Pseudotsuga_core	OTU00895	0.706	0.255	0.36119	8.18241e-05	6.39273e-05	1.27996	OTU00895	Bacteria;Proteobacteria;Gammaproteobacteria;Gammaproteobacteria_Incertae_Sedis;Unknown_Family;uncultured_soil_bacterium;uncultured_soil_bacterium_unclassified;uncultured_soil_bacterium_unclassified;	Bacteria	Proteobacteria	Gammaproteobacteria	Gammaproteobacteria Incertae Sedis	Unknown Family
PHm1	Acer_core.Fagus_core.Picea_core.Pinus_core.Pseudotsuga_core	OTU00897	0.538	0.223	0.414498	6.75231e-05	4.84752e-05	1.39294	OTU00897	Bacteria;Proteobacteria;Alphaproteobacteria;Acetobacterales;Acetobacteraceae;uncultured;metagenome;metagenome_unclassified;	Bacteria	Proteobacteria	Alphaproteobacteria	Acetobacterales	Acetobacteraceae
PHm1	Acer_core.Fagus_core.Picea_core.Pinus_core.Pseudotsuga_core	OTU00898	0.882	0.748	0.848073	9.73645e-05	5.86077e-05	1.66129	OTU00898	Bacteria;WPS-2;metagenome;metagenome_unclassified;metagenome_unclassified;metagenome_unclassified;metagenome_unclassified;metagenome_unclassified;	Bacteria	WPS-2
PHm1	Acer_core.Fagus_core.Picea_core.Pinus_core.Pseudotsuga_core	OTU00899	0.99	0.99	1	0.000831661	3.46665e-06	239.903	OTU00899	Bacteria;Gemmatimonadota;Longimicrobia;Longimicrobiales;Longimicrobiaceae;YC-ZSS-LKJ147;metagenome;metagenome_unclassified;	Bacteria	Gemmatimonadota	Longimicrobia	Longimicrobiales	Longimicrobiaceae	YC-ZSS-LKJ147
PHm1	Acer_core.Fagus_core.Picea_core.Pinus_core.Pseudotsuga_core	OTU00907	0.803	0.307	0.382316	8.94721e-05	8.23852e-05	1.08602	OTU00907	Bacteria;Proteobacteria;Alphaproteobacteria;Rhizobiales;Beijerinckiaceae;uncultured;uncultured_unclassified;uncultured_unclassified;	Bacteria	Proteobacteria	Alphaproteobacteria	Rhizobiales	Beijerinckiaceae
PHm1	Acer_core.Fagus_core.Picea_core.Pinus_core.Pseudotsuga_core	OTU00914	0.926	0.877	0.947084	0.000160583	4.14431e-05	3.87477	OTU00914	Bacteria;Planctomycetota;Planctomycetes;Isosphaerales;Isosphaeraceae;Aquisphaera;uncultured_bacterium;uncultured_bacterium_unclassified;	Bacteria	Planctomycetota	Planctomycetes	Isosphaerales	Isosphaeraceae	Aquisphaera
PHm1	Acer_core.Fagus_core.Picea_core.Pinus_core.Pseudotsuga_core	OTU00915	0.975	0.97	0.994872	0.000378024	3.72524e-05	10.1476	OTU00915	Bacteria;Proteobacteria;Alphaproteobacteria;Rickettsiales;Mitochondria;Mitochondria_unclassified;Mitochondria_unclassified;Mitochondria_unclassified;	Bacteria	Proteobacteria	Alphaproteobacteria	Rickettsiales	Mitochondria
PHm1	Acer_core.Fagus_core.Picea_core.Pinus_core.Pseudotsuga_core	OTU00920	0.999	0.996	0.996997	0.000456172	2.81871e-05	16.1837	OTU00920	Bacteria;Myxococcota;Polyangia;Polyangiales;Sandaracinaceae;uncultured;uncultured_unclassified;uncultured_unclassified;	Bacteria	Myxococcota	Polyangia	Polyangiales	Sandaracinaceae
PHm1	Acer_core.Fagus_core.Picea_core.Pinus_core.Pseudotsuga_core	OTU00923	0.381	0.381	1	0.000131252	5.45423e-06	24.0642	OTU00923	Bacteria;Dependentiae;Babeliae;Babeliales;Vermiphilaceae;Vermiphilaceae_unclassified;Vermiphilaceae_unclassified;Vermiphilaceae_unclassified;	Bacteria	Dependentiae	Babeliae	Babeliales	Vermiphilaceae
PHm1	Acer_core.Fagus_core.Picea_core.Pinus_core.Pseudotsuga_core	OTU00927	0.127	0.104	0.818898	0.000136067	1.60849e-05	8.45928	OTU00927	Bacteria;Planctomycetota;Phycisphaerae;Tepidisphaerales;WD2101_soil_group;uncultured_bacterium;uncultured_bacterium_unclassified;uncultured_bacterium_unclassified;	Bacteria	Planctomycetota	Phycisphaerae	Tepidisphaerales	WD2101 soil group
PHm1	Acer_core.Fagus_core.Picea_core.Pinus_core.Pseudotsuga_core	OTU00930	0.555	0.483	0.87027	6.05153e-05	3.01585e-05	2.00658	OTU00930	Bacteria;Acidobacteriota;Blastocatellia;Blastocatellales;Blastocatellaceae;Stenotrophobacter;uncultured_bacterium;uncultured_bacterium_unclassified;	Bacteria	Acidobacteriota	Blastocatellia	Blastocatellales	Blastocatellaceae	Stenotrophobacter
PHm1	Acer_core.Fagus_core.Picea_core.Pinus_core.Pseudotsuga_core	OTU00931	0.1	0.1	1	1.97917e-05	0.000116434	0.169982	OTU00931	Bacteria;Proteobacteria;Alphaproteobacteria;Rhodospirillales;uncultured;uncultured_Rhodospirillaceae_bacterium;uncultured_Rhodospirillaceae_bacterium_unclassified;uncultured_Rhodospirillaceae_bacterium_unclassified;	Bacteria	Proteobacteria	Alphaproteobacteria	Rhodospirillales
PHm1	Acer_core.Fagus_core.Picea_core.Pinus_core.Pseudotsuga_core	OTU00938	0.278	0.165	0.593525	6.77827e-05	3.77744e-05	1.79441	OTU00938	Bacteria;Planctomycetota;Planctomycetes;Isosphaerales;Isosphaeraceae;Aquisphaera;Aquisphaera_unclassified;Aquisphaera_unclassified;	Bacteria	Planctomycetota	Planctomycetes	Isosphaerales	Isosphaeraceae	Aquisphaera
PHm1	Acer_core.Fagus_core.Picea_core.Pinus_core.Pseudotsuga_core	OTU00943	0.817	0.587	0.718482	0.000120427	2.85857e-05	4.21286	OTU00943	Bacteria;Proteobacteria;Gammaproteobacteria;Xanthomonadales;Xanthomonadaceae;Arenimonas;uncultured_bacterium;uncultured_bacterium_unclassified;	Bacteria	Proteobacteria	Gammaproteobacteria	Xanthomonadales	Xanthomonadaceae	Arenimonas
PHm1	Acer_core.Fagus_core.Picea_core.Pinus_core.Pseudotsuga_core	OTU00953	0.019	0.019	1	1.91471e-05	7.47096e-05	0.256287	OTU00953	Bacteria;Bacteroidota;Bacteroidia;Flavobacteriales;Flavobacteriaceae;Flavobacterium;arsenic-oxidizing_bacterium_B02;arsenic-oxidizing_bacterium_B02_unclassified;	Bacteria	Bacteroidota	Bacteroidia	Flavobacteriales	Flavobacteriaceae	Flavobacterium	arsenic-oxidizing bacterium B02
PHm1	Acer_core.Fagus_core.Picea_core.Pinus_core.Pseudotsuga_core	OTU00960	0.15	0.091	0.606667	4.2358e-05	5.36375e-05	0.789708	OTU00960	Bacteria;Gemmatimonadota;Gemmatimonadetes;Gemmatimonadales;Gemmatimonadaceae;Gemmatimonas;Gemmatimonas_unclassified;Gemmatimonas_unclassified;	Bacteria	Gemmatimonadota	Gemmatimonadetes	Gemmatimonadales	Gemmatimonadaceae	Gemmatimonas
PHm1	Acer_core.Fagus_core.Picea_core.Pinus_core.Pseudotsuga_core	OTU00964	0.039	0.039	1	1.13694e-05	0	Inf	OTU00964	Bacteria;Proteobacteria;Gammaproteobacteria;Gammaproteobacteria_Incertae_Sedis;Unknown_Family;Unknown_Family_unclassified;Unknown_Family_unclassified;Unknown_Family_unclassified;	Bacteria	Proteobacteria	Gammaproteobacteria	Gammaproteobacteria Incertae Sedis	Unknown Family
PHm1	Acer_core.Fagus_core.Picea_core.Pinus_core.Pseudotsuga_core	OTU00967	0.539	0.294	0.545455	4.58643e-05	6.55027e-05	0.700189	OTU00967	Bacteria;Proteobacteria;Alphaproteobacteria;Rhodospirillales;Magnetospirillaceae;Telmatospirillum;uncultured_bacterium;uncultured_bacterium_unclassified;	Bacteria	Proteobacteria	Alphaproteobacteria	Rhodospirillales	Magnetospirillaceae	Telmatospirillum
PHm1	Acer_core.Fagus_core.Picea_core.Pinus_core.Pseudotsuga_core	OTU00970	0.07	0.07	1	1.41781e-05	3.40941e-05	0.41585	OTU00970	Bacteria;Chloroflexi;Ktedonobacteria;Ktedonobacterales;Ktedonobacteraceae;Ktedonobacter;Ktedonobacter_unclassified;Ktedonobacter_unclassified;	Bacteria	Chloroflexi	Ktedonobacteria	Ktedonobacterales	Ktedonobacteraceae	Ktedonobacter
PHm1	Acer_core.Fagus_core.Picea_core.Pinus_core.Pseudotsuga_core	OTU00972	0.945	0.69	0.730159	0.000175984	6.27354e-05	2.80518	OTU00972	Archaea;Halobacterota;Halobacteria;Halobacterales;Haloferacaceae;Haloparvum;uncultured_archaeon_A07HR60;uncultured_archaeon_A07HR60_unclassified;	Archaea	Halobacterota	Halobacteria	Halobacterales	Haloferacaceae	Haloparvum
PHm1	Acer_core.Fagus_core.Picea_core.Pinus_core.Pseudotsuga_core	OTU00982	0.796	0.388	0.487437	7.56198e-05	9.04354e-05	0.836176	OTU00982	Bacteria;Bacteroidota;Bacteroidia;Sphingobacteriales;env.OPS_17;env.OPS_17_unclassified;env.OPS_17_unclassified;env.OPS_17_unclassified;	Bacteria	Bacteroidota	Bacteroidia	Sphingobacteriales	env.OPS 17
PHm1	Acer_core.Fagus_core.Picea_core.Pinus_core.Pseudotsuga_core	OTU00983	0.901	0.394	0.437292	9.63691e-05	0.000110919	0.868826	OTU00983	Bacteria;Bacteroidota;Bacteroidia;Chitinophagales;Chitinophagaceae;Edaphobaculum;metagenome;metagenome_unclassified;	Bacteria	Bacteroidota	Bacteroidia	Chitinophagales	Chitinophagaceae	Edaphobaculum
PHm1	Acer_core.Fagus_core.Picea_core.Pinus_core.Pseudotsuga_core	OTU00991	0.137	0.083	0.605839	2.51412e-05	2.2859e-05	1.09984	OTU00991	Bacteria;Proteobacteria;Alphaproteobacteria;Rhizobiales;A0839;A0839_unclassified;A0839_unclassified;A0839_unclassified;	Bacteria	Proteobacteria	Alphaproteobacteria	Rhizobiales	A0839
PHm1	Acer_core.Fagus_core.Picea_core.Pinus_core.Pseudotsuga_core	OTU00992	0.979	0.672	0.686415	0.000195793	0.000122243	1.60167	OTU00992	Bacteria;Actinobacteriota;Actinobacteria;Micrococcales;Micrococcaceae;Arthrobacter;Arthrobacter_unclassified;Arthrobacter_unclassified;	Bacteria	Actinobacteriota	Actinobacteria	Micrococcales	Micrococcaceae	Arthrobacter
PHm1	Acer_core.Fagus_core.Picea_core.Pinus_core.Pseudotsuga_core	OTU00993	0.754	0.444	0.588859	0.000146548	5.63127e-05	2.6024	OTU00993	Bacteria;Gemmatimonadota;Longimicrobia;Longimicrobiales;Longimicrobiaceae;Longimicrobium;uncultured_bacterium;uncultured_bacterium_unclassified;	Bacteria	Gemmatimonadota	Longimicrobia	Longimicrobiales	Longimicrobiaceae	Longimicrobium
PHm1	Acer_core.Fagus_core.Picea_core.Pinus_core.Pseudotsuga_core	OTU00998	0.933	0.672	0.720257	0.000112714	6.54344e-05	1.72255	OTU00998	Bacteria;Actinobacteriota;Acidimicrobiia;uncultured;uncultured_unclassified;uncultured_unclassified;uncultured_unclassified;uncultured_unclassified;	Bacteria	Actinobacteriota	Acidimicrobiia
PHm1	Acer_core.Fagus_core.Picea_core.Pinus_core.Pseudotsuga_core	OTU01000	0.908	0.61	0.671806	0.000167777	7.98877e-05	2.10016	OTU01000	Bacteria;Proteobacteria;Alphaproteobacteria;Sphingomonadales;Sphingomonadaceae;Sphingomonas;uncultured_Sphingomonadaceae_bacterium;uncultured_Sphingomonadaceae_bacterium_unclassified;	Bacteria	Proteobacteria	Alphaproteobacteria	Sphingomonadales	Sphingomonadaceae	Sphingomonas
PHm1	Acer_core.Fagus_core.Picea_core.Pinus_core.Pseudotsuga_core	OTU01002	0.957	0.615	0.642633	0.000169741	8.3021e-05	2.04455	OTU01002	Bacteria;Firmicutes;Bacilli;Alicyclobacillales;Alicyclobacillaceae;Tumebacillus;Tumebacillus_permanentifrigoris;Tumebacillus_permanentifrigoris_unclassified;	Bacteria	Firmicutes	Bacilli	Alicyclobacillales	Alicyclobacillaceae	Tumebacillus	Tumebacillus permanentifrigoris
PHm1	Acer_core.Fagus_core.Picea_core.Pinus_core.Pseudotsuga_core	OTU01003	0.145	0.137	0.944828	8.81157e-05	4.92571e-05	1.78889	OTU01003	Bacteria;Proteobacteria;Gammaproteobacteria;Salinisphaerales;Solimonadaceae;Nevskia;uncultured_bacterium;uncultured_bacterium_unclassified;	Bacteria	Proteobacteria	Gammaproteobacteria	Salinisphaerales	Solimonadaceae	Nevskia
PHm1	Acer_core.Fagus_core.Picea_core.Pinus_core.Pseudotsuga_core	OTU01008	0.55	0.502	0.912727	9.32104e-05	4.20761e-05	2.21528	OTU01008	Bacteria;Bacteroidota;Bacteroidia;Sphingobacteriales;CWT_CU03-E12;bacterium_enrichment_culture_clone_auto79_4W;bacterium_enrichment_culture_clone_auto79_4W_unclassified;bacterium_enrichment_culture_clone_auto79_4W_unclassified;	Bacteria	Bacteroidota	Bacteroidia	Sphingobacteriales	CWT CU03-E12	bacterium enrichment culture clone auto79 4W
PHm1	Acer_core.Fagus_core.Picea_core.Pinus_core.Pseudotsuga_core	OTU01010	0.387	0.387	1	0.000131244	4.30246e-05	3.05043	OTU01010	Bacteria;Bacteroidota;Bacteroidia;Cytophagales;Microscillaceae;uncultured;uncultured_unclassified;uncultured_unclassified;	Bacteria	Bacteroidota	Bacteroidia	Cytophagales	Microscillaceae
PHm1	Acer_core.Fagus_core.Picea_core.Pinus_core.Pseudotsuga_core	OTU01012	0.325	0.325	1	0.000148671	1.66625e-06	89.2251	OTU01012	Bacteria;Proteobacteria;Alphaproteobacteria;Acetobacterales;Acetobacteraceae;Rhodopila;uncultured_bacterium;uncultured_bacterium_unclassified;	Bacteria	Proteobacteria	Alphaproteobacteria	Acetobacterales	Acetobacteraceae	Rhodopila
PHm1	Acer_core.Fagus_core.Picea_core.Pinus_core.Pseudotsuga_core	OTU01014	0.267	0.234	0.876404	6.81546e-05	2.27404e-05	2.99706	OTU01014	Bacteria;Proteobacteria;Alphaproteobacteria;Rhizobiales;Beijerinckiaceae;Beijerinckiaceae_unclassified;Beijerinckiaceae_unclassified;Beijerinckiaceae_unclassified;	Bacteria	Proteobacteria	Alphaproteobacteria	Rhizobiales	Beijerinckiaceae
PHm1	Acer_core.Fagus_core.Picea_core.Pinus_core.Pseudotsuga_core	OTU01023	0.748	0.53	0.708556	0.00014924	4.94029e-05	3.02088	OTU01023	Bacteria;Planctomycetota;Planctomycetes;Isosphaerales;Isosphaeraceae;uncultured;uncultured_bacterium;uncultured_bacterium_unclassified;	Bacteria	Planctomycetota	Planctomycetes	Isosphaerales	Isosphaeraceae
PHm1	Acer_core.Fagus_core.Picea_core.Pinus_core.Pseudotsuga_core	OTU01024	0.481	0.28	0.582121	8.40726e-05	2.81332e-05	2.98838	OTU01024	Bacteria;Bacteroidota;Bacteroidia;Sphingobacteriales;Sphingobacteriaceae;Mucilaginibacter;Mucilaginibacter_unclassified;Mucilaginibacter_unclassified;	Bacteria	Bacteroidota	Bacteroidia	Sphingobacteriales	Sphingobacteriaceae	Mucilaginibacter
PHm1	Acer_core.Fagus_core.Picea_core.Pinus_core.Pseudotsuga_core	OTU01029	0.438	0.248	0.56621	3.51906e-05	7.07187e-05	0.497614	OTU01029	Bacteria;Proteobacteria;Alphaproteobacteria;uncultured;uncultured_Rhizobiales_bacterium;uncultured_Rhizobiales_bacterium_unclassified;uncultured_Rhizobiales_bacterium_unclassified;uncultured_Rhizobiales_bacterium_unclassified;	Bacteria	Proteobacteria	Alphaproteobacteria
PHm1	Acer_core.Fagus_core.Picea_core.Pinus_core.Pseudotsuga_core	OTU01030	0.062	0.062	1	1.06017e-05	0.000256387	0.0413501	OTU01030	Bacteria;Proteobacteria;Alphaproteobacteria;Sphingomonadales;Sphingomonadaceae;Rhizorhapis;Sphingomonas_sp._YZ-8;Sphingomonas_sp._YZ-8_unclassified;	Bacteria	Proteobacteria	Alphaproteobacteria	Sphingomonadales	Sphingomonadaceae	Rhizorhapis	Sphingomonas sp. YZ-8
PHm1	Acer_core.Fagus_core.Picea_core.Pinus_core.Pseudotsuga_core	OTU01033	0.041	0.041	1	1.92675e-05	9.64706e-06	1.99724	OTU01033	Bacteria;Proteobacteria;Alphaproteobacteria;Acetobacterales;Acetobacteraceae;Roseomonas;Roseomonas_aestuarii;Roseomonas_aestuarii_unclassified;	Bacteria	Proteobacteria	Alphaproteobacteria	Acetobacterales	Acetobacteraceae	Roseomonas	Roseomonas aestuarii
PHm1	Acer_core.Fagus_core.Picea_core.Pinus_core.Pseudotsuga_core	OTU01044	0.137	0.137	1	0.000145136	2.52549e-06	57.4685	OTU01044	Bacteria;Verrucomicrobiota;Chlamydiae;Chlamydiales;cvE6;metagenome;metagenome_unclassified;metagenome_unclassified;	Bacteria	Verrucomicrobiota	Chlamydiae	Chlamydiales	cvE6
PHm1	Acer_core.Fagus_core.Picea_core.Pinus_core.Pseudotsuga_core	OTU01055	0.401	0.401	1	4.86748e-05	5.00527e-05	0.972471	OTU01055	Bacteria;Bacteroidota;Bacteroidia;Sphingobacteriales;env.OPS_17;uncultured_Bacteroidetes_bacterium;uncultured_Bacteroidetes_bacterium_unclassified;uncultured_Bacteroidetes_bacterium_unclassified;	Bacteria	Bacteroidota	Bacteroidia	Sphingobacteriales	env.OPS 17
PHm1	Acer_core.Fagus_core.Picea_core.Pinus_core.Pseudotsuga_core	OTU01056	0.581	0.457	0.786575	7.37985e-05	3.97207e-05	1.85794	OTU01056	Bacteria;Acidobacteriota;Acidobacteriae;Acidobacteriales;Acidobacteriaceae_(Subgroup_1);uncultured;uncultured_forest_soil_bacterium;uncultured_forest_soil_bacterium_unclassified;	Bacteria	Acidobacteriota	Acidobacteriae	Acidobacteriales	Acidobacteriaceae (Subgroup 1)
PHm1	Acer_core.Fagus_core.Picea_core.Pinus_core.Pseudotsuga_core	OTU01062	0.599	0.369	0.616027	6.53282e-05	7.34069e-05	0.889946	OTU01062	Bacteria;Proteobacteria;Gammaproteobacteria;Cellvibrionales;Cellvibrionaceae;Cellvibrio;uncultured_Cellvibrio_sp.;uncultured_Cellvibrio_sp._unclassified;	Bacteria	Proteobacteria	Gammaproteobacteria	Cellvibrionales	Cellvibrionaceae	Cellvibrio
PHm1	Acer_core.Fagus_core.Picea_core.Pinus_core.Pseudotsuga_core	OTU01063	0.409	0.352	0.860636	5.10017e-05	2.9404e-05	1.73452	OTU01063	Bacteria;Planctomycetota;Planctomycetes;Isosphaerales;Isosphaeraceae;Tundrisphaera;uncultured_bacterium;uncultured_bacterium_unclassified;	Bacteria	Planctomycetota	Planctomycetes	Isosphaerales	Isosphaeraceae	Tundrisphaera
PHm1	Acer_core.Fagus_core.Picea_core.Pinus_core.Pseudotsuga_core	OTU01065	0.978	0.713	0.729039	0.000215066	6.72938e-05	3.19592	OTU01065	Bacteria;Proteobacteria;Gammaproteobacteria;Burkholderiales;Oxalobacteraceae;Oxalobacteraceae_unclassified;Oxalobacteraceae_unclassified;Oxalobacteraceae_unclassified;	Bacteria	Proteobacteria	Gammaproteobacteria	Burkholderiales	Oxalobacteraceae
PHm1	Acer_core.Fagus_core.Picea_core.Pinus_core.Pseudotsuga_core	OTU01066	0.171	0.171	1	3.13099e-05	5.16215e-05	0.606528	OTU01066	Bacteria;Acidobacteriota;Vicinamibacteria;Vicinamibacterales;uncultured;uncultured_bacterium_259;uncultured_bacterium_259_unclassified;uncultured_bacterium_259_unclassified;	Bacteria	Acidobacteriota	Vicinamibacteria	Vicinamibacterales
PHm1	Acer_core.Fagus_core.Picea_core.Pinus_core.Pseudotsuga_core	OTU01076	0.179	0.179	1	9.63213e-05	2.70495e-05	3.56092	OTU01076	Bacteria;Proteobacteria;Gammaproteobacteria;Legionellales;Legionellaceae;Legionella;uncultured_bacterium;uncultured_bacterium_unclassified;	Bacteria	Proteobacteria	Gammaproteobacteria	Legionellales	Legionellaceae	Legionella
PHm1	Acer_core.Fagus_core.Picea_core.Pinus_core.Pseudotsuga_core	OTU01080	0.787	0.44	0.559085	0.000105446	3.91725e-05	2.69183	OTU01080	Bacteria;Planctomycetota;Planctomycetes;Gemmatales;Gemmataceae;uncultured;uncultured_planctomycete;uncultured_planctomycete_unclassified;	Bacteria	Planctomycetota	Planctomycetes	Gemmatales	Gemmataceae
PHm1	Acer_core.Fagus_core.Picea_core.Pinus_core.Pseudotsuga_core	OTU01086	0.362	0.362	1	5.55411e-05	6.56066e-05	0.846578	OTU01086	Bacteria;Cyanobacteria;Vampirivibrionia;Obscuribacterales;Obscuribacteraceae;uncultured_bacterium;uncultured_bacterium_unclassified;uncultured_bacterium_unclassified;	Bacteria	Cyanobacteria	Vampirivibrionia	Obscuribacterales	Obscuribacteraceae
PHm1	Acer_core.Fagus_core.Picea_core.Pinus_core.Pseudotsuga_core	OTU01088	0.432	0.398	0.921296	4.42974e-05	5.25727e-05	0.842592	OTU01088	Bacteria;Proteobacteria;Gammaproteobacteria;R7C24;metagenome;metagenome_unclassified;metagenome_unclassified;metagenome_unclassified;	Bacteria	Proteobacteria	Gammaproteobacteria	R7C24
PHm1	Acer_core.Fagus_core.Picea_core.Pinus_core.Pseudotsuga_core	OTU01090	0.445	0.386	0.867416	0.000153121	2.18197e-05	7.01754	OTU01090	Bacteria;Planctomycetota;Planctomycetes;Isosphaerales;Isosphaeraceae;Candidatus_Nostocoida;uncultured_planctomycete;uncultured_planctomycete_unclassified;	Bacteria	Planctomycetota	Planctomycetes	Isosphaerales	Isosphaeraceae	Candidatus Nostocoida
PHm1	Acer_core.Fagus_core.Picea_core.Pinus_core.Pseudotsuga_core	OTU01091	0.144	0.089	0.618056	2.66687e-05	1.84379e-05	1.44641	OTU01091	Bacteria;Proteobacteria;Alphaproteobacteria;Azospirillales;Azospirillaceae;Skermanella;uncultured_bacterium;uncultured_bacterium_unclassified;	Bacteria	Proteobacteria	Alphaproteobacteria	Azospirillales	Azospirillaceae	Skermanella
PHm1	Acer_core.Fagus_core.Picea_core.Pinus_core.Pseudotsuga_core	OTU01096	0.836	0.473	0.565789	8.26486e-05	4.07618e-05	2.0276	OTU01096	Bacteria;Planctomycetota;Planctomycetes;Isosphaerales;Isosphaeraceae;Candidatus_Nostocoida;Candidatus_Nostocoida_acidiphila;Candidatus_Nostocoida_acidiphila_unclassified;	Bacteria	Planctomycetota	Planctomycetes	Isosphaerales	Isosphaeraceae	Candidatus Nostocoida	Candidatus Nostocoida acidiphila
PHm1	Acer_core.Fagus_core.Picea_core.Pinus_core.Pseudotsuga_core	OTU01108	0.936	0.936	1	0.000361529	0	Inf	OTU01108	Bacteria;Actinobacteriota;Actinobacteria;Streptosporangiales;Streptosporangiaceae;Streptosporangium;metagenome;metagenome_unclassified;	Bacteria	Actinobacteriota	Actinobacteria	Streptosporangiales	Streptosporangiaceae	Streptosporangium
PHm1	Acer_core.Fagus_core.Picea_core.Pinus_core.Pseudotsuga_core	OTU01109	0.518	0.297	0.573359	7.59709e-05	4.35336e-05	1.74511	OTU01109	Bacteria;Acidobacteriota;Vicinamibacteria;Vicinamibacterales;Vicinamibacteraceae;uncultured;uncultured_bacterium;uncultured_bacterium_unclassified;	Bacteria	Acidobacteriota	Vicinamibacteria	Vicinamibacterales	Vicinamibacteraceae
PHm1	Acer_core.Fagus_core.Picea_core.Pinus_core.Pseudotsuga_core	OTU01110	0.176	0.104	0.590909	2.05517e-05	2.8339e-05	0.725211	OTU01110	Bacteria;Myxococcota;Polyangia;Polyangiales;Polyangiaceae;Pajaroellobacter;Pajaroellobacter_unclassified;Pajaroellobacter_unclassified;	Bacteria	Myxococcota	Polyangia	Polyangiales	Polyangiaceae	Pajaroellobacter
PHm1	Acer_core.Fagus_core.Picea_core.Pinus_core.Pseudotsuga_core	OTU01111	0.639	0.615	0.962441	0.000223409	1.19837e-05	18.6427	OTU01111	Bacteria;Verrucomicrobiota;Verrucomicrobiae;Methylacidiphilales;Methylacidiphilaceae;uncultured;uncultured_bacterium;uncultured_bacterium_unclassified;	Bacteria	Verrucomicrobiota	Verrucomicrobiae	Methylacidiphilales	Methylacidiphilaceae
PHm1	Acer_core.Fagus_core.Picea_core.Pinus_core.Pseudotsuga_core	OTU01112	0.928	0.651	0.701509	0.000181116	7.36948e-05	2.45765	OTU01112	Bacteria;Proteobacteria;Gammaproteobacteria;Pseudomonadales;Pseudomonadaceae;Pseudomonas;Pseudomonas_unclassified;Pseudomonas_unclassified;	Bacteria	Proteobacteria	Gammaproteobacteria	Pseudomonadales	Pseudomonadaceae	Pseudomonas
PHm1	Acer_core.Fagus_core.Picea_core.Pinus_core.Pseudotsuga_core	OTU01116	0.249	0.135	0.542169	5.40805e-05	1.7753e-05	3.04628	OTU01116	Bacteria;Proteobacteria;Alphaproteobacteria;Rhizobiales;Rhizobiales_unclassified;Rhizobiales_unclassified;Rhizobiales_unclassified;Rhizobiales_unclassified;	Bacteria	Proteobacteria	Alphaproteobacteria	Rhizobiales
PHm1	Acer_core.Fagus_core.Picea_core.Pinus_core.Pseudotsuga_core	OTU01119	0.16	0.16	1	4.85874e-05	4.88156e-05	0.995326	OTU01119	Bacteria;Proteobacteria;Gammaproteobacteria;Diplorickettsiales;Diplorickettsiaceae;Aquicella;uncultured_bacterium;uncultured_bacterium_unclassified;	Bacteria	Proteobacteria	Gammaproteobacteria	Diplorickettsiales	Diplorickettsiaceae	Aquicella
PHm1	Acer_core.Fagus_core.Picea_core.Pinus_core.Pseudotsuga_core	OTU01125	0.399	0.27	0.676692	4.92757e-05	5.43183e-05	0.907165	OTU01125	Bacteria;Planctomycetota;Planctomycetes;Pirellulales;Pirellulaceae;Pir4_lineage;Pir4_lineage_unclassified;Pir4_lineage_unclassified;	Bacteria	Planctomycetota	Planctomycetes	Pirellulales	Pirellulaceae	Pir4 lineage
PHm1	Acer_core.Fagus_core.Picea_core.Pinus_core.Pseudotsuga_core	OTU01128	0.246	0.185	0.752033	3.861e-05	1.70074e-05	2.27019	OTU01128	Bacteria;Firmicutes;Bacilli;Bacillales;Bacillaceae;Bacillus;Bacillus_halodurans;Bacillus_halodurans_unclassified;	Bacteria	Firmicutes	Bacilli	Bacillales	Bacillaceae	Bacillus	Bacillus halodurans
PHm1	Acer_core.Fagus_core.Picea_core.Pinus_core.Pseudotsuga_core	OTU01134	0.678	0.275	0.405605	4.85012e-05	6.20557e-05	0.781574	OTU01134	Bacteria;Actinobacteriota;Actinobacteria;Frankiales;Frankiaceae;Jatrophihabitans;Jatrophihabitans_unclassified;Jatrophihabitans_unclassified;	Bacteria	Actinobacteriota	Actinobacteria	Frankiales	Frankiaceae	Jatrophihabitans
PHm1	Acer_core.Fagus_core.Picea_core.Pinus_core.Pseudotsuga_core	OTU01135	0.154	0.154	1	4.27539e-05	3.93769e-05	1.08576	OTU01135	Bacteria;Actinobacteriota;Acidimicrobiia;Microtrichales;Iamiaceae;Iamia;Iamia_unclassified;Iamia_unclassified;	Bacteria	Actinobacteriota	Acidimicrobiia	Microtrichales	Iamiaceae	Iamia
PHm1	Acer_core.Fagus_core.Picea_core.Pinus_core.Pseudotsuga_core	OTU01136	0.332	0.241	0.725904	4.81006e-05	3.05265e-05	1.5757	OTU01136	Bacteria;Proteobacteria;Alphaproteobacteria;Sphingomonadales;Sphingomonadaceae;Sphingomonas;Sphingomonas_unclassified;Sphingomonas_unclassified;	Bacteria	Proteobacteria	Alphaproteobacteria	Sphingomonadales	Sphingomonadaceae	Sphingomonas
PHm1	Acer_core.Fagus_core.Picea_core.Pinus_core.Pseudotsuga_core	OTU01137	0.346	0.346	1	8.1065e-05	1.23401e-05	6.56921	OTU01137	Bacteria;Proteobacteria;Alphaproteobacteria;Rhodobacterales;Rhodobacteraceae;Rubellimicrobium;Rubellimicrobium_unclassified;Rubellimicrobium_unclassified;	Bacteria	Proteobacteria	Alphaproteobacteria	Rhodobacterales	Rhodobacteraceae	Rubellimicrobium
PHm1	Acer_core.Fagus_core.Picea_core.Pinus_core.Pseudotsuga_core	OTU01142	0.582	0.423	0.726804	9.89666e-05	3.77352e-05	2.62266	OTU01142	Bacteria;Proteobacteria;Alphaproteobacteria;Sphingomonadales;Sphingomonadaceae;Porphyrobacter;uncultured_bacterium;uncultured_bacterium_unclassified;	Bacteria	Proteobacteria	Alphaproteobacteria	Sphingomonadales	Sphingomonadaceae	Porphyrobacter
PHm1	Acer_core.Fagus_core.Picea_core.Pinus_core.Pseudotsuga_core	OTU01143	0.51	0.51	1	5.20841e-05	2.43124e-05	2.14228	OTU01143	Bacteria;Myxococcota;Polyangia;Polyangiales;BIrii41;BIrii41_unclassified;BIrii41_unclassified;BIrii41_unclassified;	Bacteria	Myxococcota	Polyangia	Polyangiales	BIrii41
PHm1	Acer_core.Fagus_core.Picea_core.Pinus_core.Pseudotsuga_core	OTU01149	0.343	0.266	0.77551	7.27382e-05	2.80878e-05	2.58968	OTU01149	Bacteria;Actinobacteriota;Actinobacteria;Frankiales;Geodermatophilaceae;Blastococcus;uncultured_bacterium;uncultured_bacterium_unclassified;	Bacteria	Actinobacteriota	Actinobacteria	Frankiales	Geodermatophilaceae	Blastococcus
PHm1	Acer_core.Fagus_core.Picea_core.Pinus_core.Pseudotsuga_core	OTU01151	0.744	0.57	0.766129	8.11297e-05	4.16549e-05	1.94766	OTU01151	Bacteria;Actinobacteriota;Thermoleophilia;Gaiellales;uncultured;metagenome;metagenome_unclassified;metagenome_unclassified;	Bacteria	Actinobacteriota	Thermoleophilia	Gaiellales
PHm1	Acer_core.Fagus_core.Picea_core.Pinus_core.Pseudotsuga_core	OTU01166	0.683	0.474	0.693997	7.90808e-05	4.7671e-05	1.65889	OTU01166	Bacteria;Proteobacteria;Gammaproteobacteria;Xanthomonadales;Xanthomonadaceae;Luteimonas;uncultured_gamma_proteobacterium;uncultured_gamma_proteobacterium_unclassified;	Bacteria	Proteobacteria	Gammaproteobacteria	Xanthomonadales	Xanthomonadaceae	Luteimonas
PHm1	Acer_core.Fagus_core.Picea_core.Pinus_core.Pseudotsuga_core	OTU01170	0.406	0.406	1	6.85378e-05	1.17766e-05	5.81983	OTU01170	Bacteria;WPS-2;metagenome;metagenome_unclassified;metagenome_unclassified;metagenome_unclassified;metagenome_unclassified;metagenome_unclassified;	Bacteria	WPS-2
PHm1	Acer_core.Fagus_core.Picea_core.Pinus_core.Pseudotsuga_core	OTU01173	0.144	0.144	1	3.94896e-05	1.98297e-05	1.99144	OTU01173	Bacteria;Acidobacteriota;Acidobacteriae;Acidobacteriales;Acidobacteriaceae_(Subgroup_1);Granulicella;Granulicella_unclassified;Granulicella_unclassified;	Bacteria	Acidobacteriota	Acidobacteriae	Acidobacteriales	Acidobacteriaceae (Subgroup 1)	Granulicella
PHm1	Acer_core.Fagus_core.Picea_core.Pinus_core.Pseudotsuga_core	OTU01174	0.097	0.097	1	3.51114e-05	5.50293e-05	0.638049	OTU01174	Bacteria;Bacteroidota;Bacteroidia;Cytophagales;Microscillaceae;Ohtaekwangia;metagenome;metagenome_unclassified;	Bacteria	Bacteroidota	Bacteroidia	Cytophagales	Microscillaceae	Ohtaekwangia
PHm1	Acer_core.Fagus_core.Picea_core.Pinus_core.Pseudotsuga_core	OTU01179	0.223	0.149	0.668161	2.85547e-05	3.00731e-05	0.949508	OTU01179	Bacteria;Acidobacteriota;Acidobacteriae;Bryobacterales;Bryobacteraceae;Bryobacter;metagenome;metagenome_unclassified;	Bacteria	Acidobacteriota	Acidobacteriae	Bryobacterales	Bryobacteraceae	Bryobacter
PHm1	Acer_core.Fagus_core.Picea_core.Pinus_core.Pseudotsuga_core	OTU01186	0.524	0.29	0.553435	8.64086e-05	5.24521e-05	1.64738	OTU01186	Bacteria;Proteobacteria;Alphaproteobacteria;Rhizobiales;Xanthobacteraceae;Xanthobacteraceae_unclassified;Xanthobacteraceae_unclassified;Xanthobacteraceae_unclassified;	Bacteria	Proteobacteria	Alphaproteobacteria	Rhizobiales	Xanthobacteraceae
PHm1	Acer_core.Fagus_core.Picea_core.Pinus_core.Pseudotsuga_core	OTU01197	0.2	0.133	0.665	2.86198e-05	4.80191e-05	0.596009	OTU01197	Bacteria;Acidobacteriota;Blastocatellia;Blastocatellales;Blastocatellaceae;Blastocatellaceae_unclassified;Blastocatellaceae_unclassified;Blastocatellaceae_unclassified;	Bacteria	Acidobacteriota	Blastocatellia	Blastocatellales	Blastocatellaceae
PHm1	Acer_core.Fagus_core.Picea_core.Pinus_core.Pseudotsuga_core	OTU01198	0.444	0.216	0.486486	4.19728e-05	7.65228e-05	0.548501	OTU01198	Bacteria;Planctomycetota;Planctomycetes;Gemmatales;Gemmataceae;uncultured;metagenome;metagenome_unclassified;	Bacteria	Planctomycetota	Planctomycetes	Gemmatales	Gemmataceae
PHm1	Acer_core.Fagus_core.Picea_core.Pinus_core.Pseudotsuga_core	OTU01199	0.313	0.169	0.539936	3.93931e-05	2.00174e-05	1.96795	OTU01199	Bacteria;Acidobacteriota;Vicinamibacteria;Vicinamibacterales;Vicinamibacteraceae;uncultured_Acidobacteria_bacterium;uncultured_Acidobacteria_bacterium_unclassified;uncultured_Acidobacteria_bacterium_unclassified;	Bacteria	Acidobacteriota	Vicinamibacteria	Vicinamibacterales	Vicinamibacteraceae
PHm1	Acer_core.Fagus_core.Picea_core.Pinus_core.Pseudotsuga_core	OTU01202	0.462	0.305	0.660173	0.000126707	2.14107e-05	5.9179	OTU01202	Bacteria;Proteobacteria;Gammaproteobacteria;Burkholderiales;Burkholderiaceae;Limnobacter;uncultured_organism;uncultured_organism_unclassified;	Bacteria	Proteobacteria	Gammaproteobacteria	Burkholderiales	Burkholderiaceae	Limnobacter
PHm1	Acer_core.Fagus_core.Picea_core.Pinus_core.Pseudotsuga_core	OTU01212	0.708	0.632	0.892655	0.000141815	4.65325e-05	3.04765	OTU01212	Bacteria;Proteobacteria;Gammaproteobacteria;Pseudomonadales;Moraxellaceae;Acinetobacter;Acinetobacter_unclassified;Acinetobacter_unclassified;	Bacteria	Proteobacteria	Gammaproteobacteria	Pseudomonadales	Moraxellaceae	Acinetobacter
PHm1	Acer_core.Fagus_core.Picea_core.Pinus_core.Pseudotsuga_core	OTU01225	0.183	0.156	0.852459	3.56856e-05	2.75533e-05	1.29515	OTU01225	Bacteria;Acidobacteriota;Vicinamibacteria;Vicinamibacterales;Vicinamibacteraceae;Vicinamibacteraceae_unclassified;Vicinamibacteraceae_unclassified;Vicinamibacteraceae_unclassified;	Bacteria	Acidobacteriota	Vicinamibacteria	Vicinamibacterales	Vicinamibacteraceae
PHm1	Acer_core.Fagus_core.Picea_core.Pinus_core.Pseudotsuga_core	OTU01231	0.246	0.129	0.52439	2.72641e-05	3.15048e-05	0.865396	OTU01231	Bacteria;Chloroflexi;Chloroflexia;Thermomicrobiales;JG30-KF-CM45;uncultured_bacterium;uncultured_bacterium_unclassified;uncultured_bacterium_unclassified;	Bacteria	Chloroflexi	Chloroflexia	Thermomicrobiales	JG30-KF-CM45
PHm1	Acer_core.Fagus_core.Picea_core.Pinus_core.Pseudotsuga_core	OTU01237	0.144	0.144	1	4.68746e-05	2.8349e-05	1.65348	OTU01237	Bacteria;Proteobacteria;Alphaproteobacteria;Acetobacterales;Acetobacteraceae;uncultured;uncultured_bacterium;uncultured_bacterium_unclassified;	Bacteria	Proteobacteria	Alphaproteobacteria	Acetobacterales	Acetobacteraceae
PHm1	Acer_core.Fagus_core.Picea_core.Pinus_core.Pseudotsuga_core	OTU01242	0.1	0.072	0.72	2.9962e-05	7.96187e-05	0.376318	OTU01242	Bacteria;Acidobacteriota;Acidobacteriae;Acidobacteriales;Acidobacteriaceae_(Subgroup_1);Granulicella;uncultured_bacterium;uncultured_bacterium_unclassified;	Bacteria	Acidobacteriota	Acidobacteriae	Acidobacteriales	Acidobacteriaceae (Subgroup 1)	Granulicella
PHm1	Acer_core.Fagus_core.Picea_core.Pinus_core.Pseudotsuga_core	OTU01247	0.129	0.129	1	3.02311e-05	2.46901e-05	1.22442	OTU01247	Bacteria;Myxococcota;Polyangia;Polyangiales;Polyangiaceae;Pajaroellobacter;metagenome;metagenome_unclassified;	Bacteria	Myxococcota	Polyangia	Polyangiales	Polyangiaceae	Pajaroellobacter
PHm1	Acer_core.Fagus_core.Picea_core.Pinus_core.Pseudotsuga_core	OTU01253	0.026	0.026	1	6.46422e-06	8.31043e-05	0.0777845	OTU01253	Bacteria;Planctomycetota;Planctomycetes;Isosphaerales;Isosphaeraceae;uncultured;uncultured_unclassified;uncultured_unclassified;	Bacteria	Planctomycetota	Planctomycetes	Isosphaerales	Isosphaeraceae
PHm1	Acer_core.Fagus_core.Picea_core.Pinus_core.Pseudotsuga_core	OTU01256	0.027	0.027	1	1.88911e-05	2.09674e-05	0.900977	OTU01256	Bacteria;Proteobacteria;Alphaproteobacteria;Caulobacterales;Caulobacteraceae;Caulobacteraceae_unclassified;Caulobacteraceae_unclassified;Caulobacteraceae_unclassified;	Bacteria	Proteobacteria	Alphaproteobacteria	Caulobacterales	Caulobacteraceae
PHm1	Acer_core.Fagus_core.Picea_core.Pinus_core.Pseudotsuga_core	OTU01260	0.357	0.277	0.77591	4.60167e-05	1.55248e-05	2.96408	OTU01260	Bacteria;Actinobacteriota;Actinobacteria;Propionibacteriales;Nocardioidaceae;Nocardioides;uncultured_actinobacterium;uncultured_actinobacterium_unclassified;	Bacteria	Actinobacteriota	Actinobacteria	Propionibacteriales	Nocardioidaceae	Nocardioides
PHm1	Acer_core.Fagus_core.Picea_core.Pinus_core.Pseudotsuga_core	OTU01274	0.172	0.172	1	3.82704e-05	6.81217e-06	5.61795	OTU01274	Bacteria;Actinobacteriota;Thermoleophilia;Solirubrobacterales;67-14;uncultured_bacterium;uncultured_bacterium_unclassified;uncultured_bacterium_unclassified;	Bacteria	Actinobacteriota	Thermoleophilia	Solirubrobacterales	67-14
PHm1	Acer_core.Fagus_core.Picea_core.Pinus_core.Pseudotsuga_core	OTU01278	0.213	0.206	0.967136	0.000125447	6.98514e-06	17.9591	OTU01278	Bacteria;Planctomycetota;Planctomycetes;Isosphaerales;Isosphaeraceae;Tundrisphaera;uncultured_bacterium;uncultured_bacterium_unclassified;	Bacteria	Planctomycetota	Planctomycetes	Isosphaerales	Isosphaeraceae	Tundrisphaera
PHm1	Acer_core.Fagus_core.Picea_core.Pinus_core.Pseudotsuga_core	OTU01284	0.133	0.078	0.586466	2.01491e-05	7.48674e-05	0.269131	OTU01284	Bacteria;Bacteroidota;Bacteroidia;Sphingobacteriales;Sphingobacteriaceae;Mucilaginibacter;uncultured_Bacteroidetes_bacterium;uncultured_Bacteroidetes_bacterium_unclassified;	Bacteria	Bacteroidota	Bacteroidia	Sphingobacteriales	Sphingobacteriaceae	Mucilaginibacter
PHm1	Acer_core.Fagus_core.Picea_core.Pinus_core.Pseudotsuga_core	OTU01285	0.447	0.447	1	8.4215e-05	2.04977e-05	4.10851	OTU01285	Bacteria;Verrucomicrobiota;Verrucomicrobiae;Methylacidiphilales;Methylacidiphilaceae;uncultured;uncultured_unclassified;uncultured_unclassified;	Bacteria	Verrucomicrobiota	Verrucomicrobiae	Methylacidiphilales	Methylacidiphilaceae
PHm1	Acer_core.Fagus_core.Picea_core.Pinus_core.Pseudotsuga_core	OTU01289	0.285	0.171	0.6	3.30677e-05	1.76518e-05	1.87333	OTU01289	Bacteria;Proteobacteria;Alphaproteobacteria;Dongiales;Dongiaceae;Dongia;uncultured_bacterium;uncultured_bacterium_unclassified;	Bacteria	Proteobacteria	Alphaproteobacteria	Dongiales	Dongiaceae	Dongia
PHm1	Acer_core.Fagus_core.Picea_core.Pinus_core.Pseudotsuga_core	OTU01292	0.354	0.186	0.525424	4.76896e-05	9.60566e-05	0.496474	OTU01292	Bacteria;Proteobacteria;Gammaproteobacteria;Burkholderiales;Oxalobacteraceae;Herbaspirillum;Herbaspirillum_unclassified;Herbaspirillum_unclassified;	Bacteria	Proteobacteria	Gammaproteobacteria	Burkholderiales	Oxalobacteraceae	Herbaspirillum
PHm1	Acer_core.Fagus_core.Picea_core.Pinus_core.Pseudotsuga_core	OTU01298	0.572	0.348	0.608392	5.29848e-05	3.16174e-05	1.67581	OTU01298	Bacteria;Acidobacteriota;Acidobacteriae;Bryobacterales;Bryobacteraceae;Bryobacter;metagenome;metagenome_unclassified;	Bacteria	Acidobacteriota	Acidobacteriae	Bryobacterales	Bryobacteraceae	Bryobacter
PHm1	Acer_core.Fagus_core.Picea_core.Pinus_core.Pseudotsuga_core	OTU01309	0.618	0.502	0.812298	6.67472e-05	2.56794e-05	2.59925	OTU01309	Bacteria;Actinobacteriota;Acidimicrobiia;Acidimicrobiia_unclassified;Acidimicrobiia_unclassified;Acidimicrobiia_unclassified;Acidimicrobiia_unclassified;Acidimicrobiia_unclassified;	Bacteria	Actinobacteriota	Acidimicrobiia
PHm1	Acer_core.Fagus_core.Picea_core.Pinus_core.Pseudotsuga_core	OTU01316	0.94	0.739	0.78617	0.000151985	2.9049e-05	5.23202	OTU01316	Bacteria;Acidobacteriota;Acidobacteriae;Paludibaculum;metagenome;metagenome_unclassified;metagenome_unclassified;metagenome_unclassified;	Bacteria	Acidobacteriota	Acidobacteriae	Paludibaculum
PHm1	Acer_core.Fagus_core.Picea_core.Pinus_core.Pseudotsuga_core	OTU01318	0.087	0.056	0.643678	3.754e-05	2.91269e-05	1.28884	OTU01318	Bacteria;Proteobacteria;Alphaproteobacteria;Acetobacterales;Acetobacteraceae;Acidocella;uncultured_bacterium;uncultured_bacterium_unclassified;	Bacteria	Proteobacteria	Alphaproteobacteria	Acetobacterales	Acetobacteraceae	Acidocella
PHm1	Acer_core.Fagus_core.Picea_core.Pinus_core.Pseudotsuga_core	OTU01321	0.084	0.067	0.797619	3.0618e-05	1.76905e-05	1.73076	OTU01321	Bacteria;Firmicutes;Bacilli;Bacillales;Bacillaceae;Bacillus;Bacillus_unclassified;Bacillus_unclassified;	Bacteria	Firmicutes	Bacilli	Bacillales	Bacillaceae	Bacillus
PHm1	Acer_core.Fagus_core.Picea_core.Pinus_core.Pseudotsuga_core	OTU01333	0.421	0.27	0.64133	6.11241e-05	2.75058e-05	2.22222	OTU01333	Bacteria;Deinococcota;Deinococci;Deinococcales;Deinococcaceae;Deinococcus;Deinococcus_ficus;Deinococcus_ficus_unclassified;	Bacteria	Deinococcota	Deinococci	Deinococcales	Deinococcaceae	Deinococcus	Deinococcus ficus
PHm1	Acer_core.Fagus_core.Picea_core.Pinus_core.Pseudotsuga_core	OTU01338	0.57	0.389	0.682456	6.37385e-05	2.69881e-05	2.36172	OTU01338	Bacteria;Actinobacteriota;Thermoleophilia;Solirubrobacterales;Solirubrobacterales_unclassified;Solirubrobacterales_unclassified;Solirubrobacterales_unclassified;Solirubrobacterales_unclassified;	Bacteria	Actinobacteriota	Thermoleophilia	Solirubrobacterales
PHm1	Acer_core.Fagus_core.Picea_core.Pinus_core.Pseudotsuga_core	OTU01347	0.444	0.304	0.684685	4.33325e-05	2.36834e-05	1.82966	OTU01347	Bacteria;Proteobacteria;Alphaproteobacteria;Rhodospirillales;uncultured;uncultured_proteobacterium;uncultured_proteobacterium_unclassified;uncultured_proteobacterium_unclassified;	Bacteria	Proteobacteria	Alphaproteobacteria	Rhodospirillales
PHm1	Acer_core.Fagus_core.Picea_core.Pinus_core.Pseudotsuga_core	OTU01349	0.494	0.394	0.797571	4.72339e-05	2.97403e-05	1.58821	OTU01349	Bacteria;Actinobacteriota;Actinobacteria;Frankiales;Frankiales_unclassified;Frankiales_unclassified;Frankiales_unclassified;Frankiales_unclassified;	Bacteria	Actinobacteriota	Actinobacteria	Frankiales
PHm1	Acer_core.Fagus_core.Picea_core.Pinus_core.Pseudotsuga_core	OTU01353	0.59	0.59	1	0.000107601	3.28482e-05	3.2757	OTU01353	Bacteria;Chloroflexi;Chloroflexia;Chloroflexales;Roseiflexaceae;uncultured;uncultured_bacterium;uncultured_bacterium_unclassified;	Bacteria	Chloroflexi	Chloroflexia	Chloroflexales	Roseiflexaceae
PHm1	Acer_core.Fagus_core.Picea_core.Pinus_core.Pseudotsuga_core	OTU01354	0.375	0.299	0.797333	3.5009e-05	3.10119e-05	1.12889	OTU01354	Bacteria;Proteobacteria;Alphaproteobacteria;Rhizobiales;Hyphomicrobiaceae;Hyphomicrobium;uncultured_Hyphomicrobiaceae_bacterium;uncultured_Hyphomicrobiaceae_bacterium_unclassified;	Bacteria	Proteobacteria	Alphaproteobacteria	Rhizobiales	Hyphomicrobiaceae	Hyphomicrobium
PHm1	Acer_core.Fagus_core.Picea_core.Pinus_core.Pseudotsuga_core	OTU01355	0.121	0.07	0.578512	2.1377e-05	1.94247e-05	1.1005	OTU01355	Bacteria;Bacteroidota;Bacteroidia;Cytophagales;Spirosomaceae;Dyadobacter;uncultured_bacterium;uncultured_bacterium_unclassified;	Bacteria	Bacteroidota	Bacteroidia	Cytophagales	Spirosomaceae	Dyadobacter
PHm1	Acer_core.Fagus_core.Picea_core.Pinus_core.Pseudotsuga_core	OTU01359	0.18	0.18	1	7.33895e-05	2.6316e-05	2.78878	OTU01359	Bacteria;Proteobacteria;Gammaproteobacteria;Diplorickettsiales;Diplorickettsiaceae;uncultured;uncultured_bacterium;uncultured_bacterium_unclassified;	Bacteria	Proteobacteria	Gammaproteobacteria	Diplorickettsiales	Diplorickettsiaceae
PHm1	Acer_core.Fagus_core.Picea_core.Pinus_core.Pseudotsuga_core	OTU01360	0.149	0.149	1	7.614e-05	1.1598e-05	6.5649	OTU01360	Bacteria;Dependentiae;Babeliae;Babeliales;Vermiphilaceae;uncultured_Candidatus_Dependentiae_bacterium;uncultured_Candidatus_Dependentiae_bacterium_unclassified;uncultured_Candidatus_Dependentiae_bacterium_unclassified;	Bacteria	Dependentiae	Babeliae	Babeliales	Vermiphilaceae
PHm1	Acer_core.Fagus_core.Picea_core.Pinus_core.Pseudotsuga_core	OTU01363	0.775	0.554	0.714839	0.000122478	7.5676e-05	1.61845	OTU01363	Bacteria;Actinobacteriota;Acidimicrobiia;Microtrichales;uncultured;uncultured_Actinomycetales_bacterium;uncultured_Actinomycetales_bacterium_unclassified;uncultured_Actinomycetales_bacterium_unclassified;	Bacteria	Actinobacteriota	Acidimicrobiia	Microtrichales
PHm1	Acer_core.Fagus_core.Picea_core.Pinus_core.Pseudotsuga_core	OTU01364	0.164	0.164	1	2.94256e-05	2.32779e-05	1.2641	OTU01364	Bacteria;Actinobacteriota;Actinobacteria;Micrococcales;Microbacteriaceae;Microterricola;Microterricola_viridarii;Microterricola_viridarii_unclassified;	Bacteria	Actinobacteriota	Actinobacteria	Micrococcales	Microbacteriaceae	Microterricola	Microterricola viridarii
PHm1	Acer_core.Fagus_core.Picea_core.Pinus_core.Pseudotsuga_core	OTU01366	0.856	0.766	0.89486	0.000167323	3.83146e-05	4.36707	OTU01366	Bacteria;Proteobacteria;Gammaproteobacteria;Burkholderiales;Oxalobacteraceae;Massilia;Massilia_timonae;Massilia_timonae_unclassified;	Bacteria	Proteobacteria	Gammaproteobacteria	Burkholderiales	Oxalobacteraceae	Massilia	Massilia timonae
PHm1	Acer_core.Fagus_core.Picea_core.Pinus_core.Pseudotsuga_core	OTU01367	0.501	0.332	0.662675	6.6138e-05	2.6687e-05	2.47829	OTU01367	Bacteria;Planctomycetota;Phycisphaerae;Tepidisphaerales;WD2101_soil_group;uncultured_bacterium;uncultured_bacterium_unclassified;uncultured_bacterium_unclassified;	Bacteria	Planctomycetota	Phycisphaerae	Tepidisphaerales	WD2101 soil group
PHm1	Acer_core.Fagus_core.Picea_core.Pinus_core.Pseudotsuga_core	OTU01371	0.008	0.008	1	5.57843e-06	1.18505e-05	0.470734	OTU01371	Bacteria;Bdellovibrionota;Bdellovibrionia;Bdellovibrionales;Bdellovibrionaceae;Bdellovibrio;unidentified;unidentified_unclassified;	Bacteria	Bdellovibrionota	Bdellovibrionia	Bdellovibrionales	Bdellovibrionaceae	Bdellovibrio	unidentified
PHm1	Acer_core.Fagus_core.Picea_core.Pinus_core.Pseudotsuga_core	OTU01381	0.687	0.37	0.538574	8.36644e-05	5.25638e-05	1.59167	OTU01381	Bacteria;Actinobacteriota;Actinobacteria;Propionibacteriales;Nocardioidaceae;Nocardioides;Nocardioides_unclassified;Nocardioides_unclassified;	Bacteria	Actinobacteriota	Actinobacteria	Propionibacteriales	Nocardioidaceae	Nocardioides
PHm1	Acer_core.Fagus_core.Picea_core.Pinus_core.Pseudotsuga_core	OTU01386	0.333	0.333	1	4.52633e-05	4.66146e-05	0.97101	OTU01386	Bacteria;Proteobacteria;Gammaproteobacteria;Burkholderiales;TRA3-20;TRA3-20_unclassified;TRA3-20_unclassified;TRA3-20_unclassified;	Bacteria	Proteobacteria	Gammaproteobacteria	Burkholderiales	TRA3-20
PHm1	Acer_core.Fagus_core.Picea_core.Pinus_core.Pseudotsuga_core	OTU01391	0.315	0.181	0.574603	7.88945e-05	4.64195e-05	1.6996	OTU01391	Bacteria;Planctomycetota;Planctomycetes;Isosphaerales;Isosphaeraceae;Isosphaeraceae_unclassified;Isosphaeraceae_unclassified;Isosphaeraceae_unclassified;	Bacteria	Planctomycetota	Planctomycetes	Isosphaerales	Isosphaeraceae
PHm1	Acer_core.Fagus_core.Picea_core.Pinus_core.Pseudotsuga_core	OTU01394	0.434	0.197	0.453917	3.15661e-05	3.24798e-05	0.971868	OTU01394	Bacteria;Planctomycetota;Phycisphaerae;Tepidisphaerales;Tepidisphaeraceae;uncultured_bacterium;uncultured_bacterium_unclassified;uncultured_bacterium_unclassified;	Bacteria	Planctomycetota	Phycisphaerae	Tepidisphaerales	Tepidisphaeraceae
PHm1	Acer_core.Fagus_core.Picea_core.Pinus_core.Pseudotsuga_core	OTU01402	0.748	0.484	0.647059	0.00010564	4.62681e-05	2.28321	OTU01402	Bacteria;Firmicutes;Bacilli;Bacillales;Bacillaceae;Bacillaceae_unclassified;Bacillaceae_unclassified;Bacillaceae_unclassified;	Bacteria	Firmicutes	Bacilli	Bacillales	Bacillaceae
PHm1	Acer_core.Fagus_core.Picea_core.Pinus_core.Pseudotsuga_core	OTU01406	0.064	0.064	1	2.79755e-05	1.1598e-05	2.41208	OTU01406	Bacteria;Proteobacteria;Alphaproteobacteria;Acetobacterales;Acetobacteraceae;uncultured;uncultured_Acetobacteraceae_bacterium;uncultured_Acetobacteraceae_bacterium_unclassified;	Bacteria	Proteobacteria	Alphaproteobacteria	Acetobacterales	Acetobacteraceae
PHm1	Acer_core.Fagus_core.Picea_core.Pinus_core.Pseudotsuga_core	OTU01407	0.56	0.544	0.971429	9.18111e-05	3.74046e-05	2.45454	OTU01407	Bacteria;Actinobacteriota;Actinobacteria;Frankiales;Geodermatophilaceae;Blastococcus;Blastococcus_saxobsidens;Blastococcus_saxobsidens_unclassified;	Bacteria	Actinobacteriota	Actinobacteria	Frankiales	Geodermatophilaceae	Blastococcus	Blastococcus saxobsidens
PHm1	Acer_core.Fagus_core.Picea_core.Pinus_core.Pseudotsuga_core	OTU01410	0.231	0.231	1	3.28828e-05	2.40423e-05	1.3677	OTU01410	Bacteria;Acidobacteriota;Acidobacteriae;Solibacterales;Solibacteraceae;Candidatus_Solibacter;uncultured_forest_soil_bacterium;uncultured_forest_soil_bacterium_unclassified;	Bacteria	Acidobacteriota	Acidobacteriae	Solibacterales	Solibacteraceae	Candidatus Solibacter
PHm1	Acer_core.Fagus_core.Picea_core.Pinus_core.Pseudotsuga_core	OTU01412	0.224	0.125	0.558036	1.99065e-05	4.21341e-05	0.472456	OTU01412	Bacteria;Proteobacteria;Alphaproteobacteria;Rhodospirillales;Rhodospirillaceae;uncultured;metagenome;metagenome_unclassified;	Bacteria	Proteobacteria	Alphaproteobacteria	Rhodospirillales	Rhodospirillaceae
PHm1	Acer_core.Fagus_core.Picea_core.Pinus_core.Pseudotsuga_core	OTU01415	0.405	0.374	0.923457	8.49296e-05	3.24192e-05	2.61973	OTU01415	Bacteria;Proteobacteria;Alphaproteobacteria;Sphingomonadales;Sphingomonadaceae;Sphingomonas;Sphingomonas_unclassified;Sphingomonas_unclassified;	Bacteria	Proteobacteria	Alphaproteobacteria	Sphingomonadales	Sphingomonadaceae	Sphingomonas
PHm1	Acer_core.Fagus_core.Picea_core.Pinus_core.Pseudotsuga_core	OTU01421	0.329	0.329	1	6.50251e-05	2.99764e-05	2.16921	OTU01421	Bacteria;Actinobacteriota;Actinobacteria;Frankiales;Frankiales_unclassified;Frankiales_unclassified;Frankiales_unclassified;Frankiales_unclassified;	Bacteria	Actinobacteriota	Actinobacteria	Frankiales
PHm1	Acer_core.Fagus_core.Picea_core.Pinus_core.Pseudotsuga_core	OTU01422	0.497	0.276	0.555332	6.14525e-05	6.59433e-05	0.931899	OTU01422	Bacteria;Proteobacteria;Alphaproteobacteria;Rhizobiales;Beijerinckiaceae;Methylobacterium-Methylorubrum;Methylobacterium-Methylorubrum_unclassified;Methylobacterium-Methylorubrum_unclassified;	Bacteria	Proteobacteria	Alphaproteobacteria	Rhizobiales	Beijerinckiaceae	Methylobacterium-Methylorubrum
PHm1	Acer_core.Fagus_core.Picea_core.Pinus_core.Pseudotsuga_core	OTU01425	0.256	0.256	1	8.98596e-05	9.11913e-06	9.85396	OTU01425	Bacteria;Bacteroidota;Bacteroidia;Chitinophagales;37-13;metagenome;metagenome_unclassified;metagenome_unclassified;	Bacteria	Bacteroidota	Bacteroidia	Chitinophagales	37-13
PHm1	Acer_core.Fagus_core.Picea_core.Pinus_core.Pseudotsuga_core	OTU01430	0.306	0.306	1	8.30773e-05	0	Inf	OTU01430	Bacteria;Proteobacteria;Alphaproteobacteria;Alphaproteobacteria_unclassified;Alphaproteobacteria_unclassified;Alphaproteobacteria_unclassified;Alphaproteobacteria_unclassified;Alphaproteobacteria_unclassified;	Bacteria	Proteobacteria	Alphaproteobacteria
PHm1	Acer_core.Fagus_core.Picea_core.Pinus_core.Pseudotsuga_core	OTU01431	0.482	0.46	0.954357	0.000140283	1.42449e-05	9.84797	OTU01431	Bacteria;Dependentiae;Babeliae;Babeliales;Vermiphilaceae;uncultured_bacterium;uncultured_bacterium_unclassified;uncultured_bacterium_unclassified;	Bacteria	Dependentiae	Babeliae	Babeliales	Vermiphilaceae
PHm1	Acer_core.Fagus_core.Picea_core.Pinus_core.Pseudotsuga_core	OTU01434	0.149	0.149	1	2.58087e-05	2.12467e-05	1.21471	OTU01434	Bacteria;Chloroflexi;TK10;uncultured_bacterium;uncultured_bacterium_unclassified;uncultured_bacterium_unclassified;uncultured_bacterium_unclassified;uncultured_bacterium_unclassified;	Bacteria	Chloroflexi	TK10
PHm1	Acer_core.Fagus_core.Picea_core.Pinus_core.Pseudotsuga_core	OTU01435	0.471	0.348	0.738854	8.51624e-05	3.26678e-05	2.60692	OTU01435	Bacteria;Proteobacteria;Alphaproteobacteria;Rhizobiales;Stappiaceae;Pannonibacter;Pannonibacter_phragmitetus;Pannonibacter_phragmitetus_unclassified;	Bacteria	Proteobacteria	Alphaproteobacteria	Rhizobiales	Stappiaceae	Pannonibacter	Pannonibacter phragmitetus
PHm1	Acer_core.Fagus_core.Picea_core.Pinus_core.Pseudotsuga_core	OTU01446	0.067	0.04	0.597015	2.9167e-05	4.34505e-05	0.67127	OTU01446	Bacteria;Planctomycetota;Planctomycetes;Gemmatales;Gemmataceae;Gemmata;uncultured_bacterium;uncultured_bacterium_unclassified;	Bacteria	Planctomycetota	Planctomycetes	Gemmatales	Gemmataceae	Gemmata
PHm1	Acer_core.Fagus_core.Picea_core.Pinus_core.Pseudotsuga_core	OTU01455	0.129	0.129	1	2.91594e-05	2.63374e-05	1.10715	OTU01455	Bacteria;Bacteroidota;Bacteroidia;Chitinophagales;Chitinophagaceae;uncultured;uncultured_Bacteroidetes_bacterium;uncultured_Bacteroidetes_bacterium_unclassified;	Bacteria	Bacteroidota	Bacteroidia	Chitinophagales	Chitinophagaceae
PHm1	Acer_core.Fagus_core.Picea_core.Pinus_core.Pseudotsuga_core	OTU01465	0.166	0.076	0.457831	2.53707e-05	2.22327e-05	1.14114	OTU01465	Bacteria;Proteobacteria;Alphaproteobacteria;Rhizobiales;Devosiaceae;Devosia;Devosia_unclassified;Devosia_unclassified;	Bacteria	Proteobacteria	Alphaproteobacteria	Rhizobiales	Devosiaceae	Devosia
PHm1	Acer_core.Fagus_core.Picea_core.Pinus_core.Pseudotsuga_core	OTU01466	0.019	0.019	1	2.14192e-05	5.83188e-05	0.367278	OTU01466	Bacteria;Actinobacteriota;Thermoleophilia;Solirubrobacterales;Solirubrobacteraceae;Conexibacter;uncultured_Actinomycetales_bacterium;uncultured_Actinomycetales_bacterium_unclassified;	Bacteria	Actinobacteriota	Thermoleophilia	Solirubrobacterales	Solirubrobacteraceae	Conexibacter
PHm1	Acer_core.Fagus_core.Picea_core.Pinus_core.Pseudotsuga_core	OTU01470	0.102	0.102	1	2.58037e-05	4.62927e-06	5.57402	OTU01470	Bacteria;Proteobacteria;Gammaproteobacteria;Pseudomonadales;Moraxellaceae;Cavicella;Cavicella_unclassified;Cavicella_unclassified;	Bacteria	Proteobacteria	Gammaproteobacteria	Pseudomonadales	Moraxellaceae	Cavicella
PHm1	Acer_core.Fagus_core.Picea_core.Pinus_core.Pseudotsuga_core	OTU01472	0.068	0.046	0.676471	5.934e-05	2.00667e-05	2.95714	OTU01472	Bacteria;Proteobacteria;Alphaproteobacteria;Rhizobiales;Beijerinckiaceae;1174-901-12;uncultured_bacterium;uncultured_bacterium_unclassified;	Bacteria	Proteobacteria	Alphaproteobacteria	Rhizobiales	Beijerinckiaceae	1174-901-12
PHm1	Acer_core.Fagus_core.Picea_core.Pinus_core.Pseudotsuga_core	OTU01475	0.201	0.113	0.562189	2.0518e-05	1.08495e-05	1.89114	OTU01475	Bacteria;Bacteroidota;Bacteroidia;Chitinophagales;Saprospiraceae;uncultured;uncultured_unclassified;uncultured_unclassified;	Bacteria	Bacteroidota	Bacteroidia	Chitinophagales	Saprospiraceae
PHm1	Acer_core.Fagus_core.Picea_core.Pinus_core.Pseudotsuga_core	OTU01476	0.02	0.02	1	5.88918e-06	0	Inf	OTU01476	Bacteria;Bacteroidota;Bacteroidia;Chitinophagales;Chitinophagaceae;Flaviaesturariibacter;uncultured_bacterium;uncultured_bacterium_unclassified;	Bacteria	Bacteroidota	Bacteroidia	Chitinophagales	Chitinophagaceae	Flaviaesturariibacter
PHm1	Acer_core.Fagus_core.Picea_core.Pinus_core.Pseudotsuga_core	OTU01482	0.767	0.67	0.873533	0.000141203	5.9391e-05	2.37752	OTU01482	Bacteria;Actinobacteriota;Actinobacteria;Propionibacteriales;Nocardioidaceae;Nocardioides;uncultured_bacterium;uncultured_bacterium_unclassified;	Bacteria	Actinobacteriota	Actinobacteria	Propionibacteriales	Nocardioidaceae	Nocardioides
PHm1	Acer_core.Fagus_core.Picea_core.Pinus_core.Pseudotsuga_core	OTU01494	0.21	0.163	0.77619	2.72223e-05	4.44506e-05	0.612418	OTU01494	Bacteria;Myxococcota;Polyangia;Polyangiales;Polyangiaceae;Pajaroellobacter;metagenome;metagenome_unclassified;	Bacteria	Myxococcota	Polyangia	Polyangiales	Polyangiaceae	Pajaroellobacter
PHm1	Acer_core.Fagus_core.Picea_core.Pinus_core.Pseudotsuga_core	OTU01497	0.189	0.1	0.529101	2.45067e-05	6.3106e-05	0.388341	OTU01497	Bacteria;Planctomycetota;Planctomycetes;Gemmatales;Gemmataceae;uncultured;metagenome;metagenome_unclassified;	Bacteria	Planctomycetota	Planctomycetes	Gemmatales	Gemmataceae
PHm1	Acer_core.Fagus_core.Picea_core.Pinus_core.Pseudotsuga_core	OTU01516	0.242	0.219	0.904959	8.55557e-05	1.29871e-05	6.58774	OTU01516	Bacteria;Firmicutes;Bacilli;Bacillales;Bacillaceae;Bacillus;Bacillus_anthracis;Bacillus_anthracis_unclassified;	Bacteria	Firmicutes	Bacilli	Bacillales	Bacillaceae	Bacillus	Bacillus anthracis
PHm1	Acer_core.Fagus_core.Picea_core.Pinus_core.Pseudotsuga_core	OTU01521	0.334	0.328	0.982036	7.41761e-05	3.28457e-05	2.25832	OTU01521	Bacteria;Firmicutes;Bacilli;Lactobacillales;Streptococcaceae;Streptococcus;Streptococcus_unclassified;Streptococcus_unclassified;	Bacteria	Firmicutes	Bacilli	Lactobacillales	Streptococcaceae	Streptococcus
PHm1	Acer_core.Fagus_core.Picea_core.Pinus_core.Pseudotsuga_core	OTU01524	0.756	0.495	0.654762	0.000111429	5.8559e-05	1.90285	OTU01524	Bacteria;Proteobacteria;Gammaproteobacteria;Pseudomonadales;Pseudomonadaceae;Pseudomonas;Pseudomonas_anguilliseptica;Pseudomonas_anguilliseptica_unclassified;	Bacteria	Proteobacteria	Gammaproteobacteria	Pseudomonadales	Pseudomonadaceae	Pseudomonas	Pseudomonas anguilliseptica
PHm1	Acer_core.Fagus_core.Picea_core.Pinus_core.Pseudotsuga_core	OTU01525	0.619	0.271	0.437803	7.08031e-05	5.29007e-05	1.33842	OTU01525	Bacteria;Proteobacteria;Gammaproteobacteria;Pseudomonadales;Moraxellaceae;Acinetobacter;Acinetobacter_venetianus;Acinetobacter_venetianus_unclassified;	Bacteria	Proteobacteria	Gammaproteobacteria	Pseudomonadales	Moraxellaceae	Acinetobacter	Acinetobacter venetianus
PHm1	Acer_core.Fagus_core.Picea_core.Pinus_core.Pseudotsuga_core	OTU01533	0.225	0.225	1	4.82781e-05	1.72628e-05	2.79666	OTU01533	Bacteria;Proteobacteria;Alphaproteobacteria;Rhodobacterales;Rhodobacteraceae;Rhodobacteraceae_unclassified;Rhodobacteraceae_unclassified;Rhodobacteraceae_unclassified;	Bacteria	Proteobacteria	Alphaproteobacteria	Rhodobacterales	Rhodobacteraceae
PHm1	Acer_core.Fagus_core.Picea_core.Pinus_core.Pseudotsuga_core	OTU01534	0.281	0.228	0.811388	5.69484e-05	1.7344e-05	3.28347	OTU01534	Bacteria;Acidobacteriota;Acidobacteriae;Acidobacteriales;Acidobacteriaceae_(Subgroup_1);Granulicella;Granulicella_unclassified;Granulicella_unclassified;	Bacteria	Acidobacteriota	Acidobacteriae	Acidobacteriales	Acidobacteriaceae (Subgroup 1)	Granulicella
PHm1	Acer_core.Fagus_core.Picea_core.Pinus_core.Pseudotsuga_core	OTU01535	0.064	0.064	1	1.46726e-05	3.03365e-05	0.483661	OTU01535	Bacteria;Proteobacteria;Alphaproteobacteria;Rhizobiales;Xanthobacteraceae;uncultured;uncultured_Bradyrhizobiaceae_bacterium;uncultured_Bradyrhizobiaceae_bacterium_unclassified;	Bacteria	Proteobacteria	Alphaproteobacteria	Rhizobiales	Xanthobacteraceae
PHm1	Acer_core.Fagus_core.Picea_core.Pinus_core.Pseudotsuga_core	OTU01537	0.641	0.353	0.550702	0.000152454	5.62546e-05	2.71007	OTU01537	Bacteria;Firmicutes;Clostridia;Lachnospirales;Lachnospiraceae;Herbinix;uncultured_bacterium;uncultured_bacterium_unclassified;	Bacteria	Firmicutes	Clostridia	Lachnospirales	Lachnospiraceae	Herbinix
PHm1	Acer_core.Fagus_core.Picea_core.Pinus_core.Pseudotsuga_core	OTU01544	0.706	0.706	1	0.000256278	1.00689e-05	25.4523	OTU01544	Bacteria;Myxococcota;Polyangia;Polyangiales;Sandaracinaceae;uncultured;metagenome;metagenome_unclassified;	Bacteria	Myxococcota	Polyangia	Polyangiales	Sandaracinaceae
PHm1	Acer_core.Fagus_core.Picea_core.Pinus_core.Pseudotsuga_core	OTU01545	0.158	0.158	1	4.1197e-05	7.64114e-06	5.39148	OTU01545	Bacteria;Verrucomicrobiota;Verrucomicrobiae;Chthoniobacterales;Chthoniobacteraceae;LD29;uncultured_bacterium;uncultured_bacterium_unclassified;	Bacteria	Verrucomicrobiota	Verrucomicrobiae	Chthoniobacterales	Chthoniobacteraceae	LD29
PHm1	Acer_core.Fagus_core.Picea_core.Pinus_core.Pseudotsuga_core	OTU01549	0.347	0.326	0.939481	4.50297e-05	8.41893e-06	5.34862	OTU01549	Bacteria;Proteobacteria;Alphaproteobacteria;Acetobacterales;Acetobacteraceae;Acetobacteraceae_unclassified;Acetobacteraceae_unclassified;Acetobacteraceae_unclassified;	Bacteria	Proteobacteria	Alphaproteobacteria	Acetobacterales	Acetobacteraceae
PHm1	Acer_core.Fagus_core.Picea_core.Pinus_core.Pseudotsuga_core	OTU01554	0.264	0.264	1	4.32188e-05	3.18912e-05	1.3552	OTU01554	Bacteria;Verrucomicrobiota;Verrucomicrobiae;Chthoniobacterales;Chthoniobacteraceae;Chthoniobacter;metagenome;metagenome_unclassified;	Bacteria	Verrucomicrobiota	Verrucomicrobiae	Chthoniobacterales	Chthoniobacteraceae	Chthoniobacter
PHm1	Acer_core.Fagus_core.Picea_core.Pinus_core.Pseudotsuga_core	OTU01558	0.045	0.045	1	2.16144e-05	2.71716e-05	0.795478	OTU01558	Bacteria;Planctomycetota;Phycisphaerae;Tepidisphaerales;WD2101_soil_group;uncultured_bacterium;uncultured_bacterium_unclassified;uncultured_bacterium_unclassified;	Bacteria	Planctomycetota	Phycisphaerae	Tepidisphaerales	WD2101 soil group
PHm1	Acer_core.Fagus_core.Picea_core.Pinus_core.Pseudotsuga_core	OTU01563	0.129	0.129	1	2.391e-05	2.42161e-05	0.987361	OTU01563	Bacteria;Bacteroidota;Bacteroidia;Cytophagales;Spirosomaceae;Dyadobacter;uncultured_bacterium;uncultured_bacterium_unclassified;	Bacteria	Bacteroidota	Bacteroidia	Cytophagales	Spirosomaceae	Dyadobacter
PHm1	Acer_core.Fagus_core.Picea_core.Pinus_core.Pseudotsuga_core	OTU01565	0.073	0.044	0.60274	1.13694e-05	3.92644e-05	0.28956	OTU01565	Bacteria;Myxococcota;Myxococcia;Myxococcales;Myxococcaceae;P3OB-42;metagenome;metagenome_unclassified;	Bacteria	Myxococcota	Myxococcia	Myxococcales	Myxococcaceae	P3OB-42
PHm1	Acer_core.Fagus_core.Picea_core.Pinus_core.Pseudotsuga_core	OTU01566	0.065	0.065	1	1.48124e-05	1.43999e-05	1.02864	OTU01566	Bacteria;Acidobacteriota;Vicinamibacteria;Vicinamibacterales;uncultured;metagenome;metagenome_unclassified;metagenome_unclassified;	Bacteria	Acidobacteriota	Vicinamibacteria	Vicinamibacterales
PHm1	Acer_core.Fagus_core.Picea_core.Pinus_core.Pseudotsuga_core	OTU01580	0.186	0.117	0.629032	3.88466e-05	1.91921e-05	2.02409	OTU01580	Bacteria;Actinobacteriota;Acidimicrobiia;IMCC26256;IMCC26256_unclassified;IMCC26256_unclassified;IMCC26256_unclassified;IMCC26256_unclassified;	Bacteria	Actinobacteriota	Acidimicrobiia	IMCC26256
PHm1	Acer_core.Fagus_core.Picea_core.Pinus_core.Pseudotsuga_core	OTU01582	0.328	0.271	0.82622	6.06276e-05	2.40604e-05	2.51981	OTU01582	Bacteria;Bdellovibrionota;Bdellovibrionia;Bdellovibrionales;Bdellovibrionaceae;Bdellovibrio;metagenome;metagenome_unclassified;	Bacteria	Bdellovibrionota	Bdellovibrionia	Bdellovibrionales	Bdellovibrionaceae	Bdellovibrio
PHm1	Acer_core.Fagus_core.Picea_core.Pinus_core.Pseudotsuga_core	OTU01583	0.112	0.112	1	6.36846e-05	8.46405e-06	7.52413	OTU01583	Bacteria;Proteobacteria;Gammaproteobacteria;Burkholderiales;Burkholderiales_unclassified;Burkholderiales_unclassified;Burkholderiales_unclassified;Burkholderiales_unclassified;	Bacteria	Proteobacteria	Gammaproteobacteria	Burkholderiales
PHm1	Acer_core.Fagus_core.Picea_core.Pinus_core.Pseudotsuga_core	OTU01586	0.414	0.299	0.722222	5.46912e-05	2.20062e-05	2.48527	OTU01586	Bacteria;Planctomycetota;Planctomycetes;Gemmatales;Gemmataceae;uncultured;uncultured_planctomycete;uncultured_planctomycete_unclassified;	Bacteria	Planctomycetota	Planctomycetes	Gemmatales	Gemmataceae
PHm1	Acer_core.Fagus_core.Picea_core.Pinus_core.Pseudotsuga_core	OTU01592	0.278	0.218	0.784173	4.35406e-05	4.00713e-05	1.08658	OTU01592	Bacteria;Bacteroidota;Bacteroidia;Chitinophagales;37-13;uncultured_Bacteroidetes_bacterium;uncultured_Bacteroidetes_bacterium_unclassified;uncultured_Bacteroidetes_bacterium_unclassified;	Bacteria	Bacteroidota	Bacteroidia	Chitinophagales	37-13
PHm1	Acer_core.Fagus_core.Picea_core.Pinus_core.Pseudotsuga_core	OTU01598	0.545	0.297	0.544954	4.14989e-05	3.88833e-05	1.06727	OTU01598	Bacteria;Verrucomicrobiota;Verrucomicrobiae;Pedosphaerales;Pedosphaeraceae;uncultured;uncultured_bacterium;uncultured_bacterium_unclassified;	Bacteria	Verrucomicrobiota	Verrucomicrobiae	Pedosphaerales	Pedosphaeraceae
PHm1	Acer_core.Fagus_core.Picea_core.Pinus_core.Pseudotsuga_core	OTU01599	0.143	0.143	1	7.38732e-05	1.14943e-05	6.42692	OTU01599	Bacteria;Planctomycetota;Planctomycetes;Isosphaerales;Isosphaeraceae;uncultured;uncultured_unclassified;uncultured_unclassified;	Bacteria	Planctomycetota	Planctomycetes	Isosphaerales	Isosphaeraceae
PHm1	Acer_core.Fagus_core.Picea_core.Pinus_core.Pseudotsuga_core	OTU01602	0.007	0.007	1	2.14784e-05	6.2866e-05	0.341654	OTU01602	Bacteria;Proteobacteria;Gammaproteobacteria;Diplorickettsiales;Diplorickettsiaceae;uncultured;uncultured_unclassified;uncultured_unclassified;	Bacteria	Proteobacteria	Gammaproteobacteria	Diplorickettsiales	Diplorickettsiaceae
PHm1	Acer_core.Fagus_core.Picea_core.Pinus_core.Pseudotsuga_core	OTU01604	0.064	0.064	1	1.98588e-05	5.58017e-06	3.55882	OTU01604	Bacteria;Proteobacteria;Alphaproteobacteria;Acetobacterales;Acetobacteraceae;Endobacter;uncultured_bacterium;uncultured_bacterium_unclassified;	Bacteria	Proteobacteria	Alphaproteobacteria	Acetobacterales	Acetobacteraceae	Endobacter
PHm1	Acer_core.Fagus_core.Picea_core.Pinus_core.Pseudotsuga_core	OTU01605	0.355	0.355	1	7.7335e-05	4.09003e-05	1.89082	OTU01605	Bacteria;Actinobacteriota;Actinobacteria;Frankiales;Acidothermaceae;Acidothermus;Acidothermus_unclassified;Acidothermus_unclassified;	Bacteria	Actinobacteriota	Actinobacteria	Frankiales	Acidothermaceae	Acidothermus
PHm1	Acer_core.Fagus_core.Picea_core.Pinus_core.Pseudotsuga_core	OTU01607	0.196	0.104	0.530612	2.16136e-05	2.40051e-05	0.900376	OTU01607	Bacteria;Actinobacteriota;Acidimicrobiia;Microtrichales;Ilumatobacteraceae;CL500-29_marine_group;metagenome;metagenome_unclassified;	Bacteria	Actinobacteriota	Acidimicrobiia	Microtrichales	Ilumatobacteraceae	CL500-29 marine group
PHm1	Acer_core.Fagus_core.Picea_core.Pinus_core.Pseudotsuga_core	OTU01609	0.182	0.182	1	6.65692e-05	1.27853e-06	52.0671	OTU01609	Bacteria;Verrucomicrobiota;Verrucomicrobiae;Chthoniobacterales;Chthoniobacteraceae;LD29;uncultured_bacterium;uncultured_bacterium_unclassified;	Bacteria	Verrucomicrobiota	Verrucomicrobiae	Chthoniobacterales	Chthoniobacteraceae	LD29
PHm1	Acer_core.Fagus_core.Picea_core.Pinus_core.Pseudotsuga_core	OTU01621	0.46	0.299	0.65	3.74677e-05	3.07139e-05	1.21989	OTU01621	Bacteria;Verrucomicrobiota;Verrucomicrobiae;Methylacidiphilales;Methylacidiphilaceae;uncultured;uncultured_bacterium;uncultured_bacterium_unclassified;	Bacteria	Verrucomicrobiota	Verrucomicrobiae	Methylacidiphilales	Methylacidiphilaceae
PHm1	Acer_core.Fagus_core.Picea_core.Pinus_core.Pseudotsuga_core	OTU01622	0.263	0.241	0.91635	3.22569e-05	9.59444e-06	3.36205	OTU01622	Bacteria;Acidobacteriota;Acidobacteriae;Acidobacteriales;Acidobacteriaceae_(Subgroup_1);Granulicella;uncultured_bacterium;uncultured_bacterium_unclassified;	Bacteria	Acidobacteriota	Acidobacteriae	Acidobacteriales	Acidobacteriaceae (Subgroup 1)	Granulicella
PHm1	Acer_core.Fagus_core.Picea_core.Pinus_core.Pseudotsuga_core	OTU01624	0.226	0.155	0.685841	2.81231e-05	1.21677e-05	2.31129	OTU01624	Bacteria;Chloroflexi;Ktedonobacteria;C0119;C0119_unclassified;C0119_unclassified;C0119_unclassified;C0119_unclassified;	Bacteria	Chloroflexi	Ktedonobacteria	C0119
PHm1	Acer_core.Fagus_core.Picea_core.Pinus_core.Pseudotsuga_core	OTU01628	0.349	0.199	0.570201	3.26066e-05	3.79986e-05	0.8581	OTU01628	Bacteria;Proteobacteria;Alphaproteobacteria;Rhizobiales;Beijerinckiaceae;Methylobacterium-Methylorubrum;Methylobacterium-Methylorubrum_unclassified;Methylobacterium-Methylorubrum_unclassified;	Bacteria	Proteobacteria	Alphaproteobacteria	Rhizobiales	Beijerinckiaceae	Methylobacterium-Methylorubrum
PHm1	Acer_core.Fagus_core.Picea_core.Pinus_core.Pseudotsuga_core	OTU01632	0.095	0.095	1	2.33837e-05	2.03903e-05	1.14681	OTU01632	Bacteria;Actinobacteriota;Thermoleophilia;Solirubrobacterales;67-14;67-14_unclassified;67-14_unclassified;67-14_unclassified;	Bacteria	Actinobacteriota	Thermoleophilia	Solirubrobacterales	67-14
PHm1	Acer_core.Fagus_core.Picea_core.Pinus_core.Pseudotsuga_core	OTU01634	0.244	0.244	1	5.76281e-05	1.88575e-05	3.05598	OTU01634	Bacteria;Proteobacteria;Alphaproteobacteria;Rhizobiales;Beijerinckiaceae;Beijerinckiaceae_unclassified;Beijerinckiaceae_unclassified;Beijerinckiaceae_unclassified;	Bacteria	Proteobacteria	Alphaproteobacteria	Rhizobiales	Beijerinckiaceae
PHm1	Acer_core.Fagus_core.Picea_core.Pinus_core.Pseudotsuga_core	OTU01635	0.168	0.106	0.630952	3.02317e-05	1.14328e-05	2.64429	OTU01635	Bacteria;Planctomycetota;Planctomycetes;Isosphaerales;Isosphaeraceae;Isosphaeraceae_unclassified;Isosphaeraceae_unclassified;Isosphaeraceae_unclassified;	Bacteria	Planctomycetota	Planctomycetes	Isosphaerales	Isosphaeraceae
PHm1	Acer_core.Fagus_core.Picea_core.Pinus_core.Pseudotsuga_core	OTU01637	0.485	0.372	0.76701	9.82789e-05	2.18512e-05	4.49765	OTU01637	Bacteria;Proteobacteria;Alphaproteobacteria;Rhizobiales;Stappiaceae;Pannonibacter;Pannonibacter_phragmitetus;Pannonibacter_phragmitetus_unclassified;	Bacteria	Proteobacteria	Alphaproteobacteria	Rhizobiales	Stappiaceae	Pannonibacter	Pannonibacter phragmitetus
PHm1	Acer_core.Fagus_core.Picea_core.Pinus_core.Pseudotsuga_core	OTU01639	0.053	0.053	1	1.68935e-05	9.07149e-06	1.86226	OTU01639	Bacteria;Bacteroidota;Bacteroidia;Flavobacteriales;Flavobacteriaceae;Flavobacterium;Flavobacterium_unclassified;Flavobacterium_unclassified;	Bacteria	Bacteroidota	Bacteroidia	Flavobacteriales	Flavobacteriaceae	Flavobacterium
PHm1	Acer_core.Fagus_core.Picea_core.Pinus_core.Pseudotsuga_core	OTU01645	0.357	0.219	0.613445	3.89888e-05	4.26617e-05	0.913906	OTU01645	Bacteria;Bacteroidota;Bacteroidia;Sphingobacteriales;KD3-93;metagenome;metagenome_unclassified;metagenome_unclassified;	Bacteria	Bacteroidota	Bacteroidia	Sphingobacteriales	KD3-93
PHm1	Acer_core.Fagus_core.Picea_core.Pinus_core.Pseudotsuga_core	OTU01652	0.165	0.165	1	2.39609e-05	2.47844e-05	0.966775	OTU01652	Bacteria;Fibrobacterota;Fibrobacteria;Fibrobacterales;Fibrobacteraceae;possible_genus_04;metagenome;metagenome_unclassified;	Bacteria	Fibrobacterota	Fibrobacteria	Fibrobacterales	Fibrobacteraceae	possible genus 04
PHm1	Acer_core.Fagus_core.Picea_core.Pinus_core.Pseudotsuga_core	OTU01653	0.154	0.154	1	7.99589e-05	2.86522e-05	2.79067	OTU01653	Bacteria;Proteobacteria;Alphaproteobacteria;Micropepsales;Micropepsaceae;uncultured;uncultured_unclassified;uncultured_unclassified;	Bacteria	Proteobacteria	Alphaproteobacteria	Micropepsales	Micropepsaceae
PHm1	Acer_core.Fagus_core.Picea_core.Pinus_core.Pseudotsuga_core	OTU01661	0.331	0.181	0.546828	4.59668e-05	4.71725e-05	0.97444	OTU01661	Bacteria;Actinobacteriota;Thermoleophilia;Solirubrobacterales;Solirubrobacteraceae;Conexibacter;Conexibacter_unclassified;Conexibacter_unclassified;	Bacteria	Actinobacteriota	Thermoleophilia	Solirubrobacterales	Solirubrobacteraceae	Conexibacter
PHm1	Acer_core.Fagus_core.Picea_core.Pinus_core.Pseudotsuga_core	OTU01664	0.522	0.326	0.624521	0.000104656	4.22766e-05	2.4755	OTU01664	Bacteria;Proteobacteria;Alphaproteobacteria;Rhizobiales;Beijerinckiaceae;Methylobacterium-Methylorubrum;Methylobacterium-Methylorubrum_unclassified;Methylobacterium-Methylorubrum_unclassified;	Bacteria	Proteobacteria	Alphaproteobacteria	Rhizobiales	Beijerinckiaceae	Methylobacterium-Methylorubrum
PHm1	Acer_core.Fagus_core.Picea_core.Pinus_core.Pseudotsuga_core	OTU01667	0.193	0.168	0.870466	3.41994e-05	8.03974e-06	4.25379	OTU01667	Bacteria;Planctomycetota;vadinHA49;uncultured_bacterium;uncultured_bacterium_unclassified;uncultured_bacterium_unclassified;uncultured_bacterium_unclassified;uncultured_bacterium_unclassified;	Bacteria	Planctomycetota	vadinHA49
PHm1	Acer_core.Fagus_core.Picea_core.Pinus_core.Pseudotsuga_core	OTU01670	0.657	0.455	0.692542	9.62095e-05	4.20335e-05	2.28888	OTU01670	Bacteria;Proteobacteria;Alphaproteobacteria;Sphingomonadales;Sphingomonadaceae;Sphingomonas;Sphingomonas_unclassified;Sphingomonas_unclassified;	Bacteria	Proteobacteria	Alphaproteobacteria	Sphingomonadales	Sphingomonadaceae	Sphingomonas
PHm1	Acer_core.Fagus_core.Picea_core.Pinus_core.Pseudotsuga_core	OTU01671	0.164	0.164	1	2.36396e-05	3.82277e-05	0.618389	OTU01671	Bacteria;Proteobacteria;Gammaproteobacteria;Cellvibrionales;Cellvibrionaceae;Cellvibrio;metagenome;metagenome_unclassified;	Bacteria	Proteobacteria	Gammaproteobacteria	Cellvibrionales	Cellvibrionaceae	Cellvibrio
PHm1	Acer_core.Fagus_core.Picea_core.Pinus_core.Pseudotsuga_core	OTU01672	0.111	0.111	1	4.11448e-05	2.1932e-05	1.87602	OTU01672	Bacteria;Acidobacteriota;Vicinamibacteria;Vicinamibacterales;uncultured;uncultured_unclassified;uncultured_unclassified;uncultured_unclassified;	Bacteria	Acidobacteriota	Vicinamibacteria	Vicinamibacterales
PHm1	Acer_core.Fagus_core.Picea_core.Pinus_core.Pseudotsuga_core	OTU01673	0.065	0.065	1	2.89043e-05	2.09606e-05	1.37898	OTU01673	Bacteria;Acidobacteriota;Acidobacteriae;Bryobacterales;Bryobacteraceae;Bryobacter;metagenome;metagenome_unclassified;	Bacteria	Acidobacteriota	Acidobacteriae	Bryobacterales	Bryobacteraceae	Bryobacter
PHm1	Acer_core.Fagus_core.Picea_core.Pinus_core.Pseudotsuga_core	OTU01676	0.275	0.19	0.690909	4.91472e-05	1.21299e-05	4.05175	OTU01676	Bacteria;Firmicutes;Bacilli;Exiguobacterales;Exiguobacteraceae;Exiguobacterium;Exiguobacterium_sp._AT1b;Exiguobacterium_sp._AT1b_unclassified;	Bacteria	Firmicutes	Bacilli	Exiguobacterales	Exiguobacteraceae	Exiguobacterium	Exiguobacterium sp. AT1b
PHm1	Acer_core.Fagus_core.Picea_core.Pinus_core.Pseudotsuga_core	OTU01677	0.281	0.165	0.587189	2.36396e-05	2.48841e-05	0.94999	OTU01677	Bacteria;Planctomycetota;Phycisphaerae;Tepidisphaerales;WD2101_soil_group;uncultured_bacterium;uncultured_bacterium_unclassified;uncultured_bacterium_unclassified;	Bacteria	Planctomycetota	Phycisphaerae	Tepidisphaerales	WD2101 soil group
PHm1	Acer_core.Fagus_core.Picea_core.Pinus_core.Pseudotsuga_core	OTU01679	0.219	0.197	0.899543	2.81231e-05	1.55901e-05	1.80391	OTU01679	Bacteria;Planctomycetota;Phycisphaerae;Tepidisphaerales;WD2101_soil_group;uncultured_bacterium;uncultured_bacterium_unclassified;uncultured_bacterium_unclassified;	Bacteria	Planctomycetota	Phycisphaerae	Tepidisphaerales	WD2101 soil group
PHm1	Acer_core.Fagus_core.Picea_core.Pinus_core.Pseudotsuga_core	OTU01680	0.145	0.145	1	2.15585e-05	2.33551e-05	0.923076	OTU01680	Bacteria;Actinobacteriota;Acidimicrobiia;Microtrichales;Ilumatobacteraceae;CL500-29_marine_group;metagenome;metagenome_unclassified;	Bacteria	Actinobacteriota	Acidimicrobiia	Microtrichales	Ilumatobacteraceae	CL500-29 marine group
PHm1	Acer_core.Fagus_core.Picea_core.Pinus_core.Pseudotsuga_core	OTU01681	0.058	0.058	1	2.12779e-05	1.82857e-05	1.16363	OTU01681	Bacteria;Firmicutes;Bacilli;Paenibacillales;Paenibacillaceae;Paenibacillus;Paenibacillus_unclassified;Paenibacillus_unclassified;	Bacteria	Firmicutes	Bacilli	Paenibacillales	Paenibacillaceae	Paenibacillus
PHm1	Acer_core.Fagus_core.Picea_core.Pinus_core.Pseudotsuga_core	OTU01684	0.087	0.087	1	7.24013e-05	0	Inf	OTU01684	Bacteria;Proteobacteria;Alphaproteobacteria;Elsterales;uncultured;uncultured_bacterium;uncultured_bacterium_unclassified;uncultured_bacterium_unclassified;	Bacteria	Proteobacteria	Alphaproteobacteria	Elsterales
PHm1	Acer_core.Fagus_core.Picea_core.Pinus_core.Pseudotsuga_core	OTU01686	0.242	0.202	0.834711	3.89313e-05	1.98081e-05	1.96542	OTU01686	Bacteria;Planctomycetota;Planctomycetes;Gemmatales;Gemmataceae;uncultured;metagenome;metagenome_unclassified;	Bacteria	Planctomycetota	Planctomycetes	Gemmatales	Gemmataceae
PHm1	Acer_core.Fagus_core.Picea_core.Pinus_core.Pseudotsuga_core	OTU01703	0.155	0.116	0.748387	5.04696e-05	1.3578e-05	3.71702	OTU01703	Bacteria;Proteobacteria;Alphaproteobacteria;Rhizobiales;Beijerinckiaceae;Methylocella;uncultured_bacterium;uncultured_bacterium_unclassified;	Bacteria	Proteobacteria	Alphaproteobacteria	Rhizobiales	Beijerinckiaceae	Methylocella
PHm1	Acer_core.Fagus_core.Picea_core.Pinus_core.Pseudotsuga_core	OTU01717	0.27	0.198	0.733333	3.45313e-05	2.6569e-05	1.29968	OTU01717	Bacteria;Proteobacteria;Alphaproteobacteria;Rhizobiales;Beijerinckiaceae;Roseiarcus;uncultured_bacterium;uncultured_bacterium_unclassified;	Bacteria	Proteobacteria	Alphaproteobacteria	Rhizobiales	Beijerinckiaceae	Roseiarcus
PHm1	Acer_core.Fagus_core.Picea_core.Pinus_core.Pseudotsuga_core	OTU01718	0.086	0.069	0.802326	1.46726e-05	1.84889e-05	0.793592	OTU01718	Bacteria;Chloroflexi;KD4-96;KD4-96_unclassified;KD4-96_unclassified;KD4-96_unclassified;KD4-96_unclassified;KD4-96_unclassified;	Bacteria	Chloroflexi	KD4-96
PHm1	Acer_core.Fagus_core.Picea_core.Pinus_core.Pseudotsuga_core	OTU01720	0.044	0.044	1	1.73564e-05	3.79064e-05	0.457875	OTU01720	Bacteria;Firmicutes;Clostridia;Clostridiales;Clostridiaceae;Clostridium_sensu_stricto_1;Clostridium_beijerinckii;Clostridium_beijerinckii_unclassified;	Bacteria	Firmicutes	Clostridia	Clostridiales	Clostridiaceae	Clostridium sensu stricto 1	Clostridium beijerinckii
PHm1	Acer_core.Fagus_core.Picea_core.Pinus_core.Pseudotsuga_core	OTU01721	0.139	0.139	1	1.91561e-05	2.5066e-05	0.764228	OTU01721	Bacteria;Chloroflexi;Dehalococcoidia;S085;metagenome;metagenome_unclassified;metagenome_unclassified;metagenome_unclassified;	Bacteria	Chloroflexi	Dehalococcoidia	S085
PHm1	Acer_core.Fagus_core.Picea_core.Pinus_core.Pseudotsuga_core	OTU01725	0.104	0.104	1	1.65695e-05	4.68707e-05	0.353515	OTU01725	Bacteria;Verrucomicrobiota;Verrucomicrobiae;Chthoniobacterales;Chthoniobacteraceae;Chthoniobacter;Chthoniobacter_unclassified;Chthoniobacter_unclassified;	Bacteria	Verrucomicrobiota	Verrucomicrobiae	Chthoniobacterales	Chthoniobacteraceae	Chthoniobacter
PHm1	Acer_core.Fagus_core.Picea_core.Pinus_core.Pseudotsuga_core	OTU01727	0.034	0.034	1	1.2765e-05	1.62558e-05	0.785261	OTU01727	Bacteria;Planctomycetota;Planctomycetes;Pirellulales;Pirellulaceae;Pir4_lineage;metagenome;metagenome_unclassified;	Bacteria	Planctomycetota	Planctomycetes	Pirellulales	Pirellulaceae	Pir4 lineage
PHm1	Acer_core.Fagus_core.Picea_core.Pinus_core.Pseudotsuga_core	OTU01731	0.489	0.489	1	5.62462e-05	1.30757e-05	4.3016	OTU01731	Bacteria;Verrucomicrobiota;Verrucomicrobiae;Chthoniobacterales;Chthoniobacteraceae;Chthoniobacter;metagenome;metagenome_unclassified;	Bacteria	Verrucomicrobiota	Verrucomicrobiae	Chthoniobacterales	Chthoniobacteraceae	Chthoniobacter
PHm1	Acer_core.Fagus_core.Picea_core.Pinus_core.Pseudotsuga_core	OTU01743	0.123	0.077	0.626016	2.5345e-05	3.32207e-05	0.762928	OTU01743	Bacteria;Proteobacteria;Alphaproteobacteria;Rickettsiales;SM2D12;SM2D12_unclassified;SM2D12_unclassified;SM2D12_unclassified;	Bacteria	Proteobacteria	Alphaproteobacteria	Rickettsiales	SM2D12
PHm1	Acer_core.Fagus_core.Picea_core.Pinus_core.Pseudotsuga_core	OTU01750	0.642	0.578	0.900312	0.000125692	2.61125e-05	4.8135	OTU01750	Bacteria;Firmicutes;Bacilli;Alicyclobacillales;Alicyclobacillaceae;Effusibacillus;Effusibacillus_unclassified;Effusibacillus_unclassified;	Bacteria	Firmicutes	Bacilli	Alicyclobacillales	Alicyclobacillaceae	Effusibacillus
PHm1	Acer_core.Fagus_core.Picea_core.Pinus_core.Pseudotsuga_core	OTU01752	0.432	0.432	1	4.84595e-05	1.23283e-05	3.93076	OTU01752	Bacteria;Verrucomicrobiota;Verrucomicrobiae;Verrucomicrobiales;Verrucomicrobiaceae;uncultured;uncultured_Verrucomicrobia_bacterium;uncultured_Verrucomicrobia_bacterium_unclassified;	Bacteria	Verrucomicrobiota	Verrucomicrobiae	Verrucomicrobiales	Verrucomicrobiaceae
PHm1	Acer_core.Fagus_core.Picea_core.Pinus_core.Pseudotsuga_core	OTU01757	0.162	0.109	0.67284	3.81063e-05	1.54633e-05	2.4643	OTU01757	Bacteria;Acidobacteriota;Acidobacteriae;Acidobacteriales;Acidobacteriaceae_(Subgroup_1);Acidobacteriaceae_(Subgroup_1)_unclassified;Acidobacteriaceae_(Subgroup_1)_unclassified;Acidobacteriaceae_(Subgroup_1)_unclassified;	Bacteria	Acidobacteriota	Acidobacteriae	Acidobacteriales	Acidobacteriaceae (Subgroup 1)
PHm1	Acer_core.Fagus_core.Picea_core.Pinus_core.Pseudotsuga_core	OTU01761	0.419	0.315	0.75179	4.43539e-05	1.4297e-05	3.10231	OTU01761	Bacteria;Proteobacteria;Gammaproteobacteria;Cellvibrionales;Halieaceae;OM60(NOR5)_clade;metagenome;metagenome_unclassified;	Bacteria	Proteobacteria	Gammaproteobacteria	Cellvibrionales	Halieaceae	OM60(NOR5) clade
PHm1	Acer_core.Fagus_core.Picea_core.Pinus_core.Pseudotsuga_core	OTU01769	0.247	0.247	1	3.34219e-05	1.62748e-05	2.0536	OTU01769	Bacteria;Proteobacteria;Alphaproteobacteria;Micropepsales;Micropepsaceae;uncultured;uncultured_unclassified;uncultured_unclassified;	Bacteria	Proteobacteria	Alphaproteobacteria	Micropepsales	Micropepsaceae
PHm1	Acer_core.Fagus_core.Picea_core.Pinus_core.Pseudotsuga_core	OTU01771	0.261	0.184	0.704981	3.56467e-05	2.39538e-05	1.48815	OTU01771	Bacteria;Proteobacteria;Gammaproteobacteria;Burkholderiales;Comamonadaceae;Hydrogenophaga;Hydrogenophaga_unclassified;Hydrogenophaga_unclassified;	Bacteria	Proteobacteria	Gammaproteobacteria	Burkholderiales	Comamonadaceae	Hydrogenophaga
PHm1	Acer_core.Fagus_core.Picea_core.Pinus_core.Pseudotsuga_core	OTU01776	0.117	0.117	1	1.91561e-05	2.32973e-05	0.822246	OTU01776	Bacteria;Proteobacteria;Alphaproteobacteria;Rhizobiales;Rhizobiales_Incertae_Sedis;Bauldia;uncultured_bacterium;uncultured_bacterium_unclassified;	Bacteria	Proteobacteria	Alphaproteobacteria	Rhizobiales	Rhizobiales Incertae Sedis	Bauldia
PHm1	Acer_core.Fagus_core.Picea_core.Pinus_core.Pseudotsuga_core	OTU01780	0.074	0.074	1	1.60682e-05	3.95841e-05	0.405927	OTU01780	Bacteria;Bacteroidota;Bacteroidia;Chitinophagales;Saprospiraceae;uncultured;uncultured_unclassified;uncultured_unclassified;	Bacteria	Bacteroidota	Bacteroidia	Chitinophagales	Saprospiraceae
PHm1	Acer_core.Fagus_core.Picea_core.Pinus_core.Pseudotsuga_core	OTU01781	0.729	0.688	0.943759	9.1395e-05	3.18668e-05	2.86804	OTU01781	Bacteria;Proteobacteria;Gammaproteobacteria;Oceanospirillales;Pseudohongiellaceae;BIyi10;BIyi10_unclassified;BIyi10_unclassified;	Bacteria	Proteobacteria	Gammaproteobacteria	Oceanospirillales	Pseudohongiellaceae	BIyi10
PHm1	Acer_core.Fagus_core.Picea_core.Pinus_core.Pseudotsuga_core	OTU01784	0.055	0.055	1	1.38744e-05	1.55088e-05	0.894617	OTU01784	Bacteria;Planctomycetota;Planctomycetes;Gemmatales;Gemmataceae;Fimbriiglobus;uncultured_bacterium;uncultured_bacterium_unclassified;	Bacteria	Planctomycetota	Planctomycetes	Gemmatales	Gemmataceae	Fimbriiglobus
PHm1	Acer_core.Fagus_core.Picea_core.Pinus_core.Pseudotsuga_core	OTU01810	0.714	0.714	1	0.000138171	5.28355e-06	26.1512	OTU01810	Bacteria;Bacteroidota;Bacteroidia;Sphingobacteriales;AKYH767;uncultured_Bacteroidetes_bacterium;uncultured_Bacteroidetes_bacterium_unclassified;uncultured_Bacteroidetes_bacterium_unclassified;	Bacteria	Bacteroidota	Bacteroidia	Sphingobacteriales	AKYH767
PHm1	Acer_core.Fagus_core.Picea_core.Pinus_core.Pseudotsuga_core	OTU01816	0.205	0.121	0.590244	2.70836e-05	1.28991e-05	2.09964	OTU01816	Bacteria;Actinobacteriota;Actinobacteria;Frankiales;Frankiaceae;Jatrophihabitans;Jatrophihabitans_unclassified;Jatrophihabitans_unclassified;	Bacteria	Actinobacteriota	Actinobacteria	Frankiales	Frankiaceae	Jatrophihabitans
PHm1	Acer_core.Fagus_core.Picea_core.Pinus_core.Pseudotsuga_core	OTU01818	0.295	0.189	0.640678	6.03649e-05	2.49992e-05	2.41467	OTU01818	Bacteria;Proteobacteria;Alphaproteobacteria;Micavibrionales;uncultured;uncultured_sludge_bacterium_S43;uncultured_sludge_bacterium_S43_unclassified;uncultured_sludge_bacterium_S43_unclassified;	Bacteria	Proteobacteria	Alphaproteobacteria	Micavibrionales
PHm1	Acer_core.Fagus_core.Picea_core.Pinus_core.Pseudotsuga_core	OTU01819	0.617	0.617	1	9.91265e-05	9.79045e-06	10.1248	OTU01819	Bacteria;Proteobacteria;Gammaproteobacteria;Xanthomonadales;Xanthomonadaceae;Lysobacter;Lysobacter_capsici;Lysobacter_capsici_unclassified;	Bacteria	Proteobacteria	Gammaproteobacteria	Xanthomonadales	Xanthomonadaceae	Lysobacter	Lysobacter capsici
PHm1	Acer_core.Fagus_core.Picea_core.Pinus_core.Pseudotsuga_core	OTU01825	0.422	0.332	0.78673	4.71756e-05	2.16131e-05	2.18273	OTU01825	Bacteria;Armatimonadota;Armatimonadia;Armatimonadales;Armatimonadales_unclassified;Armatimonadales_unclassified;Armatimonadales_unclassified;Armatimonadales_unclassified;	Bacteria	Armatimonadota	Armatimonadia	Armatimonadales
PHm1	Acer_core.Fagus_core.Picea_core.Pinus_core.Pseudotsuga_core	OTU01826	0.111	0.111	1	1.91561e-05	2.89029e-05	0.662775	OTU01826	Bacteria;Chloroflexi;Chloroflexia;Thermomicrobiales;JG30-KF-CM45;JG30-KF-CM45_unclassified;JG30-KF-CM45_unclassified;JG30-KF-CM45_unclassified;	Bacteria	Chloroflexi	Chloroflexia	Thermomicrobiales	JG30-KF-CM45
PHm1	Acer_core.Fagus_core.Picea_core.Pinus_core.Pseudotsuga_core	OTU01827	0.027	0.027	1	9.17565e-06	1.38719e-05	0.661454	OTU01827	Bacteria;Patescibacteria;Saccharimonadia;Saccharimonadales;Saccharimonadales_unclassified;Saccharimonadales_unclassified;Saccharimonadales_unclassified;Saccharimonadales_unclassified;	Bacteria	Patescibacteria	Saccharimonadia	Saccharimonadales
PHm1	Acer_core.Fagus_core.Picea_core.Pinus_core.Pseudotsuga_core	OTU01833	0.137	0.109	0.79562	3.2018e-05	1.73821e-05	1.84201	OTU01833	Bacteria;Acidobacteriota;Acidobacteriae;Acidobacteriales;Acidobacteriaceae_(Subgroup_1);Granulicella;uncultured_Acidobacteria_bacterium;uncultured_Acidobacteria_bacterium_unclassified;	Bacteria	Acidobacteriota	Acidobacteriae	Acidobacteriales	Acidobacteriaceae (Subgroup 1)	Granulicella
PHm1	Acer_core.Fagus_core.Picea_core.Pinus_core.Pseudotsuga_core	OTU01835	0.474	0.296	0.624473	7.89252e-05	4.0433e-05	1.952	OTU01835	Bacteria;Actinobacteriota;Actinobacteria;Corynebacteriales;Corynebacteriaceae;Corynebacterium;Corynebacterium_tuberculostearicum;Corynebacterium_tuberculostearicum_unclassified;	Bacteria	Actinobacteriota	Actinobacteria	Corynebacteriales	Corynebacteriaceae	Corynebacterium	Corynebacterium tuberculostearicum
PHm1	Acer_core.Fagus_core.Picea_core.Pinus_core.Pseudotsuga_core	OTU01836	0.093	0.093	1	2.85842e-05	4.39866e-06	6.49839	OTU01836	Bacteria;Proteobacteria;Alphaproteobacteria;Tistrellales;Geminicoccaceae;Candidatus_Alysiosphaera;metagenome;metagenome_unclassified;	Bacteria	Proteobacteria	Alphaproteobacteria	Tistrellales	Geminicoccaceae	Candidatus Alysiosphaera
PHm1	Acer_core.Fagus_core.Picea_core.Pinus_core.Pseudotsuga_core	OTU01847	0.073	0.073	1	2.1377e-05	2.25774e-05	0.94683	OTU01847	Bacteria;Verrucomicrobiota;Verrucomicrobiae;Verrucomicrobiales;Rubritaleaceae;Luteolibacter;Verrucomicrobium_sp._IMCC25902;Verrucomicrobium_sp._IMCC25902_unclassified;	Bacteria	Verrucomicrobiota	Verrucomicrobiae	Verrucomicrobiales	Rubritaleaceae	Luteolibacter	Verrucomicrobium sp. IMCC25902
PHm1	Acer_core.Fagus_core.Picea_core.Pinus_core.Pseudotsuga_core	OTU01855	0.14	0.127	0.907143	8.23016e-05	6.61343e-06	12.4446	OTU01855	Bacteria;Planctomycetota;Planctomycetes;Gemmatales;Gemmataceae;Gemmata;uncultured_bacterium;uncultured_bacterium_unclassified;	Bacteria	Planctomycetota	Planctomycetes	Gemmatales	Gemmataceae	Gemmata
PHm1	Acer_core.Fagus_core.Picea_core.Pinus_core.Pseudotsuga_core	OTU01857	0.686	0.654	0.953353	9.54244e-05	3.71752e-05	2.56689	OTU01857	Bacteria;Proteobacteria;Gammaproteobacteria;Oceanospirillales;Halomonadaceae;Chromohalobacter;Chromohalobacter_canadensis;Chromohalobacter_canadensis_unclassified;	Bacteria	Proteobacteria	Gammaproteobacteria	Oceanospirillales	Halomonadaceae	Chromohalobacter	Chromohalobacter canadensis
PHm1	Acer_core.Fagus_core.Picea_core.Pinus_core.Pseudotsuga_core	OTU01859	0.245	0.245	1	5.01357e-05	0	Inf	OTU01859	Bacteria;Proteobacteria;Alphaproteobacteria;Acetobacterales;Acetobacteraceae;Acetobacteraceae_unclassified;Acetobacteraceae_unclassified;Acetobacteraceae_unclassified;	Bacteria	Proteobacteria	Alphaproteobacteria	Acetobacterales	Acetobacteraceae
PHm1	Acer_core.Fagus_core.Picea_core.Pinus_core.Pseudotsuga_core	OTU01867	0.422	0.244	0.578199	3.70901e-05	2.80462e-05	1.32247	OTU01867	Bacteria;Proteobacteria;Alphaproteobacteria;Rhizobiales;Devosiaceae;Arsenicitalea;uncultured_bacterium;uncultured_bacterium_unclassified;	Bacteria	Proteobacteria	Alphaproteobacteria	Rhizobiales	Devosiaceae	Arsenicitalea
PHm1	Acer_core.Fagus_core.Picea_core.Pinus_core.Pseudotsuga_core	OTU01871	0.064	0.064	1	3.43686e-05	3.20986e-05	1.07072	OTU01871	Bacteria;Proteobacteria;Alphaproteobacteria;Holosporales;Holosporaceae;uncultured;uncultured_bacterium;uncultured_bacterium_unclassified;	Bacteria	Proteobacteria	Alphaproteobacteria	Holosporales	Holosporaceae
PHm1	Acer_core.Fagus_core.Picea_core.Pinus_core.Pseudotsuga_core	OTU01873	0.133	0.133	1	2.72641e-05	3.47295e-05	0.785042	OTU01873	Bacteria;Acidobacteriota;Vicinamibacteria;Vicinamibacterales;Vicinamibacteraceae;Vicinamibacteraceae_unclassified;Vicinamibacteraceae_unclassified;Vicinamibacteraceae_unclassified;	Bacteria	Acidobacteriota	Vicinamibacteria	Vicinamibacterales	Vicinamibacteraceae
PHm1	Acer_core.Fagus_core.Picea_core.Pinus_core.Pseudotsuga_core	OTU01894	0.231	0.231	1	7.23905e-05	1.78321e-05	4.05957	OTU01894	Bacteria;Proteobacteria;Gammaproteobacteria;Gammaproteobacteria_unclassified;Gammaproteobacteria_unclassified;Gammaproteobacteria_unclassified;Gammaproteobacteria_unclassified;Gammaproteobacteria_unclassified;	Bacteria	Proteobacteria	Gammaproteobacteria
PHm1	Acer_core.Fagus_core.Picea_core.Pinus_core.Pseudotsuga_core	OTU01896	0.081	0.081	1	5.53109e-05	0	Inf	OTU01896	Bacteria;Actinobacteriota;Acidimicrobiia;uncultured;uncultured_Actinomycetales_bacterium;uncultured_Actinomycetales_bacterium_unclassified;uncultured_Actinomycetales_bacterium_unclassified;uncultured_Actinomycetales_bacterium_unclassified;	Bacteria	Actinobacteriota	Acidimicrobiia
PHm1	Acer_core.Fagus_core.Picea_core.Pinus_core.Pseudotsuga_core	OTU01906	0.089	0.089	1	2.56866e-05	2.31308e-05	1.1105	OTU01906	Bacteria;Verrucomicrobiota;Chlamydiae;Chlamydiales;Parachlamydiaceae;Candidatus_Protochlamydia;Candidatus_Protochlamydia_unclassified;Candidatus_Protochlamydia_unclassified;	Bacteria	Verrucomicrobiota	Chlamydiae	Chlamydiales	Parachlamydiaceae	Candidatus Protochlamydia
PHm1	Acer_core.Fagus_core.Picea_core.Pinus_core.Pseudotsuga_core	OTU01913	0.451	0.451	1	4.62387e-05	0	Inf	OTU01913	Bacteria;Acidobacteriota;Acidobacteriae;Bryobacterales;Bryobacteraceae;Bryobacter;Bryobacter_unclassified;Bryobacter_unclassified;	Bacteria	Acidobacteriota	Acidobacteriae	Bryobacterales	Bryobacteraceae	Bryobacter
PHm1	Acer_core.Fagus_core.Picea_core.Pinus_core.Pseudotsuga_core	OTU01918	0.052	0.052	1	1.34054e-05	0	Inf	OTU01918	Bacteria;Actinobacteriota;Actinobacteria;Micrococcales;Dermacoccaceae;Flexivirga;Flexivirga_sp.;Flexivirga_sp._unclassified;	Bacteria	Actinobacteriota	Actinobacteria	Micrococcales	Dermacoccaceae	Flexivirga	Flexivirga sp.
PHm1	Acer_core.Fagus_core.Picea_core.Pinus_core.Pseudotsuga_core	OTU01927	0.438	0.386	0.881279	5.20706e-05	6.38612e-06	8.1537	OTU01927	Bacteria;Planctomycetota;Phycisphaerae;Tepidisphaerales;WD2101_soil_group;uncultured_bacterium;uncultured_bacterium_unclassified;uncultured_bacterium_unclassified;	Bacteria	Planctomycetota	Phycisphaerae	Tepidisphaerales	WD2101 soil group
PHm1	Acer_core.Fagus_core.Picea_core.Pinus_core.Pseudotsuga_core	OTU01934	0.016	0.016	1	7.92646e-06	2.43282e-05	0.325813	OTU01934	Bacteria;Bacteroidota;Bacteroidia;Sphingobacteriales;env.OPS_17;uncultured_Bacteroidetes_bacterium;uncultured_Bacteroidetes_bacterium_unclassified;uncultured_Bacteroidetes_bacterium_unclassified;	Bacteria	Bacteroidota	Bacteroidia	Sphingobacteriales	env.OPS 17
PHm1	Acer_core.Fagus_core.Picea_core.Pinus_core.Pseudotsuga_core	OTU01942	0.533	0.362	0.679174	7.38873e-05	3.06874e-05	2.40774	OTU01942	Bacteria;Patescibacteria;Saccharimonadia;Saccharimonadales;Saccharimonadaceae;TM7a;uncultured_bacterium;uncultured_bacterium_unclassified;	Bacteria	Patescibacteria	Saccharimonadia	Saccharimonadales	Saccharimonadaceae	TM7a
PHm1	Acer_core.Fagus_core.Picea_core.Pinus_core.Pseudotsuga_core	OTU01944	0.207	0.178	0.859903	2.56753e-05	1.22041e-05	2.10382	OTU01944	Bacteria;Proteobacteria;Gammaproteobacteria;JG36-TzT-191;JG36-TzT-191_unclassified;JG36-TzT-191_unclassified;JG36-TzT-191_unclassified;JG36-TzT-191_unclassified;	Bacteria	Proteobacteria	Gammaproteobacteria	JG36-TzT-191
PHm1	Acer_core.Fagus_core.Picea_core.Pinus_core.Pseudotsuga_core	OTU01970	0.095	0.064	0.673684	2.24256e-05	1.09851e-05	2.04146	OTU01970	Bacteria;Bacteroidota;Bacteroidia;Chitinophagales;Chitinophagaceae;Filimonas;eubacterium_sp._11-14;eubacterium_sp._11-14_unclassified;	Bacteria	Bacteroidota	Bacteroidia	Chitinophagales	Chitinophagaceae	Filimonas	eubacterium sp. 11-14
PHm1	Acer_core.Fagus_core.Picea_core.Pinus_core.Pseudotsuga_core	OTU01971	0.299	0.252	0.842809	3.67613e-05	1.84285e-05	1.9948	OTU01971	Bacteria;Proteobacteria;Alphaproteobacteria;Rickettsiales;Rickettsiaceae;Rickettsiaceae_unclassified;Rickettsiaceae_unclassified;Rickettsiaceae_unclassified;	Bacteria	Proteobacteria	Alphaproteobacteria	Rickettsiales	Rickettsiaceae
PHm1	Acer_core.Fagus_core.Picea_core.Pinus_core.Pseudotsuga_core	OTU01976	0.021	0.021	1	1.67063e-05	1.48647e-05	1.12389	OTU01976	Bacteria;Proteobacteria;Alphaproteobacteria;Rhizobiales;Xanthobacteraceae;Rhizobiales_bacterium_GAS113;Rhizobiales_bacterium_GAS113_unclassified;Rhizobiales_bacterium_GAS113_unclassified;	Bacteria	Proteobacteria	Alphaproteobacteria	Rhizobiales	Xanthobacteraceae	Rhizobiales bacterium GAS113
PHm1	Acer_core.Fagus_core.Picea_core.Pinus_core.Pseudotsuga_core	OTU01978	0.395	0.214	0.541772	5.14128e-05	4.09349e-05	1.25596	OTU01978	Bacteria;Actinobacteriota;Actinobacteria;Micrococcales;Micrococcaceae;Nesterenkonia;Nesterenkonia_unclassified;Nesterenkonia_unclassified;	Bacteria	Actinobacteriota	Actinobacteria	Micrococcales	Micrococcaceae	Nesterenkonia
PHm1	Acer_core.Fagus_core.Picea_core.Pinus_core.Pseudotsuga_core	OTU01985	0.062	0.037	0.596774	2.10819e-05	1.28554e-05	1.63992	OTU01985	Bacteria;Actinobacteriota;Actinobacteria;Frankiales;uncultured;Actinomycetales_bacterium;Actinomycetales_bacterium_unclassified;Actinomycetales_bacterium_unclassified;	Bacteria	Actinobacteriota	Actinobacteria	Frankiales		Actinomycetales bacterium
PHm1	Acer_core.Fagus_core.Picea_core.Pinus_core.Pseudotsuga_core	OTU01988	0.314	0.149	0.474522	9.46845e-05	1.88841e-05	5.01398	OTU01988	Bacteria;Proteobacteria;Alphaproteobacteria;Rhizobiales;Beijerinckiaceae;Microvirga;Microvirga_unclassified;Microvirga_unclassified;	Bacteria	Proteobacteria	Alphaproteobacteria	Rhizobiales	Beijerinckiaceae	Microvirga
PHm1	Acer_core.Fagus_core.Picea_core.Pinus_core.Pseudotsuga_core	OTU01990	0.005	0.005	1	3.16691e-05	5.86613e-06	5.39863	OTU01990	Bacteria;Actinobacteriota;Actinobacteria;Corynebacteriales;Nocardiaceae;Nocardia;Nocardia_unclassified;Nocardia_unclassified;	Bacteria	Actinobacteriota	Actinobacteria	Corynebacteriales	Nocardiaceae	Nocardia
PHm1	Acer_core.Fagus_core.Picea_core.Pinus_core.Pseudotsuga_core	OTU01994	0.268	0.268	1	3.70901e-05	2.19651e-05	1.68859	OTU01994	Bacteria;Bacteroidota;Bacteroidia;Cytophagales;Microscillaceae;uncultured;uncultured_unclassified;uncultured_unclassified;	Bacteria	Bacteroidota	Bacteroidia	Cytophagales	Microscillaceae
PHm1	Acer_core.Fagus_core.Picea_core.Pinus_core.Pseudotsuga_core	OTU01997	0.571	0.571	1	8.48889e-05	3.42743e-06	24.7675	OTU01997	Bacteria;Actinobacteriota;Actinobacteria;Frankiales;Acidothermaceae;Acidothermus;uncultured_bacterium;uncultured_bacterium_unclassified;	Bacteria	Actinobacteriota	Actinobacteria	Frankiales	Acidothermaceae	Acidothermus
PHm1	Acer_core.Fagus_core.Picea_core.Pinus_core.Pseudotsuga_core	OTU02002	0.029	0.017	0.586207	1.00224e-05	1.79073e-05	0.559683	OTU02002	Bacteria;Bdellovibrionota;Oligoflexia;0319-6G20;metagenome;metagenome_unclassified;metagenome_unclassified;metagenome_unclassified;	Bacteria	Bdellovibrionota	Oligoflexia	0319-6G20
PHm1	Acer_core.Fagus_core.Picea_core.Pinus_core.Pseudotsuga_core	OTU02006	0.348	0.265	0.761494	6.97541e-05	3.27122e-05	2.13236	OTU02006	Bacteria;Proteobacteria;Gammaproteobacteria;Pseudomonadales;Moraxellaceae;Acinetobacter;Acinetobacter_unclassified;Acinetobacter_unclassified;	Bacteria	Proteobacteria	Gammaproteobacteria	Pseudomonadales	Moraxellaceae	Acinetobacter
PHm1	Acer_core.Fagus_core.Picea_core.Pinus_core.Pseudotsuga_core	OTU02007	0.081	0.081	1	3.47711e-05	1.16784e-05	2.97738	OTU02007	Bacteria;Bacteroidota;Bacteroidia;Chitinophagales;Chitinophagaceae;Edaphobaculum;metagenome;metagenome_unclassified;	Bacteria	Bacteroidota	Bacteroidia	Chitinophagales	Chitinophagaceae	Edaphobaculum
PHm1	Acer_core.Fagus_core.Picea_core.Pinus_core.Pseudotsuga_core	OTU02010	0.021	0.021	1	1.21215e-05	5.68675e-06	2.13153	OTU02010	Bacteria;Actinobacteriota;Thermoleophilia;Solirubrobacterales;Solirubrobacteraceae;Conexibacter;uncultured_Conexibacteraceae_bacterium;uncultured_Conexibacteraceae_bacterium_unclassified;	Bacteria	Actinobacteriota	Thermoleophilia	Solirubrobacterales	Solirubrobacteraceae	Conexibacter
PHm1	Acer_core.Fagus_core.Picea_core.Pinus_core.Pseudotsuga_core	OTU02017	0.119	0.119	1	1.91561e-05	8.30748e-06	2.30589	OTU02017	Bacteria;Proteobacteria;Gammaproteobacteria;Gammaproteobacteria_Incertae_Sedis;Unknown_Family;Acidibacter;Acidibacter_unclassified;Acidibacter_unclassified;	Bacteria	Proteobacteria	Gammaproteobacteria	Gammaproteobacteria Incertae Sedis	Unknown Family	Acidibacter
PHm1	Acer_core.Fagus_core.Picea_core.Pinus_core.Pseudotsuga_core	OTU02022	0.402	0.295	0.733831	5.4152e-05	1.38989e-05	3.89613	OTU02022	Bacteria;Proteobacteria;Alphaproteobacteria;Caulobacterales;Caulobacteraceae;Phenylobacterium;Phenylobacterium_unclassified;Phenylobacterium_unclassified;	Bacteria	Proteobacteria	Alphaproteobacteria	Caulobacterales	Caulobacteraceae	Phenylobacterium
PHm1	Acer_core.Fagus_core.Picea_core.Pinus_core.Pseudotsuga_core	OTU02033	0.126	0.126	1	2.0518e-05	1.67587e-05	1.22432	OTU02033	Bacteria;Acidobacteriota;Vicinamibacteria;Vicinamibacterales;Vicinamibacteraceae;uncultured_Acidobacteriales_bacterium;uncultured_Acidobacteriales_bacterium_unclassified;uncultured_Acidobacteriales_bacterium_unclassified;	Bacteria	Acidobacteriota	Vicinamibacteria	Vicinamibacterales	Vicinamibacteraceae
PHm1	Acer_core.Fagus_core.Picea_core.Pinus_core.Pseudotsuga_core	OTU02045	0.063	0.037	0.587302	6.52959e-06	1.92144e-05	0.339828	OTU02045	Bacteria;Planctomycetota;Phycisphaerae;Tepidisphaerales;WD2101_soil_group;uncultured_planctomycete;uncultured_planctomycete_unclassified;uncultured_planctomycete_unclassified;	Bacteria	Planctomycetota	Phycisphaerae	Tepidisphaerales	WD2101 soil group
PHm1	Acer_core.Fagus_core.Picea_core.Pinus_core.Pseudotsuga_core	OTU02050	0.126	0.081	0.642857	3.99591e-05	9.70636e-06	4.11679	OTU02050	Bacteria;Proteobacteria;Alphaproteobacteria;Alphaproteobacteria_unclassified;Alphaproteobacteria_unclassified;Alphaproteobacteria_unclassified;Alphaproteobacteria_unclassified;Alphaproteobacteria_unclassified;	Bacteria	Proteobacteria	Alphaproteobacteria
PHm1	Acer_core.Fagus_core.Picea_core.Pinus_core.Pseudotsuga_core	OTU02053	0.557	0.557	1	0.000113071	1.63558e-05	6.91318	OTU02053	Bacteria;Deinococcota;Deinococci;Thermales;Thermaceae;Thermus;Thermus_sp.;Thermus_sp._unclassified;	Bacteria	Deinococcota	Deinococci	Thermales	Thermaceae	Thermus	Thermus sp.
PHm1	Acer_core.Fagus_core.Picea_core.Pinus_core.Pseudotsuga_core	OTU02054	0.012	0.012	1	1.14293e-05	2.96505e-06	3.85469	OTU02054	Bacteria;Proteobacteria;Gammaproteobacteria;Burkholderiales;Oxalobacteraceae;Oxalobacter;uncultured_bacterium;uncultured_bacterium_unclassified;	Bacteria	Proteobacteria	Gammaproteobacteria	Burkholderiales	Oxalobacteraceae	Oxalobacter
PHm1	Acer_core.Fagus_core.Picea_core.Pinus_core.Pseudotsuga_core	OTU02055	0.059	0.044	0.745763	4.73029e-05	1.56003e-05	3.03219	OTU02055	Bacteria;Proteobacteria;Alphaproteobacteria;Rhodobacterales;Rhodobacteraceae;Rubellimicrobium;uncultured_bacterium;uncultured_bacterium_unclassified;	Bacteria	Proteobacteria	Alphaproteobacteria	Rhodobacterales	Rhodobacteraceae	Rubellimicrobium
PHm1	Acer_core.Fagus_core.Picea_core.Pinus_core.Pseudotsuga_core	OTU02062	0.314	0.222	0.707006	4.50831e-05	2.1489e-05	2.09796	OTU02062	Bacteria;Proteobacteria;Gammaproteobacteria;Diplorickettsiales;Diplorickettsiaceae;uncultured;agricultural_soil_bacterium_SC-I-81;agricultural_soil_bacterium_SC-I-81_unclassified;	Bacteria	Proteobacteria	Gammaproteobacteria	Diplorickettsiales	Diplorickettsiaceae		agricultural soil bacterium SC-I-81
PHm1	Acer_core.Fagus_core.Picea_core.Pinus_core.Pseudotsuga_core	OTU02064	0.03	0.03	1	7.92646e-06	1.59183e-05	0.497948	OTU02064	Bacteria;Proteobacteria;Gammaproteobacteria;Legionellales;Legionellaceae;Legionella;uncultured_bacterium;uncultured_bacterium_unclassified;	Bacteria	Proteobacteria	Gammaproteobacteria	Legionellales	Legionellaceae	Legionella
PHm1	Acer_core.Fagus_core.Picea_core.Pinus_core.Pseudotsuga_core	OTU02066	0.297	0.236	0.794613	4.92527e-05	1.1874e-05	4.14794	OTU02066	Bacteria;Proteobacteria;Alphaproteobacteria;Acetobacterales;Acetobacteraceae;Acetobacteraceae_unclassified;Acetobacteraceae_unclassified;Acetobacteraceae_unclassified;	Bacteria	Proteobacteria	Alphaproteobacteria	Acetobacterales	Acetobacteraceae
PHm1	Acer_core.Fagus_core.Picea_core.Pinus_core.Pseudotsuga_core	OTU02068	0.05	0.05	1	1.34391e-05	2.31799e-05	0.579772	OTU02068	Bacteria;Proteobacteria;Alphaproteobacteria;Rickettsiales;Mitochondria;uncultured_organism;uncultured_organism_unclassified;uncultured_organism_unclassified;	Bacteria	Proteobacteria	Alphaproteobacteria	Rickettsiales	Mitochondria
PHm1	Acer_core.Fagus_core.Picea_core.Pinus_core.Pseudotsuga_core	OTU02079	0.508	0.508	1	6.86201e-05	4.78511e-06	14.3403	OTU02079	Bacteria;Myxococcota;Polyangia;Polyangiales;BIrii41;metagenome;metagenome_unclassified;metagenome_unclassified;	Bacteria	Myxococcota	Polyangia	Polyangiales	BIrii41
PHm1	Acer_core.Fagus_core.Picea_core.Pinus_core.Pseudotsuga_core	OTU02095	0.132	0.132	1	2.0518e-05	2.3494e-05	0.87333	OTU02095	Bacteria;Proteobacteria;Gammaproteobacteria;R7C24;uncultured_bacterium;uncultured_bacterium_unclassified;uncultured_bacterium_unclassified;uncultured_bacterium_unclassified;	Bacteria	Proteobacteria	Gammaproteobacteria	R7C24
PHm1	Acer_core.Fagus_core.Picea_core.Pinus_core.Pseudotsuga_core	OTU02096	0.076	0.076	1	3.06029e-05	5.95208e-06	5.14155	OTU02096	Bacteria;Patescibacteria;Saccharimonadia;Saccharimonadales;Saccharimonadaceae;TM7a;uncultured_bacterium;uncultured_bacterium_unclassified;	Bacteria	Patescibacteria	Saccharimonadia	Saccharimonadales	Saccharimonadaceae	TM7a
PHm1	Acer_core.Fagus_core.Picea_core.Pinus_core.Pseudotsuga_core	OTU02099	0.199	0.199	1	2.93452e-05	7.56311e-06	3.88005	OTU02099	Bacteria;Planctomycetota;Planctomycetes;Isosphaerales;Isosphaeraceae;Tundrisphaera;Tundrisphaera_unclassified;Tundrisphaera_unclassified;	Bacteria	Planctomycetota	Planctomycetes	Isosphaerales	Isosphaeraceae	Tundrisphaera
PHm1	Acer_core.Fagus_core.Picea_core.Pinus_core.Pseudotsuga_core	OTU02105	0.07	0.047	0.671429	1.72699e-05	2.27619e-05	0.75872	OTU02105	Bacteria;Proteobacteria;Alphaproteobacteria;Alphaproteobacteria_unclassified;Alphaproteobacteria_unclassified;Alphaproteobacteria_unclassified;Alphaproteobacteria_unclassified;Alphaproteobacteria_unclassified;	Bacteria	Proteobacteria	Alphaproteobacteria
PHm1	Acer_core.Fagus_core.Picea_core.Pinus_core.Pseudotsuga_core	OTU02107	0.087	0.047	0.54023	4.15412e-05	9.61907e-06	4.31863	OTU02107	Bacteria;Proteobacteria;Alphaproteobacteria;Rhizobiales;Beijerinckiaceae;1174-901-12;uncultured_bacterium;uncultured_bacterium_unclassified;	Bacteria	Proteobacteria	Alphaproteobacteria	Rhizobiales	Beijerinckiaceae	1174-901-12
PHm1	Acer_core.Fagus_core.Picea_core.Pinus_core.Pseudotsuga_core	OTU02110	0.389	0.351	0.902314	4.85993e-05	1.01656e-05	4.78078	OTU02110	Bacteria;Planctomycetota;Planctomycetes;Isosphaerales;Isosphaeraceae;Isosphaeraceae_unclassified;Isosphaeraceae_unclassified;Isosphaeraceae_unclassified;	Bacteria	Planctomycetota	Planctomycetes	Isosphaerales	Isosphaeraceae
PHm1	Acer_core.Fagus_core.Picea_core.Pinus_core.Pseudotsuga_core	OTU02115	0.165	0.101	0.612121	3.52173e-05	1.48688e-05	2.36854	OTU02115	Bacteria;Actinobacteriota;Actinobacteria;Frankiales;Frankiaceae;Jatrophihabitans;Jatrophihabitans_unclassified;Jatrophihabitans_unclassified;	Bacteria	Actinobacteriota	Actinobacteria	Frankiales	Frankiaceae	Jatrophihabitans
PHm1	Acer_core.Fagus_core.Picea_core.Pinus_core.Pseudotsuga_core	OTU02120	0.189	0.189	1	3.50023e-05	1.17323e-06	29.8342	OTU02120	Bacteria;Planctomycetota;Planctomycetes;Gemmatales;Gemmataceae;Gemmata;uncultured_bacterium;uncultured_bacterium_unclassified;	Bacteria	Planctomycetota	Planctomycetes	Gemmatales	Gemmataceae	Gemmata
PHm1	Acer_core.Fagus_core.Picea_core.Pinus_core.Pseudotsuga_core	OTU02137	0.253	0.208	0.822134	4.27422e-05	6.83341e-06	6.25489	OTU02137	Bacteria;Armatimonadota;Chthonomonadetes;Chthonomonadales;Chthonomonadaceae;Chthonomonas;uncultured_Armatimonadetes_bacterium;uncultured_Armatimonadetes_bacterium_unclassified;	Bacteria	Armatimonadota	Chthonomonadetes	Chthonomonadales	Chthonomonadaceae	Chthonomonas
PHm1	Acer_core.Fagus_core.Picea_core.Pinus_core.Pseudotsuga_core	OTU02139	0.022	0.022	1	7.92646e-06	3.52237e-06	2.25032	OTU02139	Bacteria;Gemmatimonadota;Gemmatimonadetes;Gemmatimonadales;Gemmatimonadaceae;Gemmatimonas;metagenome;metagenome_unclassified;	Bacteria	Gemmatimonadota	Gemmatimonadetes	Gemmatimonadales	Gemmatimonadaceae	Gemmatimonas
PHm1	Acer_core.Fagus_core.Picea_core.Pinus_core.Pseudotsuga_core	OTU02143	0.467	0.437	0.93576	8.29307e-05	1.02346e-05	8.10294	OTU02143	Bacteria;Proteobacteria;Gammaproteobacteria;Pseudomonadales;Moraxellaceae;Acinetobacter;Acinetobacter_unclassified;Acinetobacter_unclassified;	Bacteria	Proteobacteria	Gammaproteobacteria	Pseudomonadales	Moraxellaceae	Acinetobacter
PHm1	Acer_core.Fagus_core.Picea_core.Pinus_core.Pseudotsuga_core	OTU02146	0.478	0.351	0.73431	7.51856e-05	2.3135e-05	3.24986	OTU02146	Bacteria;Bacteroidota;Bacteroidia;Sphingobacteriales;env.OPS_17;uncultured_bacterium;uncultured_bacterium_unclassified;uncultured_bacterium_unclassified;	Bacteria	Bacteroidota	Bacteroidia	Sphingobacteriales	env.OPS 17
PHm1	Acer_core.Fagus_core.Picea_core.Pinus_core.Pseudotsuga_core	OTU02156	0.214	0.123	0.574766	2.23284e-05	1.619e-05	1.37915	OTU02156	Bacteria;Proteobacteria;Alphaproteobacteria;Rickettsiales;SM2D12;metagenome;metagenome_unclassified;metagenome_unclassified;	Bacteria	Proteobacteria	Alphaproteobacteria	Rickettsiales	SM2D12
PHm1	Acer_core.Fagus_core.Picea_core.Pinus_core.Pseudotsuga_core	OTU02158	0.302	0.283	0.937086	5.7793e-05	4.0967e-05	1.41072	OTU02158	Bacteria;Proteobacteria;Gammaproteobacteria;Pasteurellales;Pasteurellaceae;Haemophilus;Haemophilus_parainfluenzae;Haemophilus_parainfluenzae_unclassified;	Bacteria	Proteobacteria	Gammaproteobacteria	Pasteurellales	Pasteurellaceae	Haemophilus	Haemophilus parainfluenzae
PHm1	Acer_core.Fagus_core.Picea_core.Pinus_core.Pseudotsuga_core	OTU02163	0.186	0.134	0.72043	3.18658e-05	1.06141e-05	3.00223	OTU02163	Bacteria;Proteobacteria;Alphaproteobacteria;Rhizobiales;A0839;metagenome;metagenome_unclassified;metagenome_unclassified;	Bacteria	Proteobacteria	Alphaproteobacteria	Rhizobiales	A0839
PHm1	Acer_core.Fagus_core.Picea_core.Pinus_core.Pseudotsuga_core	OTU02164	0.061	0.061	1	1.74638e-05	1.20496e-05	1.44933	OTU02164	Bacteria;Actinobacteriota;Acidimicrobiia;Microtrichales;Microtrichaceae;uncultured;uncultured_Acidimicrobiia_bacterium;uncultured_Acidimicrobiia_bacterium_unclassified;	Bacteria	Actinobacteriota	Acidimicrobiia	Microtrichales	Microtrichaceae
PHm1	Acer_core.Fagus_core.Picea_core.Pinus_core.Pseudotsuga_core	OTU02176	0.368	0.294	0.798913	5.64038e-05	3.53974e-05	1.59344	OTU02176	Bacteria;Bacteroidota;Bacteroidia;Cytophagales;Hymenobacteraceae;Pontibacter;Pontibacter_populi;Pontibacter_populi_unclassified;	Bacteria	Bacteroidota	Bacteroidia	Cytophagales	Hymenobacteraceae	Pontibacter	Pontibacter populi
PHm1	Acer_core.Fagus_core.Picea_core.Pinus_core.Pseudotsuga_core	OTU02183	0.059	0.042	0.711864	1.23494e-05	5.77273e-06	2.13926	OTU02183	Bacteria;Actinobacteriota;Acidimicrobiia;uncultured;metagenome;metagenome_unclassified;metagenome_unclassified;metagenome_unclassified;	Bacteria	Actinobacteriota	Acidimicrobiia
PHm1	Acer_core.Fagus_core.Picea_core.Pinus_core.Pseudotsuga_core	OTU02185	0.01	0.01	1	3.42134e-05	3.20884e-06	10.6622	OTU02185	Bacteria;Verrucomicrobiota;Verrucomicrobiae;Chthoniobacterales;Chthoniobacteraceae;Candidatus_Udaeobacter;uncultured_Prosthecobacter_sp.;uncultured_Prosthecobacter_sp._unclassified;	Bacteria	Verrucomicrobiota	Verrucomicrobiae	Chthoniobacterales	Chthoniobacteraceae	Candidatus Udaeobacter
PHm1	Acer_core.Fagus_core.Picea_core.Pinus_core.Pseudotsuga_core	OTU02188	0.3	0.241	0.803333	3.15661e-05	1.08001e-05	2.92276	OTU02188	Bacteria;Actinobacteriota;Acidimicrobiia;Microtrichales;Iamiaceae;Iamia;metagenome;metagenome_unclassified;	Bacteria	Actinobacteriota	Acidimicrobiia	Microtrichales	Iamiaceae	Iamia
PHm1	Acer_core.Fagus_core.Picea_core.Pinus_core.Pseudotsuga_core	OTU02206	0.37	0.37	1	9.08921e-05	5.0263e-06	18.0833	OTU02206	Bacteria;Bdellovibrionota;Bdellovibrionia;Bdellovibrionales;Bdellovibrionaceae;OM27_clade;metagenome;metagenome_unclassified;	Bacteria	Bdellovibrionota	Bdellovibrionia	Bdellovibrionales	Bdellovibrionaceae	OM27 clade
PHm1	Acer_core.Fagus_core.Picea_core.Pinus_core.Pseudotsuga_core	OTU02214	0.068	0.068	1	3.14437e-05	3.67893e-06	8.54695	OTU02214	Bacteria;Proteobacteria;Alphaproteobacteria;Rhizobiales;Xanthobacteraceae;Xanthobacteraceae_unclassified;Xanthobacteraceae_unclassified;Xanthobacteraceae_unclassified;	Bacteria	Proteobacteria	Alphaproteobacteria	Rhizobiales	Xanthobacteraceae
PHm1	Acer_core.Fagus_core.Picea_core.Pinus_core.Pseudotsuga_core	OTU02217	0.367	0.367	1	0.000153661	1.76118e-06	87.2488	OTU02217	Bacteria;Bacteroidota;Bacteroidia;Chitinophagales;Saprospiraceae;uncultured;filamentous_bacterium_Plant1_Iso8;filamentous_bacterium_Plant1_Iso8_unclassified;	Bacteria	Bacteroidota	Bacteroidia	Chitinophagales	Saprospiraceae		filamentous bacterium Plant1 Iso8
PHm1	Acer_core.Fagus_core.Picea_core.Pinus_core.Pseudotsuga_core	OTU02219	0.448	0.442	0.986607	6.07531e-05	4.59693e-06	13.216	OTU02219	Bacteria;Bacteroidota;Bacteroidia;Cytophagales;Cytophagaceae;Sporocytophaga;uncultured_bacterium;uncultured_bacterium_unclassified;	Bacteria	Bacteroidota	Bacteroidia	Cytophagales	Cytophagaceae	Sporocytophaga
PHm1	Acer_core.Fagus_core.Picea_core.Pinus_core.Pseudotsuga_core	OTU02220	0.125	0.125	1	2.72641e-05	4.93654e-06	5.52292	OTU02220	Bacteria;Chloroflexi;Dehalococcoidia;S085;S085_unclassified;S085_unclassified;S085_unclassified;S085_unclassified;	Bacteria	Chloroflexi	Dehalococcoidia	S085
PHm1	Acer_core.Fagus_core.Picea_core.Pinus_core.Pseudotsuga_core	OTU02221	0.183	0.112	0.612022	1.60876e-05	1.38361e-05	1.16272	OTU02221	Bacteria;Planctomycetota;Planctomycetes;Isosphaerales;Isosphaeraceae;Tundrisphaera;uncultured_bacterium;uncultured_bacterium_unclassified;	Bacteria	Planctomycetota	Planctomycetes	Isosphaerales	Isosphaeraceae	Tundrisphaera
PHm1	Acer_core.Fagus_core.Picea_core.Pinus_core.Pseudotsuga_core	OTU02231	0.17	0.17	1	2.64268e-05	4.88713e-06	5.40743	OTU02231	Bacteria;Bacteroidota;Bacteroidia;Chitinophagales;Chitinophagaceae;Flavitalea;Flavitalea_unclassified;Flavitalea_unclassified;	Bacteria	Bacteroidota	Bacteroidia	Chitinophagales	Chitinophagaceae	Flavitalea
PHm1	Acer_core.Fagus_core.Picea_core.Pinus_core.Pseudotsuga_core	OTU02236	0.029	0.029	1	2.76041e-05	1.66625e-06	16.5666	OTU02236	Bacteria;Proteobacteria;Gammaproteobacteria;Diplorickettsiales;Diplorickettsiaceae;uncultured;uncultured_unclassified;uncultured_unclassified;	Bacteria	Proteobacteria	Gammaproteobacteria	Diplorickettsiales	Diplorickettsiaceae
PHm1	Acer_core.Fagus_core.Picea_core.Pinus_core.Pseudotsuga_core	OTU02242	0.289	0.289	1	3.53304e-05	1.26887e-05	2.7844	OTU02242	Bacteria;Bacteroidota;Bacteroidia;Sphingobacteriales;env.OPS_17;uncultured_Bacteroidetes_bacterium;uncultured_Bacteroidetes_bacterium_unclassified;uncultured_Bacteroidetes_bacterium_unclassified;	Bacteria	Bacteroidota	Bacteroidia	Sphingobacteriales	env.OPS 17
PHm1	Acer_core.Fagus_core.Picea_core.Pinus_core.Pseudotsuga_core	OTU02244	0.163	0.163	1	2.63996e-05	5.17397e-06	5.1024	OTU02244	Bacteria;Acidobacteriota;Acidobacteriae;Acidobacteriales;Acidobacteriaceae_(Subgroup_1);Granulicella;Granulicella_rosea;Granulicella_rosea_unclassified;	Bacteria	Acidobacteriota	Acidobacteriae	Acidobacteriales	Acidobacteriaceae (Subgroup 1)	Granulicella	Granulicella rosea
PHm1	Acer_core.Fagus_core.Picea_core.Pinus_core.Pseudotsuga_core	OTU02246	0.182	0.14	0.769231	1.66014e-05	8.45912e-06	1.96255	OTU02246	Bacteria;Myxococcota;Polyangia;Polyangiales;Polyangiaceae;Pajaroellobacter;uncultured_bacterium;uncultured_bacterium_unclassified;	Bacteria	Myxococcota	Polyangia	Polyangiales	Polyangiaceae	Pajaroellobacter
PHm1	Acer_core.Fagus_core.Picea_core.Pinus_core.Pseudotsuga_core	OTU02251	0.138	0.138	1	3.84589e-05	3.10354e-06	12.3919	OTU02251	Bacteria;Proteobacteria;Gammaproteobacteria;Burkholderiales;Oxalobacteraceae;Massilia;Massilia_unclassified;Massilia_unclassified;	Bacteria	Proteobacteria	Gammaproteobacteria	Burkholderiales	Oxalobacteraceae	Massilia
PHm1	Acer_core.Fagus_core.Picea_core.Pinus_core.Pseudotsuga_core	OTU02255	0.097	0.097	1	3.01279e-05	1.70998e-05	1.76189	OTU02255	Bacteria;Planctomycetota;Planctomycetes;Pirellulales;Pirellulaceae;Rhodopirellula;uncultured_Planctomycetaceae_bacterium;uncultured_Planctomycetaceae_bacterium_unclassified;	Bacteria	Planctomycetota	Planctomycetes	Pirellulales	Pirellulaceae	Rhodopirellula
PHm1	Acer_core.Fagus_core.Picea_core.Pinus_core.Pseudotsuga_core	OTU02260	0.064	0.064	1	3.53666e-05	8.39163e-06	4.21451	OTU02260	Bacteria;Acidobacteriota;Subgroup_5;metagenome;metagenome_unclassified;metagenome_unclassified;metagenome_unclassified;metagenome_unclassified;	Bacteria	Acidobacteriota	Subgroup 5
PHm1	Acer_core.Fagus_core.Picea_core.Pinus_core.Pseudotsuga_core	OTU02280	0.423	0.423	1	4.85013e-05	3.30542e-05	1.46733	OTU02280	Bacteria;Verrucomicrobiota;Verrucomicrobiae;Opitutales;Opitutaceae;Opitutus;Verrucomicrobia_bacterium;Verrucomicrobia_bacterium_unclassified;	Bacteria	Verrucomicrobiota	Verrucomicrobiae	Opitutales	Opitutaceae	Opitutus	Verrucomicrobia bacterium
PHm1	Acer_core.Fagus_core.Picea_core.Pinus_core.Pseudotsuga_core	OTU02288	0.058	0.058	1	1.97556e-05	2.12675e-06	9.2891	OTU02288	Bacteria;Bacteroidota;Bacteroidia;Chitinophagales;Chitinophagaceae;Aurantisolimonas;uncultured_bacterium;uncultured_bacterium_unclassified;	Bacteria	Bacteroidota	Bacteroidia	Chitinophagales	Chitinophagaceae	Aurantisolimonas
PHm1	Acer_core.Fagus_core.Picea_core.Pinus_core.Pseudotsuga_core	OTU02289	0.099	0.099	1	3.50841e-05	7.21405e-06	4.8633	OTU02289	Bacteria;Actinobacteriota;Actinobacteria;Corynebacteriales;Corynebacteriaceae;Corynebacterium;Corynebacterium_ureicelerivorans;Corynebacterium_ureicelerivorans_unclassified;	Bacteria	Actinobacteriota	Actinobacteria	Corynebacteriales	Corynebacteriaceae	Corynebacterium	Corynebacterium ureicelerivorans
PHm1	Acer_core.Fagus_core.Picea_core.Pinus_core.Pseudotsuga_core	OTU02290	0.226	0.226	1	4.46741e-05	1.41386e-05	3.15973	OTU02290	Bacteria;Proteobacteria;Gammaproteobacteria;Burkholderiales;Burkholderiales_unclassified;Burkholderiales_unclassified;Burkholderiales_unclassified;Burkholderiales_unclassified;	Bacteria	Proteobacteria	Gammaproteobacteria	Burkholderiales
PHm1	Acer_core.Fagus_core.Picea_core.Pinus_core.Pseudotsuga_core	OTU02291	0.073	0.073	1	1.46795e-05	1.56934e-05	0.935393	OTU02291	Bacteria;Acidobacteriota;Acidobacteriae;Bryobacterales;Bryobacteraceae;Bryobacter;Bryobacter_unclassified;Bryobacter_unclassified;	Bacteria	Acidobacteriota	Acidobacteriae	Bryobacterales	Bryobacteraceae	Bryobacter
PHm1	Acer_core.Fagus_core.Picea_core.Pinus_core.Pseudotsuga_core	OTU02292	0.124	0.124	1	4.37945e-05	1.04486e-05	4.19141	OTU02292	Bacteria;Proteobacteria;Gammaproteobacteria;Xanthomonadales;Rhodanobacteraceae;Dyella;Dyella_unclassified;Dyella_unclassified;	Bacteria	Proteobacteria	Gammaproteobacteria	Xanthomonadales	Rhodanobacteraceae	Dyella
PHm1	Acer_core.Fagus_core.Picea_core.Pinus_core.Pseudotsuga_core	OTU02293	0.171	0.171	1	3.89044e-05	5.62768e-06	6.91304	OTU02293	Bacteria;Proteobacteria;Gammaproteobacteria;Burkholderiales;Comamonadaceae;Hydrogenophaga;Hydrogenophaga_unclassified;Hydrogenophaga_unclassified;	Bacteria	Proteobacteria	Gammaproteobacteria	Burkholderiales	Comamonadaceae	Hydrogenophaga
PHm1	Acer_core.Fagus_core.Picea_core.Pinus_core.Pseudotsuga_core	OTU02295	0.065	0.065	1	1.82553e-05	1.12214e-05	1.62683	OTU02295	Bacteria;Myxococcota;Polyangia;Polyangiales;Polyangiaceae;Pajaroellobacter;uncultured_delta_proteobacterium;uncultured_delta_proteobacterium_unclassified;	Bacteria	Myxococcota	Polyangia	Polyangiales	Polyangiaceae	Pajaroellobacter
PHm1	Acer_core.Fagus_core.Picea_core.Pinus_core.Pseudotsuga_core	OTU02307	0.025	0.025	1	1.38493e-05	4.26252e-06	3.2491	OTU02307	Bacteria;Proteobacteria;Alphaproteobacteria;Acetobacterales;Acetobacteraceae;Belnapia;uncultured_bacterium;uncultured_bacterium_unclassified;	Bacteria	Proteobacteria	Alphaproteobacteria	Acetobacterales	Acetobacteraceae	Belnapia
PHm1	Acer_core.Fagus_core.Picea_core.Pinus_core.Pseudotsuga_core	OTU02312	0.06	0.036	0.6	1.46096e-05	6.2966e-06	2.32024	OTU02312	Bacteria;Proteobacteria;Gammaproteobacteria;Burkholderiales;Comamonadaceae;Aquabacterium;Aquabacterium_unclassified;Aquabacterium_unclassified;	Bacteria	Proteobacteria	Gammaproteobacteria	Burkholderiales	Comamonadaceae	Aquabacterium
PHm1	Acer_core.Fagus_core.Picea_core.Pinus_core.Pseudotsuga_core	OTU02331	0.061	0.041	0.672131	3.37964e-05	7.68202e-06	4.39942	OTU02331	Bacteria;Acidobacteriota;Acidobacteriae;Acidobacteriales;Acidobacteriaceae_(Subgroup_1);Acidipila;uncultured_Acidobacteria_bacterium;uncultured_Acidobacteria_bacterium_unclassified;	Bacteria	Acidobacteriota	Acidobacteriae	Acidobacteriales	Acidobacteriaceae (Subgroup 1)	Acidipila
PHm1	Acer_core.Fagus_core.Picea_core.Pinus_core.Pseudotsuga_core	OTU02332	0.538	0.538	1	7.75048e-05	0	Inf	OTU02332	Bacteria;Proteobacteria;Gammaproteobacteria;Xanthomonadales;Rhodanobacteraceae;Ahniella;metagenome;metagenome_unclassified;	Bacteria	Proteobacteria	Gammaproteobacteria	Xanthomonadales	Rhodanobacteraceae	Ahniella
PHm1	Acer_core.Fagus_core.Picea_core.Pinus_core.Pseudotsuga_core	OTU02345	0.012	0.012	1	7.09218e-06	1.12103e-05	0.632651	OTU02345	Bacteria;Actinobacteriota;Actinobacteria;Corynebacteriales;Mycobacteriaceae;Mycobacterium;Mycolicibacterium_goodii;Mycolicibacterium_goodii_unclassified;	Bacteria	Actinobacteriota	Actinobacteria	Corynebacteriales	Mycobacteriaceae	Mycobacterium	Mycolicibacterium goodii
PHm1	Acer_core.Fagus_core.Picea_core.Pinus_core.Pseudotsuga_core	OTU02348	0.116	0.116	1	2.28166e-05	2.99579e-05	0.761624	OTU02348	Bacteria;Myxococcota;Myxococcia;Myxococcales;Myxococcaceae;Corallococcus;Corallococcus_coralloides;Corallococcus_coralloides_unclassified;	Bacteria	Myxococcota	Myxococcia	Myxococcales	Myxococcaceae	Corallococcus	Corallococcus coralloides
PHm1	Acer_core.Fagus_core.Picea_core.Pinus_core.Pseudotsuga_core	OTU02352	0.129	0.129	1	5.34841e-05	1.33692e-05	4.00054	OTU02352	Bacteria;Acidobacteriota;Blastocatellia;Pyrinomonadales;Pyrinomonadaceae;Pyrinomonas;uncultured_bacterium;uncultured_bacterium_unclassified;	Bacteria	Acidobacteriota	Blastocatellia	Pyrinomonadales	Pyrinomonadaceae	Pyrinomonas
PHm1	Acer_core.Fagus_core.Picea_core.Pinus_core.Pseudotsuga_core	OTU02354	0.215	0.215	1	3.05739e-05	9.4808e-06	3.22483	OTU02354	Bacteria;Proteobacteria;Alphaproteobacteria;Rhizobiales;Beijerinckiaceae;Psychroglaciecola;Psychroglaciecola_arctica;Psychroglaciecola_arctica_unclassified;	Bacteria	Proteobacteria	Alphaproteobacteria	Rhizobiales	Beijerinckiaceae	Psychroglaciecola	Psychroglaciecola arctica
PHm1	Acer_core.Fagus_core.Picea_core.Pinus_core.Pseudotsuga_core	OTU02355	0.109	0.109	1	1.81156e-05	7.33635e-06	2.46929	OTU02355	Bacteria;Actinobacteriota;Acidimicrobiia;Microtrichales;Ilumatobacteraceae;uncultured;uncultured_unclassified;uncultured_unclassified;	Bacteria	Actinobacteriota	Acidimicrobiia	Microtrichales	Ilumatobacteraceae
PHm1	Acer_core.Fagus_core.Picea_core.Pinus_core.Pseudotsuga_core	OTU02356	0.071	0.071	1	2.60029e-05	0	Inf	OTU02356	Bacteria;Planctomycetota;Planctomycetes;Gemmatales;Gemmataceae;uncultured;uncultured_unclassified;uncultured_unclassified;	Bacteria	Planctomycetota	Planctomycetes	Gemmatales	Gemmataceae
PHm1	Acer_core.Fagus_core.Picea_core.Pinus_core.Pseudotsuga_core	OTU02364	0.144	0.144	1	3.69906e-05	1.93032e-05	1.9163	OTU02364	Bacteria;Myxococcota;Myxococcia;Myxococcales;Myxococcaceae;KD3-10;KD3-10_unclassified;KD3-10_unclassified;	Bacteria	Myxococcota	Myxococcia	Myxococcales	Myxococcaceae	KD3-10
PHm1	Acer_core.Fagus_core.Picea_core.Pinus_core.Pseudotsuga_core	OTU02365	0.07	0.07	1	1.58967e-05	1.51501e-05	1.04928	OTU02365	Bacteria;Verrucomicrobiota;Chlamydiae;Chlamydiales;Parachlamydiaceae;Neochlamydia;Neochlamydia_unclassified;Neochlamydia_unclassified;	Bacteria	Verrucomicrobiota	Chlamydiae	Chlamydiales	Parachlamydiaceae	Neochlamydia
PHm1	Acer_core.Fagus_core.Picea_core.Pinus_core.Pseudotsuga_core	OTU02367	0.005	0.005	1	2.75901e-05	5.10567e-06	5.40381	OTU02367	Bacteria;Chloroflexi;KD4-96;uncultured_Chloroflexi_bacterium;uncultured_Chloroflexi_bacterium_unclassified;uncultured_Chloroflexi_bacterium_unclassified;uncultured_Chloroflexi_bacterium_unclassified;uncultured_Chloroflexi_bacterium_unclassified;	Bacteria	Chloroflexi	KD4-96
PHm1	Acer_core.Fagus_core.Picea_core.Pinus_core.Pseudotsuga_core	OTU02368	0.349	0.248	0.710602	4.15736e-05	2.29386e-05	1.81239	OTU02368	Bacteria;Bacteroidota;Bacteroidia;Cytophagales;Cytophagaceae;Cytophaga;Cytophaga_unclassified;Cytophaga_unclassified;	Bacteria	Bacteroidota	Bacteroidia	Cytophagales	Cytophagaceae	Cytophaga
PHm1	Acer_core.Fagus_core.Picea_core.Pinus_core.Pseudotsuga_core	OTU02374	0.08	0.08	1	2.39219e-05	1.61865e-06	14.779	OTU02374	Bacteria;Actinobacteriota;Actinobacteria;Frankiales;Frankiaceae;Jatrophihabitans;Jatrophihabitans_sp.;Jatrophihabitans_sp._unclassified;	Bacteria	Actinobacteriota	Actinobacteria	Frankiales	Frankiaceae	Jatrophihabitans	Jatrophihabitans sp.
PHm1	Acer_core.Fagus_core.Picea_core.Pinus_core.Pseudotsuga_core	OTU02390	0.056	0.056	1	1.13694e-05	2.62757e-05	0.432697	OTU02390	Bacteria;Chloroflexi;Anaerolineae;SBR1031;A4b;A4b_unclassified;A4b_unclassified;A4b_unclassified;	Bacteria	Chloroflexi	Anaerolineae	SBR1031	A4b
PHm1	Acer_core.Fagus_core.Picea_core.Pinus_core.Pseudotsuga_core	OTU02391	0.142	0.111	0.78169	1.51176e-05	1.84165e-05	0.820877	OTU02391	Bacteria;Proteobacteria;Alphaproteobacteria;Acetobacterales;Acetobacteraceae;Acidiphilium;Acidiphilium_unclassified;Acidiphilium_unclassified;	Bacteria	Proteobacteria	Alphaproteobacteria	Acetobacterales	Acetobacteraceae	Acidiphilium
PHm1	Acer_core.Fagus_core.Picea_core.Pinus_core.Pseudotsuga_core	OTU02394	0.392	0.392	1	4.17552e-05	3.78824e-06	11.0223	OTU02394	Bacteria;Actinobacteriota;Thermoleophilia;Solirubrobacterales;Solirubrobacterales_unclassified;Solirubrobacterales_unclassified;Solirubrobacterales_unclassified;Solirubrobacterales_unclassified;	Bacteria	Actinobacteriota	Thermoleophilia	Solirubrobacterales
PHm1	Acer_core.Fagus_core.Picea_core.Pinus_core.Pseudotsuga_core	OTU02408	0.039	0.039	1	3.44589e-05	1.30723e-05	2.63603	OTU02408	Bacteria;Firmicutes;Bacilli;Bacillales;Bacillaceae;Geobacillus;Geobacillus_stearothermophilus;Geobacillus_stearothermophilus_unclassified;	Bacteria	Firmicutes	Bacilli	Bacillales	Bacillaceae	Geobacillus	Geobacillus stearothermophilus
PHm1	Acer_core.Fagus_core.Picea_core.Pinus_core.Pseudotsuga_core	OTU02412	0.132	0.085	0.643939	2.39796e-05	2.34807e-05	1.02125	OTU02412	Bacteria;Patescibacteria;Saccharimonadia;Saccharimonadales;Saccharimonadales_unclassified;Saccharimonadales_unclassified;Saccharimonadales_unclassified;Saccharimonadales_unclassified;	Bacteria	Patescibacteria	Saccharimonadia	Saccharimonadales
PHm1	Acer_core.Fagus_core.Picea_core.Pinus_core.Pseudotsuga_core	OTU02419	0.067	0.044	0.656716	1.98372e-05	9.82275e-06	2.01952	OTU02419	Bacteria;Actinobacteriota;Thermoleophilia;Solirubrobacterales;67-14;metagenome;metagenome_unclassified;metagenome_unclassified;	Bacteria	Actinobacteriota	Thermoleophilia	Solirubrobacterales	67-14
PHm1	Acer_core.Fagus_core.Picea_core.Pinus_core.Pseudotsuga_core	OTU02423	0.556	0.556	1	7.71105e-05	1.34463e-05	5.73469	OTU02423	Bacteria;Firmicutes;Clostridia;Peptostreptococcales-Tissierellales;Anaerococcus;Anaerococcus_unclassified;Anaerococcus_unclassified;Anaerococcus_unclassified;	Bacteria	Firmicutes	Clostridia	Peptostreptococcales-Tissierellales	Anaerococcus
PHm1	Acer_core.Fagus_core.Picea_core.Pinus_core.Pseudotsuga_core	OTU02430	0.047	0.047	1	3.37359e-05	2.89717e-06	11.6444	OTU02430	Bacteria;Proteobacteria;Alphaproteobacteria;Alphaproteobacteria_unclassified;Alphaproteobacteria_unclassified;Alphaproteobacteria_unclassified;Alphaproteobacteria_unclassified;Alphaproteobacteria_unclassified;	Bacteria	Proteobacteria	Alphaproteobacteria
PHm1	Acer_core.Fagus_core.Picea_core.Pinus_core.Pseudotsuga_core	OTU02432	0.103	0.069	0.669903	2.54804e-05	1.28061e-05	1.98971	OTU02432	Bacteria;Proteobacteria;Proteobacteria_unclassified;Proteobacteria_unclassified;Proteobacteria_unclassified;Proteobacteria_unclassified;Proteobacteria_unclassified;Proteobacteria_unclassified;	Bacteria	Proteobacteria
PHm1	Acer_core.Fagus_core.Picea_core.Pinus_core.Pseudotsuga_core	OTU02443	0.164	0.164	1	3.18535e-05	0	Inf	OTU02443	Bacteria;Bacteroidota;Bacteroidia;Chitinophagales;Chitinophagaceae;Puia;uncultured_bacterium;uncultured_bacterium_unclassified;	Bacteria	Bacteroidota	Bacteroidia	Chitinophagales	Chitinophagaceae	Puia
PHm1	Acer_core.Fagus_core.Picea_core.Pinus_core.Pseudotsuga_core	OTU02444	0.148	0.123	0.831081	3.007e-05	6.45765e-06	4.65649	OTU02444	Bacteria;Firmicutes;Bacilli;Alicyclobacillales;Alicyclobacillaceae;Alicyclobacillus;Alicyclobacillus_acidocaldarius;Alicyclobacillus_acidocaldarius_unclassified;	Bacteria	Firmicutes	Bacilli	Alicyclobacillales	Alicyclobacillaceae	Alicyclobacillus	Alicyclobacillus acidocaldarius
PHm1	Acer_core.Fagus_core.Picea_core.Pinus_core.Pseudotsuga_core	OTU02452	0.597	0.597	1	9.55146e-05	2.26333e-05	4.22009	OTU02452	Bacteria;Actinobacteriota;Rubrobacteria;Rubrobacterales;Rubrobacteriaceae;Rubrobacter;Rubrobacter_xylanophilus_DSM_9941;Rubrobacter_xylanophilus_DSM_9941_unclassified;	Bacteria	Actinobacteriota	Rubrobacteria	Rubrobacterales	Rubrobacteriaceae	Rubrobacter	Rubrobacter xylanophilus DSM 9941
PHm1	Acer_core.Fagus_core.Picea_core.Pinus_core.Pseudotsuga_core	OTU02454	0.194	0.107	0.551546	2.04008e-05	7.94898e-06	2.56647	OTU02454	Bacteria;Gemmatimonadota;Gemmatimonadetes;Gemmatimonadales;Gemmatimonadaceae;uncultured;Gemmatimonadetes_bacterium_WY71;Gemmatimonadetes_bacterium_WY71_unclassified;	Bacteria	Gemmatimonadota	Gemmatimonadetes	Gemmatimonadales	Gemmatimonadaceae		Gemmatimonadetes bacterium WY71
PHm1	Acer_core.Fagus_core.Picea_core.Pinus_core.Pseudotsuga_core	OTU02455	0.055	0.038	0.690909	2.17877e-05	1.62749e-05	1.33873	OTU02455	Bacteria;Proteobacteria;Alphaproteobacteria;Rhizobiales;Xanthobacteraceae;Xanthobacteraceae_unclassified;Xanthobacteraceae_unclassified;Xanthobacteraceae_unclassified;	Bacteria	Proteobacteria	Alphaproteobacteria	Rhizobiales	Xanthobacteraceae
PHm1	Acer_core.Fagus_core.Picea_core.Pinus_core.Pseudotsuga_core	OTU02468	0.053	0.053	1	4.91153e-05	5.29034e-06	9.28397	OTU02468	Bacteria;Planctomycetota;Phycisphaerae;Tepidisphaerales;WD2101_soil_group;uncultured_bacterium;uncultured_bacterium_unclassified;uncultured_bacterium_unclassified;	Bacteria	Planctomycetota	Phycisphaerae	Tepidisphaerales	WD2101 soil group
PHm1	Acer_core.Fagus_core.Picea_core.Pinus_core.Pseudotsuga_core	OTU02470	0.195	0.195	1	4.91465e-05	1.28445e-05	3.82625	OTU02470	Bacteria;Patescibacteria;Saccharimonadia;Saccharimonadales;uncultured_bacterium;uncultured_bacterium_unclassified;uncultured_bacterium_unclassified;uncultured_bacterium_unclassified;	Bacteria	Patescibacteria	Saccharimonadia	Saccharimonadales
PHm1	Acer_core.Fagus_core.Picea_core.Pinus_core.Pseudotsuga_core	OTU02505	0.086	0.086	1	4.76142e-05	7.43837e-06	6.40115	OTU02505	Bacteria;Proteobacteria;Gammaproteobacteria;Legionellales;Legionellaceae;Legionella;uncultured_bacterium;uncultured_bacterium_unclassified;	Bacteria	Proteobacteria	Gammaproteobacteria	Legionellales	Legionellaceae	Legionella
PHm1	Acer_core.Fagus_core.Picea_core.Pinus_core.Pseudotsuga_core	OTU02506	0.121	0.121	1	4.11477e-05	1.10713e-05	3.71661	OTU02506	Bacteria;Proteobacteria;Gammaproteobacteria;Xanthomonadales;Xanthomonadaceae;Pseudoxanthomonas;Pseudoxanthomonas_mexicana;Pseudoxanthomonas_mexicana_unclassified;	Bacteria	Proteobacteria	Gammaproteobacteria	Xanthomonadales	Xanthomonadaceae	Pseudoxanthomonas	Pseudoxanthomonas mexicana
PHm1	Acer_core.Fagus_core.Picea_core.Pinus_core.Pseudotsuga_core	OTU02527	0.036	0.023	0.638889	3.40175e-05	5.01028e-06	6.78953	OTU02527	Bacteria;Actinobacteriota;Acidimicrobiia;IMCC26256;IMCC26256_unclassified;IMCC26256_unclassified;IMCC26256_unclassified;IMCC26256_unclassified;	Bacteria	Actinobacteriota	Acidimicrobiia	IMCC26256
PHm1	Acer_core.Fagus_core.Picea_core.Pinus_core.Pseudotsuga_core	OTU02539	0.032	0.032	1	1.12558e-05	5.47562e-06	2.05561	OTU02539	Bacteria;Proteobacteria;Alphaproteobacteria;Sphingomonadales;Sphingomonadaceae;Sphingorhabdus;uncultured_bacterium;uncultured_bacterium_unclassified;	Bacteria	Proteobacteria	Alphaproteobacteria	Sphingomonadales	Sphingomonadaceae	Sphingorhabdus
PHm1	Acer_core.Fagus_core.Picea_core.Pinus_core.Pseudotsuga_core	OTU02542	0.276	0.276	1	4.80368e-05	1.35284e-05	3.55082	OTU02542	Bacteria;Proteobacteria;Alphaproteobacteria;Acetobacterales;Acetobacteraceae;Acidiphilium;uncultured_bacterium;uncultured_bacterium_unclassified;	Bacteria	Proteobacteria	Alphaproteobacteria	Acetobacterales	Acetobacteraceae	Acidiphilium
PHm1	Acer_core.Fagus_core.Picea_core.Pinus_core.Pseudotsuga_core	OTU02549	0.173	0.117	0.676301	3.64851e-05	1.76562e-05	2.06642	OTU02549	Bacteria;Proteobacteria;Alphaproteobacteria;Caulobacterales;Caulobacteraceae;Phenylobacterium;Phenylobacterium_unclassified;Phenylobacterium_unclassified;	Bacteria	Proteobacteria	Alphaproteobacteria	Caulobacterales	Caulobacteraceae	Phenylobacterium
PHm1	Acer_core.Fagus_core.Picea_core.Pinus_core.Pseudotsuga_core	OTU02559	0.105	0.079	0.752381	1.77651e-05	1.09675e-05	1.6198	OTU02559	Bacteria;Planctomycetota;Planctomycetes;Planctomycetales;Schlesneriaceae;Schlesneria;uncultured_planctomycete;uncultured_planctomycete_unclassified;	Bacteria	Planctomycetota	Planctomycetes	Planctomycetales	Schlesneriaceae	Schlesneria
PHm1	Acer_core.Fagus_core.Picea_core.Pinus_core.Pseudotsuga_core	OTU02560	0.016	0.016	1	1.26747e-05	2.82347e-06	4.48904	OTU02560	Bacteria;Verrucomicrobiota;Chlamydiae;Chlamydiales;Parachlamydiaceae;uncultured;metagenome;metagenome_unclassified;	Bacteria	Verrucomicrobiota	Chlamydiae	Chlamydiales	Parachlamydiaceae
PHm1	Acer_core.Fagus_core.Picea_core.Pinus_core.Pseudotsuga_core	OTU02569	0.104	0.104	1	2.48617e-05	1.20915e-05	2.05614	OTU02569	Bacteria;Proteobacteria;Gammaproteobacteria;Xanthomonadales;Rhodanobacteraceae;uncultured;uncultured_soil_bacterium;uncultured_soil_bacterium_unclassified;	Bacteria	Proteobacteria	Gammaproteobacteria	Xanthomonadales	Rhodanobacteraceae
PHm1	Acer_core.Fagus_core.Picea_core.Pinus_core.Pseudotsuga_core	OTU02571	0.178	0.178	1	2.25991e-05	1.06539e-05	2.12119	OTU02571	Bacteria;Proteobacteria;Gammaproteobacteria;Gammaproteobacteria_Incertae_Sedis;Unknown_Family;Acidibacter;Acidibacter_unclassified;Acidibacter_unclassified;	Bacteria	Proteobacteria	Gammaproteobacteria	Gammaproteobacteria Incertae Sedis	Unknown Family	Acidibacter
PHm1	Acer_core.Fagus_core.Picea_core.Pinus_core.Pseudotsuga_core	OTU02576	0.237	0.15	0.632911	2.36396e-05	1.68353e-05	1.40417	OTU02576	Bacteria;Bacteroidota;Bacteroidia;Chitinophagales;Chitinophagaceae;Segetibacter;uncultured_bacterium;uncultured_bacterium_unclassified;	Bacteria	Bacteroidota	Bacteroidia	Chitinophagales	Chitinophagaceae	Segetibacter
PHm1	Acer_core.Fagus_core.Picea_core.Pinus_core.Pseudotsuga_core	OTU02578	0.021	0.021	1	1.62876e-05	3.78334e-06	4.30507	OTU02578	Bacteria;Proteobacteria;Alphaproteobacteria;Azospirillales;Azospirillaceae;Skermanella;uncultured_bacterium;uncultured_bacterium_unclassified;	Bacteria	Proteobacteria	Alphaproteobacteria	Azospirillales	Azospirillaceae	Skermanella
PHm1	Acer_core.Fagus_core.Picea_core.Pinus_core.Pseudotsuga_core	OTU02583	0.093	0.059	0.634409	9.40863e-06	1.27738e-05	0.736554	OTU02583	Bacteria;Verrucomicrobiota;Verrucomicrobiae;Chthoniobacterales;Chthoniobacteraceae;Chthoniobacter;uncultured_Verrucomicrobiales_bacterium;uncultured_Verrucomicrobiales_bacterium_unclassified;	Bacteria	Verrucomicrobiota	Verrucomicrobiae	Chthoniobacterales	Chthoniobacteraceae	Chthoniobacter
PHm1	Acer_core.Fagus_core.Picea_core.Pinus_core.Pseudotsuga_core	OTU02602	0.255	0.221	0.866667	5.19195e-05	3.17755e-05	1.63395	OTU02602	Bacteria;Bacteroidota;Kapabacteria;Kapabacteriales;Bacteroidetes_bacterium_enrichment_culture_clone_phylotype_P11;Bacteroidetes_bacterium_enrichment_culture_clone_phylotype_P11_unclassified;Bacteroidetes_bacterium_enrichment_culture_clone_phylotype_P11_unclassified;Bacteroidetes_bacterium_enrichment_culture_clone_phylotype_P11_unclassified;	Bacteria	Bacteroidota	Kapabacteria	Kapabacteriales	Bacteroidetes bacterium enrichment culture clone phylotype P11
PHm1	Acer_core.Fagus_core.Picea_core.Pinus_core.Pseudotsuga_core	OTU02611	0.281	0.281	1	5.71343e-05	4.85867e-06	11.7593	OTU02611	Bacteria;Proteobacteria;Gammaproteobacteria;Coxiellales;Coxiellaceae;Coxiella;Coxiella_unclassified;Coxiella_unclassified;	Bacteria	Proteobacteria	Gammaproteobacteria	Coxiellales	Coxiellaceae	Coxiella
PHm1	Acer_core.Fagus_core.Picea_core.Pinus_core.Pseudotsuga_core	OTU02638	0.087	0.087	1	2.31884e-05	7.03847e-06	3.29452	OTU02638	Bacteria;Verrucomicrobiota;Verrucomicrobiae;Chthoniobacterales;Xiphinematobacteraceae;Candidatus_Xiphinematobacter;uncultured_bacterium;uncultured_bacterium_unclassified;	Bacteria	Verrucomicrobiota	Verrucomicrobiae	Chthoniobacterales	Xiphinematobacteraceae	Candidatus Xiphinematobacter
PHm1	Acer_core.Fagus_core.Picea_core.Pinus_core.Pseudotsuga_core	OTU02639	0.024	0.024	1	1.22188e-05	2.03988e-06	5.98995	OTU02639	Bacteria;Proteobacteria;Alphaproteobacteria;Alphaproteobacteria_unclassified;Alphaproteobacteria_unclassified;Alphaproteobacteria_unclassified;Alphaproteobacteria_unclassified;Alphaproteobacteria_unclassified;	Bacteria	Proteobacteria	Alphaproteobacteria
PHm1	Acer_core.Fagus_core.Picea_core.Pinus_core.Pseudotsuga_core	OTU02642	0.023	0.023	1	1.13379e-05	2.34645e-06	4.83192	OTU02642	Bacteria;Cyanobacteria;Cyanobacteriia;Chloroplast;uncultured_eubacterium_WD215;uncultured_eubacterium_WD215_unclassified;uncultured_eubacterium_WD215_unclassified;uncultured_eubacterium_WD215_unclassified;	Bacteria	Cyanobacteria	Cyanobacteriia	Chloroplast
PHm1	Acer_core.Fagus_core.Picea_core.Pinus_core.Pseudotsuga_core	OTU02644	0.236	0.236	1	3.27882e-05	1.21902e-05	2.68971	OTU02644	Bacteria;Planctomycetota;Planctomycetes;Pirellulales;Pirellulaceae;Pirellula;uncultured_bacterium;uncultured_bacterium_unclassified;	Bacteria	Planctomycetota	Planctomycetes	Pirellulales	Pirellulaceae	Pirellula
PHm1	Acer_core.Fagus_core.Picea_core.Pinus_core.Pseudotsuga_core	OTU02647	0.208	0.176	0.846154	2.25991e-05	6.88456e-06	3.28257	OTU02647	Bacteria;Bacteroidota;Bacteroidia;Chitinophagales;Chitinophagaceae;Ferruginibacter;metagenome;metagenome_unclassified;	Bacteria	Bacteroidota	Bacteroidia	Chitinophagales	Chitinophagaceae	Ferruginibacter
PHm1	Acer_core.Fagus_core.Picea_core.Pinus_core.Pseudotsuga_core	OTU02650	0.012	0.012	1	7.92646e-06	7.52624e-06	1.05318	OTU02650	Bacteria;Chloroflexi;Anaerolineae;SBR1031;A4b;uncultured_soil_bacterium;uncultured_soil_bacterium_unclassified;uncultured_soil_bacterium_unclassified;	Bacteria	Chloroflexi	Anaerolineae	SBR1031	A4b
PHm1	Acer_core.Fagus_core.Picea_core.Pinus_core.Pseudotsuga_core	OTU02652	0.249	0.175	0.702811	4.30521e-05	9.89425e-06	4.35122	OTU02652	Bacteria;Firmicutes;Bacilli;Alicyclobacillales;Alicyclobacillaceae;Effusibacillus;uncultured_organism;uncultured_organism_unclassified;	Bacteria	Firmicutes	Bacilli	Alicyclobacillales	Alicyclobacillaceae	Effusibacillus
PHm1	Acer_core.Fagus_core.Picea_core.Pinus_core.Pseudotsuga_core	OTU02655	0.204	0.204	1	3.48743e-05	0	Inf	OTU02655	Bacteria;Bacteroidota;Bacteroidia;Sphingobacteriales;CWT_CU03-E12;uncultured_Bacteroidetes_bacterium;uncultured_Bacteroidetes_bacterium_unclassified;uncultured_Bacteroidetes_bacterium_unclassified;	Bacteria	Bacteroidota	Bacteroidia	Sphingobacteriales	CWT CU03-E12
PHm1	Acer_core.Fagus_core.Picea_core.Pinus_core.Pseudotsuga_core	OTU02658	0.013	0.007	0.538462	7.33352e-06	2.8679e-05	0.255711	OTU02658	Bacteria;Actinobacteriota;Thermoleophilia;Solirubrobacterales;Solirubrobacteraceae;Conexibacter;Conexibacter_unclassified;Conexibacter_unclassified;	Bacteria	Actinobacteriota	Thermoleophilia	Solirubrobacterales	Solirubrobacteraceae	Conexibacter
PHm1	Acer_core.Fagus_core.Picea_core.Pinus_core.Pseudotsuga_core	OTU02659	0.027	0.027	1	1.02683e-05	6.13248e-06	1.67441	OTU02659	Bacteria;Proteobacteria;Alphaproteobacteria;Sphingomonadales;Sphingomonadaceae;Sphingomonadaceae_unclassified;Sphingomonadaceae_unclassified;Sphingomonadaceae_unclassified;	Bacteria	Proteobacteria	Alphaproteobacteria	Sphingomonadales	Sphingomonadaceae
PHm1	Acer_core.Fagus_core.Picea_core.Pinus_core.Pseudotsuga_core	OTU02671	0.129	0.112	0.868217	1.38102e-05	1.14603e-05	1.20504	OTU02671	Bacteria;Planctomycetota;Planctomycetes;Isosphaerales;Isosphaeraceae;uncultured;uncultured_unclassified;uncultured_unclassified;	Bacteria	Planctomycetota	Planctomycetes	Isosphaerales	Isosphaeraceae
PHm1	Acer_core.Fagus_core.Picea_core.Pinus_core.Pseudotsuga_core	OTU02674	0.031	0.031	1	6.46422e-06	8.17239e-06	0.790983	OTU02674	Bacteria;Proteobacteria;Alphaproteobacteria;Acetobacterales;Acetobacteraceae;Acetobacteraceae_unclassified;Acetobacteraceae_unclassified;Acetobacteraceae_unclassified;	Bacteria	Proteobacteria	Alphaproteobacteria	Acetobacterales	Acetobacteraceae
PHm1	Acer_core.Fagus_core.Picea_core.Pinus_core.Pseudotsuga_core	OTU02687	0.07	0.07	1	2.64533e-05	1.27853e-06	20.6904	OTU02687	Bacteria;Acidobacteriota;Acidobacteriae;Bryobacterales;Bryobacteraceae;Bryobacter;uncultured_eubacterium_WD292;uncultured_eubacterium_WD292_unclassified;	Bacteria	Acidobacteriota	Acidobacteriae	Bryobacterales	Bryobacteraceae	Bryobacter
PHm1	Acer_core.Fagus_core.Picea_core.Pinus_core.Pseudotsuga_core	OTU02689	0.01	0.01	1	1.92577e-05	7.16808e-06	2.68659	OTU02689	Bacteria;Acidobacteriota;Acidobacteriae;Acidobacteriales;Acidobacteriaceae_(Subgroup_1);Acidobacteriaceae_(Subgroup_1)_unclassified;Acidobacteriaceae_(Subgroup_1)_unclassified;Acidobacteriaceae_(Subgroup_1)_unclassified;	Bacteria	Acidobacteriota	Acidobacteriae	Acidobacteriales	Acidobacteriaceae (Subgroup 1)
PHm1	Acer_core.Fagus_core.Picea_core.Pinus_core.Pseudotsuga_core	OTU02690	0.021	0.021	1	7.92646e-06	1.0833e-05	0.731697	OTU02690	Bacteria;Planctomycetota;Phycisphaerae;Tepidisphaerales;WD2101_soil_group;uncultured_bacterium;uncultured_bacterium_unclassified;uncultured_bacterium_unclassified;	Bacteria	Planctomycetota	Phycisphaerae	Tepidisphaerales	WD2101 soil group
PHm1	Acer_core.Fagus_core.Picea_core.Pinus_core.Pseudotsuga_core	OTU02698	0.099	0.099	1	2.64286e-05	6.0416e-06	4.37444	OTU02698	Bacteria;Proteobacteria;Alphaproteobacteria;Azospirillales;Azospirillaceae;Azospirillaceae_unclassified;Azospirillaceae_unclassified;Azospirillaceae_unclassified;	Bacteria	Proteobacteria	Alphaproteobacteria	Azospirillales	Azospirillaceae
PHm1	Acer_core.Fagus_core.Picea_core.Pinus_core.Pseudotsuga_core	OTU02709	0.16	0.16	1	3.18549e-05	1.54494e-06	20.6189	OTU02709	Bacteria;Actinobacteriota;Actinobacteria;Streptomycetales;Streptomycetaceae;Streptomyces;Streptomyces_unclassified;Streptomyces_unclassified;	Bacteria	Actinobacteriota	Actinobacteria	Streptomycetales	Streptomycetaceae	Streptomyces
PHm1	Acer_core.Fagus_core.Picea_core.Pinus_core.Pseudotsuga_core	OTU02727	0.034	0.034	1	8.5756e-06	1.0559e-05	0.812157	OTU02727	Bacteria;Myxococcota;Polyangia;Polyangiales;Polyangiaceae;Pajaroellobacter;Pajaroellobacter_unclassified;Pajaroellobacter_unclassified;	Bacteria	Myxococcota	Polyangia	Polyangiales	Polyangiaceae	Pajaroellobacter
PHm1	Acer_core.Fagus_core.Picea_core.Pinus_core.Pseudotsuga_core	OTU02732	0.137	0.105	0.766423	3.23318e-05	1.62699e-05	1.98721	OTU02732	Bacteria;Bdellovibrionota;Bdellovibrionia;Bdellovibrionales;Bdellovibrionaceae;Bdellovibrio;Bdellovibrio_unclassified;Bdellovibrio_unclassified;	Bacteria	Bdellovibrionota	Bdellovibrionia	Bdellovibrionales	Bdellovibrionaceae	Bdellovibrio
PHm1	Acer_core.Fagus_core.Picea_core.Pinus_core.Pseudotsuga_core	OTU02734	0.065	0.065	1	1.67086e-05	3.5171e-06	4.75068	OTU02734	Bacteria;Actinobacteriota;Actinobacteria;Micrococcales;Microbacteriaceae;Humibacter;Humibacter_unclassified;Humibacter_unclassified;	Bacteria	Actinobacteriota	Actinobacteria	Micrococcales	Microbacteriaceae	Humibacter
PHm1	Acer_core.Fagus_core.Picea_core.Pinus_core.Pseudotsuga_core	OTU02742	0.057	0.046	0.807018	2.47098e-05	6.84077e-06	3.61213	OTU02742	Bacteria;Verrucomicrobiota;Chlamydiae;Chlamydiales;Parachlamydiaceae;Neochlamydia;Neochlamydia_unclassified;Neochlamydia_unclassified;	Bacteria	Verrucomicrobiota	Chlamydiae	Chlamydiales	Parachlamydiaceae	Neochlamydia
PHm1	Acer_core.Fagus_core.Picea_core.Pinus_core.Pseudotsuga_core	OTU02768	0.018	0.018	1	7.93652e-06	8.21259e-06	0.966385	OTU02768	Bacteria;Proteobacteria;Gammaproteobacteria;Burkholderiales;Burkholderiaceae;Burkholderia-Caballeronia-Paraburkholderia;Burkholderia-Caballeronia-Paraburkholderia_unclassified;Burkholderia-Caballeronia-Paraburkholderia_unclassified;	Bacteria	Proteobacteria	Gammaproteobacteria	Burkholderiales	Burkholderiaceae	Burkholderia-Caballeronia-Paraburkholderia
PHm1	Acer_core.Fagus_core.Picea_core.Pinus_core.Pseudotsuga_core	OTU02783	0.024	0.024	1	1.09735e-05	7.1371e-06	1.53752	OTU02783	Bacteria;Planctomycetota;Planctomycetes;Pirellulales;Pirellulaceae;uncultured;metagenome;metagenome_unclassified;	Bacteria	Planctomycetota	Planctomycetes	Pirellulales	Pirellulaceae
PHm1	Acer_core.Fagus_core.Picea_core.Pinus_core.Pseudotsuga_core	OTU02785	0.19	0.19	1	5.09543e-05	5.72231e-06	8.9045	OTU02785	Bacteria;FCPU426;uncultured_bacterium;uncultured_bacterium_unclassified;uncultured_bacterium_unclassified;uncultured_bacterium_unclassified;uncultured_bacterium_unclassified;uncultured_bacterium_unclassified;	Bacteria	FCPU426
PHm1	Acer_core.Fagus_core.Picea_core.Pinus_core.Pseudotsuga_core	OTU02804	0.223	0.223	1	2.44613e-05	0	Inf	OTU02804	Bacteria;Dependentiae;Babeliae;Babeliales;Vermiphilaceae;uncultured_bacterium;uncultured_bacterium_unclassified;uncultured_bacterium_unclassified;	Bacteria	Dependentiae	Babeliae	Babeliales	Vermiphilaceae
PHm1	Acer_core.Fagus_core.Picea_core.Pinus_core.Pseudotsuga_core	OTU02813	0.154	0.093	0.603896	1.46937e-05	1.69539e-05	0.866682	OTU02813	Bacteria;Bdellovibrionota;Bdellovibrionia;Bdellovibrionales;Bdellovibrionaceae;Bdellovibrio;uncultured_bacterium;uncultured_bacterium_unclassified;	Bacteria	Bdellovibrionota	Bdellovibrionia	Bdellovibrionales	Bdellovibrionaceae	Bdellovibrio
PHm1	Acer_core.Fagus_core.Picea_core.Pinus_core.Pseudotsuga_core	OTU02825	0.122	0.122	1	4.16898e-05	1.07841e-05	3.86585	OTU02825	Bacteria;Cyanobacteria;Sericytochromatia;uncultured_bacterium;uncultured_bacterium_unclassified;uncultured_bacterium_unclassified;uncultured_bacterium_unclassified;uncultured_bacterium_unclassified;	Bacteria	Cyanobacteria	Sericytochromatia
PHm1	Acer_core.Fagus_core.Picea_core.Pinus_core.Pseudotsuga_core	OTU02831	0.232	0.232	1	2.44613e-05	2.55705e-06	9.56619	OTU02831	Bacteria;Myxococcota;Myxococcia;Myxococcales;Anaeromyxobacteraceae;Anaeromyxobacter;Anaeromyxobacter_unclassified;Anaeromyxobacter_unclassified;	Bacteria	Myxococcota	Myxococcia	Myxococcales	Anaeromyxobacteraceae	Anaeromyxobacter
PHm1	Acer_core.Fagus_core.Picea_core.Pinus_core.Pseudotsuga_core	OTU02833	0.082	0.082	1	1.45262e-05	1.54494e-06	9.40246	OTU02833	Bacteria;Actinobacteriota;Actinobacteria;Frankiales;Frankiaceae;Jatrophihabitans;Jatrophihabitans_unclassified;Jatrophihabitans_unclassified;	Bacteria	Actinobacteriota	Actinobacteria	Frankiales	Frankiaceae	Jatrophihabitans
PHm1	Acer_core.Fagus_core.Picea_core.Pinus_core.Pseudotsuga_core	OTU02841	0.134	0.131	0.977612	1.66014e-05	3.31841e-06	5.00283	OTU02841	Bacteria;Bacteroidota;Bacteroidia;Sphingobacteriales;CWT_CU03-E12;uncultured_bacterium;uncultured_bacterium_unclassified;uncultured_bacterium_unclassified;	Bacteria	Bacteroidota	Bacteroidia	Sphingobacteriales	CWT CU03-E12
PHm1	Acer_core.Fagus_core.Picea_core.Pinus_core.Pseudotsuga_core	OTU02842	0.166	0.166	1	2.5105e-05	2.41619e-06	10.3903	OTU02842	Bacteria;Proteobacteria;Gammaproteobacteria;Diplorickettsiales;Diplorickettsiaceae;Aquicella;Aquicella_unclassified;Aquicella_unclassified;	Bacteria	Proteobacteria	Gammaproteobacteria	Diplorickettsiales	Diplorickettsiaceae	Aquicella
PHm1	Acer_core.Fagus_core.Picea_core.Pinus_core.Pseudotsuga_core	OTU02843	0.047	0.047	1	1.36321e-05	1.41333e-05	0.964536	OTU02843	Bacteria;Proteobacteria;Alphaproteobacteria;Sphingomonadales;Sphingomonadaceae;Sphingomonas;Sphingomonas_unclassified;Sphingomonas_unclassified;	Bacteria	Proteobacteria	Alphaproteobacteria	Sphingomonadales	Sphingomonadaceae	Sphingomonas
PHm1	Acer_core.Fagus_core.Picea_core.Pinus_core.Pseudotsuga_core	OTU02852	0.074	0.074	1	4.74991e-05	2.03988e-06	23.2853	OTU02852	Bacteria;Patescibacteria;Saccharimonadia;Saccharimonadales;Saccharimonadales_unclassified;Saccharimonadales_unclassified;Saccharimonadales_unclassified;Saccharimonadales_unclassified;	Bacteria	Patescibacteria	Saccharimonadia	Saccharimonadales
PHm1	Acer_core.Fagus_core.Picea_core.Pinus_core.Pseudotsuga_core	OTU02857	0.099	0.099	1	2.10102e-05	1.27853e-06	16.4331	OTU02857	Bacteria;Armatimonadota;Fimbriimonadia;Fimbriimonadales;Fimbriimonadaceae;uncultured_bacterium;uncultured_bacterium_unclassified;uncultured_bacterium_unclassified;	Bacteria	Armatimonadota	Fimbriimonadia	Fimbriimonadales	Fimbriimonadaceae
PHm1	Acer_core.Fagus_core.Picea_core.Pinus_core.Pseudotsuga_core	OTU02877	0.203	0.203	1	3.17413e-05	3.58718e-06	8.84853	OTU02877	Bacteria;Verrucomicrobiota;Verrucomicrobiae;Opitutales;Opitutaceae;Opitutus;Opitutus_unclassified;Opitutus_unclassified;	Bacteria	Verrucomicrobiota	Verrucomicrobiae	Opitutales	Opitutaceae	Opitutus
PHm1	Acer_core.Fagus_core.Picea_core.Pinus_core.Pseudotsuga_core	OTU02889	0.008	0.008	1	6.2354e-06	6.5343e-06	0.954257	OTU02889	Bacteria;Proteobacteria;Alphaproteobacteria;Acetobacterales;Acetobacteraceae;Acidisoma;uncultured_bacterium;uncultured_bacterium_unclassified;	Bacteria	Proteobacteria	Alphaproteobacteria	Acetobacterales	Acetobacteraceae	Acidisoma
PHm1	Acer_core.Fagus_core.Picea_core.Pinus_core.Pseudotsuga_core	OTU02894	0.183	0.183	1	2.56756e-05	4.61161e-06	5.56761	OTU02894	Bacteria;Planctomycetota;Planctomycetes;Pirellulales;Pirellulaceae;uncultured;metagenome;metagenome_unclassified;	Bacteria	Planctomycetota	Planctomycetes	Pirellulales	Pirellulaceae
PHm1	Acer_core.Fagus_core.Picea_core.Pinus_core.Pseudotsuga_core	OTU02913	0.169	0.169	1	2.36396e-05	7.26236e-06	3.25509	OTU02913	Bacteria;Chloroflexi;Anaerolineae;SBR1031;A4b;metagenome;metagenome_unclassified;metagenome_unclassified;	Bacteria	Chloroflexi	Anaerolineae	SBR1031	A4b
PHm1	Acer_core.Fagus_core.Picea_core.Pinus_core.Pseudotsuga_core	OTU02986	0.082	0.082	1	1.29244e-05	0	Inf	OTU02986	Bacteria;Elusimicrobiota;Elusimicrobia;Lineage_IV;uncultured_bacterium;uncultured_bacterium_unclassified;uncultured_bacterium_unclassified;uncultured_bacterium_unclassified;	Bacteria	Elusimicrobiota	Elusimicrobia	Lineage IV
PHm1	Acer_core.Fagus_core.Picea_core.Pinus_core.Pseudotsuga_core	OTU02989	0.087	0.087	1	2.11476e-05	1.76998e-05	1.1948	OTU02989	Bacteria;Proteobacteria;Alphaproteobacteria;Azospirillales;Azospirillaceae;Desertibacter;Desertibacter_unclassified;Desertibacter_unclassified;	Bacteria	Proteobacteria	Alphaproteobacteria	Azospirillales	Azospirillaceae	Desertibacter
PHm1	Acer_core.Fagus_core.Picea_core.Pinus_core.Pseudotsuga_core	OTU03001	0.016	0.016	1	9.5441e-06	1.69341e-05	0.563604	OTU03001	Bacteria;Firmicutes;Bacilli;Lactobacillales;Streptococcaceae;Streptococcus;Streptococcus_salivarius_subsp._thermophilus;Streptococcus_salivarius_subsp._thermophilus_unclassified;	Bacteria	Firmicutes	Bacilli	Lactobacillales	Streptococcaceae	Streptococcus	Streptococcus salivarius subsp. thermophilus
PHm1	Acer_core.Fagus_core.Picea_core.Pinus_core.Pseudotsuga_core	OTU03006	0.104	0.104	1	2.25361e-05	0	Inf	OTU03006	Bacteria;Actinobacteriota;Actinobacteria;Frankiales;Acidothermaceae;Acidothermus;Acidothermus_unclassified;Acidothermus_unclassified;	Bacteria	Actinobacteriota	Actinobacteria	Frankiales	Acidothermaceae	Acidothermus
PHm1	Acer_core.Fagus_core.Picea_core.Pinus_core.Pseudotsuga_core	OTU03007	0.578	0.578	1	9.65977e-05	0	Inf	OTU03007	Bacteria;Bdellovibrionota;Oligoflexia;Oligoflexales;uncultured;metagenome;metagenome_unclassified;metagenome_unclassified;	Bacteria	Bdellovibrionota	Oligoflexia	Oligoflexales
PHm1	Acer_core.Fagus_core.Picea_core.Pinus_core.Pseudotsuga_core	OTU03033	0.022	0.022	1	6.97405e-06	0	Inf	OTU03033	Bacteria;Dependentiae;Babeliae;Babeliales;Vermiphilaceae;Vermiphilaceae_unclassified;Vermiphilaceae_unclassified;Vermiphilaceae_unclassified;	Bacteria	Dependentiae	Babeliae	Babeliales	Vermiphilaceae
PHm1	Acer_core.Fagus_core.Picea_core.Pinus_core.Pseudotsuga_core	OTU03036	0.36	0.287	0.797222	6.57253e-05	8.47905e-06	7.75149	OTU03036	Bacteria;Armatimonadota;uncultured;uncultured_unclassified;uncultured_unclassified;uncultured_unclassified;uncultured_unclassified;uncultured_unclassified;	Bacteria	Armatimonadota
PHm1	Acer_core.Fagus_core.Picea_core.Pinus_core.Pseudotsuga_core	OTU03048	0.465	0.465	1	6.191e-05	4.83238e-06	12.8115	OTU03048	Bacteria;Fibrobacterota;Fibrobacteria;Fibrobacterales;Fibrobacteraceae;possible_genus_04;uncultured_bacterium;uncultured_bacterium_unclassified;	Bacteria	Fibrobacterota	Fibrobacteria	Fibrobacterales	Fibrobacteraceae	possible genus 04
PHm1	Acer_core.Fagus_core.Picea_core.Pinus_core.Pseudotsuga_core	OTU03064	0.047	0.037	0.787234	1.18633e-05	1.57656e-05	0.752477	OTU03064	Bacteria;Proteobacteria;Gammaproteobacteria;Xanthomonadales;Xanthomonadaceae;Stenotrophomonas;Stenotrophomonas_acidaminiphila;Stenotrophomonas_acidaminiphila_unclassified;	Bacteria	Proteobacteria	Gammaproteobacteria	Xanthomonadales	Xanthomonadaceae	Stenotrophomonas	Stenotrophomonas acidaminiphila
PHm1	Acer_core.Fagus_core.Picea_core.Pinus_core.Pseudotsuga_core	OTU03105	0.124	0.115	0.927419	3.98199e-05	1.57464e-05	2.52882	OTU03105	Bacteria;Patescibacteria;Saccharimonadia;Saccharimonadales;uncultured_bacterium;uncultured_bacterium_unclassified;uncultured_bacterium_unclassified;uncultured_bacterium_unclassified;	Bacteria	Patescibacteria	Saccharimonadia	Saccharimonadales
PHm1	Acer_core.Fagus_core.Picea_core.Pinus_core.Pseudotsuga_core	OTU03109	0.011	0.011	1	1.26052e-05	7.08892e-06	1.77816	OTU03109	Bacteria;Bdellovibrionota;Oligoflexia;0319-6G20;0319-6G20_unclassified;0319-6G20_unclassified;0319-6G20_unclassified;0319-6G20_unclassified;	Bacteria	Bdellovibrionota	Oligoflexia	0319-6G20
PHm1	Acer_core.Fagus_core.Picea_core.Pinus_core.Pseudotsuga_core	OTU03112	0.056	0.031	0.553571	2.47918e-05	1.23728e-05	2.00373	OTU03112	Bacteria;Proteobacteria;Alphaproteobacteria;Sphingomonadales;Sphingomonadaceae;Sphingomonas;Sphingomonas_kaistensis;Sphingomonas_kaistensis_unclassified;	Bacteria	Proteobacteria	Alphaproteobacteria	Sphingomonadales	Sphingomonadaceae	Sphingomonas	Sphingomonas kaistensis
PHm1	Acer_core.Fagus_core.Picea_core.Pinus_core.Pseudotsuga_core	OTU03125	0.064	0.064	1	2.2868e-05	1.26275e-06	18.1098	OTU03125	Bacteria;Acidobacteriota;Acidobacteriae;Bryobacterales;Bryobacteraceae;Bryobacter;uncultured_Acidobacteria_bacterium;uncultured_Acidobacteria_bacterium_unclassified;	Bacteria	Acidobacteriota	Acidobacteriae	Bryobacterales	Bryobacteraceae	Bryobacter
PHm1	Acer_core.Fagus_core.Picea_core.Pinus_core.Pseudotsuga_core	OTU03129	0.045	0.045	1	1.241e-05	7.70259e-06	1.61114	OTU03129	Bacteria;Proteobacteria;Gammaproteobacteria;Burkholderiales;TRA3-20;metagenome;metagenome_unclassified;metagenome_unclassified;	Bacteria	Proteobacteria	Gammaproteobacteria	Burkholderiales	TRA3-20
PHm1	Acer_core.Fagus_core.Picea_core.Pinus_core.Pseudotsuga_core	OTU03141	0.061	0.061	1	2.61727e-05	6.34262e-06	4.12648	OTU03141	Bacteria;Bacteroidota;Bacteroidia;Cytophagales;Spirosomaceae;Rhabdobacter;uncultured_bacterium;uncultured_bacterium_unclassified;	Bacteria	Bacteroidota	Bacteroidia	Cytophagales	Spirosomaceae	Rhabdobacter
PHm1	Acer_core.Fagus_core.Picea_core.Pinus_core.Pseudotsuga_core	OTU03156	0.04	0.04	1	9.62333e-06	5.95355e-06	1.6164	OTU03156	Bacteria;Chloroflexi;TK10;TK10_unclassified;TK10_unclassified;TK10_unclassified;TK10_unclassified;TK10_unclassified;	Bacteria	Chloroflexi	TK10
PHm1	Acer_core.Fagus_core.Picea_core.Pinus_core.Pseudotsuga_core	OTU03187	0.022	0.022	1	5.0686e-06	4.10764e-06	1.23395	OTU03187	Bacteria;Proteobacteria;Alphaproteobacteria;Holosporales;Holosporaceae;uncultured;metagenome;metagenome_unclassified;	Bacteria	Proteobacteria	Alphaproteobacteria	Holosporales	Holosporaceae
PHm1	Acer_core.Fagus_core.Picea_core.Pinus_core.Pseudotsuga_core	OTU03207	0.046	0.046	1	1.4446e-05	1.54494e-06	9.35053	OTU03207	Bacteria;Myxococcota;Polyangia;Haliangiales;Haliangiaceae;Haliangium;uncultured_prokaryote;uncultured_prokaryote_unclassified;	Bacteria	Myxococcota	Polyangia	Haliangiales	Haliangiaceae	Haliangium
PHm1	Acer_core.Fagus_core.Picea_core.Pinus_core.Pseudotsuga_core	OTU03225	0.138	0.138	1	1.91561e-05	4.17737e-06	4.58568	OTU03225	Bacteria;Myxococcota;Polyangia;Haliangiales;Haliangiaceae;Haliangium;metagenome;metagenome_unclassified;	Bacteria	Myxococcota	Polyangia	Haliangiales	Haliangiaceae	Haliangium
PHm1	Acer_core.Fagus_core.Picea_core.Pinus_core.Pseudotsuga_core	OTU03228	0.13	0.093	0.715385	3.78417e-05	9.28731e-06	4.07457	OTU03228	Bacteria;Proteobacteria;Alphaproteobacteria;Sphingomonadales;Sphingomonadaceae;Qipengyuania;uncultured_bacterium;uncultured_bacterium_unclassified;	Bacteria	Proteobacteria	Alphaproteobacteria	Sphingomonadales	Sphingomonadaceae	Qipengyuania
PHm1	Acer_core.Fagus_core.Picea_core.Pinus_core.Pseudotsuga_core	OTU03235	0.18	0.18	1	2.99797e-05	6.30758e-06	4.75297	OTU03235	Bacteria;Gemmatimonadota;Longimicrobia;Longimicrobiales;Longimicrobiaceae;uncultured_bacterium;uncultured_bacterium_unclassified;uncultured_bacterium_unclassified;	Bacteria	Gemmatimonadota	Longimicrobia	Longimicrobiales	Longimicrobiaceae
PHm1	Acer_core.Fagus_core.Picea_core.Pinus_core.Pseudotsuga_core	OTU03244	0.093	0.06	0.645161	2.86356e-05	8.95989e-06	3.19598	OTU03244	Bacteria;Chloroflexi;Chloroflexia;Thermomicrobiales;JG30-KF-CM45;uncultured_bacterium;uncultured_bacterium_unclassified;uncultured_bacterium_unclassified;	Bacteria	Chloroflexi	Chloroflexia	Thermomicrobiales	JG30-KF-CM45
PHm1	Acer_core.Fagus_core.Picea_core.Pinus_core.Pseudotsuga_core	OTU03262	0.043	0.043	1	1.77475e-05	7.74564e-06	2.29129	OTU03262	Bacteria;Firmicutes;Bacilli;Bacillales;Bacillaceae;Bacillus;Bacillus_aryabhattai;Bacillus_aryabhattai_unclassified;	Bacteria	Firmicutes	Bacilli	Bacillales	Bacillaceae	Bacillus	Bacillus aryabhattai
PHm1	Acer_core.Fagus_core.Picea_core.Pinus_core.Pseudotsuga_core	OTU03266	0.033	0.033	1	1.86709e-05	2.52549e-06	7.39296	OTU03266	Bacteria;Proteobacteria;Gammaproteobacteria;Gammaproteobacteria_Incertae_Sedis;Unknown_Family;Candidatus_Ovatusbacter;uncultured_proteobacterium;uncultured_proteobacterium_unclassified;	Bacteria	Proteobacteria	Gammaproteobacteria	Gammaproteobacteria Incertae Sedis	Unknown Family	Candidatus Ovatusbacter
PHm1	Acer_core.Fagus_core.Picea_core.Pinus_core.Pseudotsuga_core	OTU03279	0.125	0.125	1	2.63418e-05	1.31874e-06	19.975	OTU03279	Bacteria;Gemmatimonadota;Gemmatimonadetes;Gemmatimonadales;Gemmatimonadaceae;Gemmatimonas;metagenome;metagenome_unclassified;	Bacteria	Gemmatimonadota	Gemmatimonadetes	Gemmatimonadales	Gemmatimonadaceae	Gemmatimonas
PHm1	Acer_core.Fagus_core.Picea_core.Pinus_core.Pseudotsuga_core	OTU03287	0.071	0.071	1	2.38212e-05	1.76118e-06	13.5257	OTU03287	Bacteria;Acidobacteriota;Vicinamibacteria;Vicinamibacterales;Vicinamibacteraceae;Vicinamibacteraceae_unclassified;Vicinamibacteraceae_unclassified;Vicinamibacteraceae_unclassified;	Bacteria	Acidobacteriota	Vicinamibacteria	Vicinamibacterales	Vicinamibacteraceae
PHm1	Acer_core.Fagus_core.Picea_core.Pinus_core.Pseudotsuga_core	OTU03294	0.062	0.062	1	1.66356e-05	6.60525e-06	2.51854	OTU03294	Bacteria;Proteobacteria;Alphaproteobacteria;Elsterales;Elsterales_unclassified;Elsterales_unclassified;Elsterales_unclassified;Elsterales_unclassified;	Bacteria	Proteobacteria	Alphaproteobacteria	Elsterales
PHm1	Acer_core.Fagus_core.Picea_core.Pinus_core.Pseudotsuga_core	OTU03298	0.232	0.232	1	4.40237e-05	9.85399e-06	4.46761	OTU03298	Bacteria;Proteobacteria;Alphaproteobacteria;Rhodobacterales;Rhodobacteraceae;Rubellimicrobium;uncultured_bacterium;uncultured_bacterium_unclassified;	Bacteria	Proteobacteria	Alphaproteobacteria	Rhodobacterales	Rhodobacteraceae	Rubellimicrobium
PHm1	Acer_core.Fagus_core.Picea_core.Pinus_core.Pseudotsuga_core	OTU03308	0.073	0.073	1	2.0247e-05	5.58375e-06	3.62606	OTU03308	Bacteria;Bdellovibrionota;Bdellovibrionia;Bdellovibrionales;Bdellovibrionaceae;Bdellovibrio;uncultured_bacterium;uncultured_bacterium_unclassified;	Bacteria	Bdellovibrionota	Bdellovibrionia	Bdellovibrionales	Bdellovibrionaceae	Bdellovibrio
PHm1	Acer_core.Fagus_core.Picea_core.Pinus_core.Pseudotsuga_core	OTU03310	0.178	0.178	1	2.36396e-05	7.19751e-06	3.28441	OTU03310	Bacteria;Actinobacteriota;Actinobacteria;Frankiales;Frankiales_unclassified;Frankiales_unclassified;Frankiales_unclassified;Frankiales_unclassified;	Bacteria	Actinobacteriota	Actinobacteria	Frankiales
PHm1	Acer_core.Fagus_core.Picea_core.Pinus_core.Pseudotsuga_core	OTU03316	0.041	0.032	0.780488	2.40156e-05	1.07759e-05	2.22865	OTU03316	Bacteria;Proteobacteria;Gammaproteobacteria;Burkholderiales;Comamonadaceae;Ramlibacter;Ramlibacter_sp.;Ramlibacter_sp._unclassified;	Bacteria	Proteobacteria	Gammaproteobacteria	Burkholderiales	Comamonadaceae	Ramlibacter	Ramlibacter sp.
PHm1	Acer_core.Fagus_core.Picea_core.Pinus_core.Pseudotsuga_core	OTU03327	0.013	0.013	1	7.92646e-06	1.19741e-05	0.661967	OTU03327	Bacteria;SAR324_clade(Marine_group_B);uncultured_bacterium;uncultured_bacterium_unclassified;uncultured_bacterium_unclassified;uncultured_bacterium_unclassified;uncultured_bacterium_unclassified;uncultured_bacterium_unclassified;	Bacteria	SAR324 clade(Marine group B)
PHm1	Acer_core.Fagus_core.Picea_core.Pinus_core.Pseudotsuga_core	OTU03339	0.054	0.054	1	2.9815e-05	1.44655e-05	2.06111	OTU03339	Bacteria;Bdellovibrionota;Bdellovibrionia;Bacteriovoracales;Bacteriovoracaceae;Peredibacter;Peredibacter_unclassified;Peredibacter_unclassified;	Bacteria	Bdellovibrionota	Bdellovibrionia	Bacteriovoracales	Bacteriovoracaceae	Peredibacter
PHm1	Acer_core.Fagus_core.Picea_core.Pinus_core.Pseudotsuga_core	OTU03345	0.105	0.105	1	2.51412e-05	0	Inf	OTU03345	Bacteria;Bacteroidota;Bacteroidia;Chitinophagales;Chitinophagaceae;Taibaiella;Taibaiella_unclassified;Taibaiella_unclassified;	Bacteria	Bacteroidota	Bacteroidia	Chitinophagales	Chitinophagaceae	Taibaiella
PHm1	Acer_core.Fagus_core.Picea_core.Pinus_core.Pseudotsuga_core	OTU03354	0.106	0.063	0.59434	2.1377e-05	5.89756e-06	3.62471	OTU03354	Bacteria;Bacteroidota;Bacteroidia;Chitinophagales;Chitinophagaceae;Edaphobaculum;uncultured_bacterium;uncultured_bacterium_unclassified;	Bacteria	Bacteroidota	Bacteroidia	Chitinophagales	Chitinophagaceae	Edaphobaculum
PHm1	Acer_core.Fagus_core.Picea_core.Pinus_core.Pseudotsuga_core	OTU03373	0.018	0.018	1	1.34261e-05	8.55354e-06	1.56966	OTU03373	Bacteria;Bdellovibrionota;Oligoflexia;0319-6G20;0319-6G20_unclassified;0319-6G20_unclassified;0319-6G20_unclassified;0319-6G20_unclassified;	Bacteria	Bdellovibrionota	Oligoflexia	0319-6G20
PHm1	Acer_core.Fagus_core.Picea_core.Pinus_core.Pseudotsuga_core	OTU03389	0.148	0.13	0.878378	1.60876e-05	6.63011e-06	2.42644	OTU03389	Bacteria;Firmicutes;Bacilli;Thermoactinomycetales;Thermoactinomycetaceae;Pasteuria;uncultured_Firmicutes_bacterium;uncultured_Firmicutes_bacterium_unclassified;	Bacteria	Firmicutes	Bacilli	Thermoactinomycetales	Thermoactinomycetaceae	Pasteuria
PHm1	Acer_core.Fagus_core.Picea_core.Pinus_core.Pseudotsuga_core	OTU03411	0.021	0.012	0.571429	8.03596e-06	7.46491e-06	1.0765	OTU03411	Bacteria;Bacteroidota;Bacteroidia;Sphingobacteriales;Sphingobacteriaceae;Mucilaginibacter;Mucilaginibacter_unclassified;Mucilaginibacter_unclassified;	Bacteria	Bacteroidota	Bacteroidia	Sphingobacteriales	Sphingobacteriaceae	Mucilaginibacter
PHm1	Acer_core.Fagus_core.Picea_core.Pinus_core.Pseudotsuga_core	OTU03427	0.021	0.021	1	2.23989e-05	5.17937e-06	4.32464	OTU03427	Bacteria;Planctomycetota;Planctomycetes;Isosphaerales;Isosphaeraceae;uncultured;uncultured_unclassified;uncultured_unclassified;	Bacteria	Planctomycetota	Planctomycetes	Isosphaerales	Isosphaeraceae
PHm1	Acer_core.Fagus_core.Picea_core.Pinus_core.Pseudotsuga_core	OTU03445	0.084	0.084	1	2.10168e-05	8.89449e-06	2.3629	OTU03445	Bacteria;Armatimonadota;Armatimonadia;Armatimonadales;uncultured_Chloroflexi_bacterium;uncultured_Chloroflexi_bacterium_unclassified;uncultured_Chloroflexi_bacterium_unclassified;uncultured_Chloroflexi_bacterium_unclassified;	Bacteria	Armatimonadota	Armatimonadia	Armatimonadales
PHm1	Acer_core.Fagus_core.Picea_core.Pinus_core.Pseudotsuga_core	OTU03475	0.053	0.053	1	2.90149e-05	0	Inf	OTU03475	Bacteria;Cyanobacteria;Vampirivibrionia;Obscuribacterales;Obscuribacteraceae;uncultured_bacterium;uncultured_bacterium_unclassified;uncultured_bacterium_unclassified;	Bacteria	Cyanobacteria	Vampirivibrionia	Obscuribacterales	Obscuribacteraceae
PHm1	Acer_core.Fagus_core.Picea_core.Pinus_core.Pseudotsuga_core	OTU03484	0.009	0.009	1	9.79223e-06	3.31373e-06	2.95505	OTU03484	Bacteria;Armatimonadota;Armatimonadia;Armatimonadales;uncultured_bacterium;uncultured_bacterium_unclassified;uncultured_bacterium_unclassified;uncultured_bacterium_unclassified;	Bacteria	Armatimonadota	Armatimonadia	Armatimonadales
PHm1	Acer_core.Fagus_core.Picea_core.Pinus_core.Pseudotsuga_core	OTU03499	0.058	0.058	1	2.42961e-05	4.10406e-06	5.92001	OTU03499	Bacteria;Bdellovibrionota;Bdellovibrionia;Bdellovibrionales;Bdellovibrionaceae;Bdellovibrio;uncultured_bacterium;uncultured_bacterium_unclassified;	Bacteria	Bdellovibrionota	Bdellovibrionia	Bdellovibrionales	Bdellovibrionaceae	Bdellovibrio
PHm1	Acer_core.Fagus_core.Picea_core.Pinus_core.Pseudotsuga_core	OTU03502	0.025	0.025	1	1.18355e-05	1.61865e-06	7.31196	OTU03502	Bacteria;Planctomycetota;Planctomycetes;Isosphaerales;Isosphaeraceae;Tundrisphaera;Tundrisphaera_unclassified;Tundrisphaera_unclassified;	Bacteria	Planctomycetota	Planctomycetes	Isosphaerales	Isosphaeraceae	Tundrisphaera
PHm1	Acer_core.Fagus_core.Picea_core.Pinus_core.Pseudotsuga_core	OTU03514	0.458	0.458	1	5.07222e-05	1.76118e-06	28.8001	OTU03514	Bacteria;Verrucomicrobiota;Verrucomicrobiae;Pedosphaerales;Pedosphaeraceae;Ellin517;metagenome;metagenome_unclassified;	Bacteria	Verrucomicrobiota	Verrucomicrobiae	Pedosphaerales	Pedosphaeraceae	Ellin517
PHm1	Acer_core.Fagus_core.Picea_core.Pinus_core.Pseudotsuga_core	OTU03515	0.04	0.04	1	2.65054e-05	4.54294e-06	5.8344	OTU03515	Bacteria;Proteobacteria;Alphaproteobacteria;Acetobacterales;Acetobacteraceae;Acidiphilium;uncultured_bacterium;uncultured_bacterium_unclassified;	Bacteria	Proteobacteria	Alphaproteobacteria	Acetobacterales	Acetobacteraceae	Acidiphilium
PHm1	Acer_core.Fagus_core.Picea_core.Pinus_core.Pseudotsuga_core	OTU03551	0.116	0.116	1	1.91561e-05	1.48252e-06	12.9213	OTU03551	Bacteria;Acidobacteriota;Acidobacteriae;Solibacterales;Solibacteraceae;Candidatus_Solibacter;uncultured_Acidobacteriales_bacterium;uncultured_Acidobacteriales_bacterium_unclassified;	Bacteria	Acidobacteriota	Acidobacteriae	Solibacterales	Solibacteraceae	Candidatus Solibacter
PHm1	Acer_core.Fagus_core.Picea_core.Pinus_core.Pseudotsuga_core	OTU03557	0.027	0.027	1	1.27466e-05	2.34288e-06	5.44056	OTU03557	Bacteria;Proteobacteria;Alphaproteobacteria;Sphingomonadales;Sphingomonadaceae;Sphingomonas;Sphingomonas_roseiflava;Sphingomonas_roseiflava_unclassified;	Bacteria	Proteobacteria	Alphaproteobacteria	Sphingomonadales	Sphingomonadaceae	Sphingomonas	Sphingomonas roseiflava
PHm1	Acer_core.Fagus_core.Picea_core.Pinus_core.Pseudotsuga_core	OTU03577	0.02	0.02	1	7.92646e-06	5.44012e-06	1.45704	OTU03577	Bacteria;Bdellovibrionota;Oligoflexia;0319-6G20;0319-6G20_unclassified;0319-6G20_unclassified;0319-6G20_unclassified;0319-6G20_unclassified;	Bacteria	Bdellovibrionota	Oligoflexia	0319-6G20
PHm1	Acer_core.Fagus_core.Picea_core.Pinus_core.Pseudotsuga_core	OTU03586	0.021	0.021	1	9.76529e-06	1.17323e-06	8.32344	OTU03586	Bacteria;Proteobacteria;Alphaproteobacteria;Rickettsiales;SM2D12;metagenome;metagenome_unclassified;metagenome_unclassified;	Bacteria	Proteobacteria	Alphaproteobacteria	Rickettsiales	SM2D12
PHm1	Acer_core.Fagus_core.Picea_core.Pinus_core.Pseudotsuga_core	OTU03587	0.047	0.047	1	1.39521e-05	0	Inf	OTU03587	Bacteria;Proteobacteria;Gammaproteobacteria;Diplorickettsiales;Diplorickettsiaceae;uncultured;uncultured_unclassified;uncultured_unclassified;	Bacteria	Proteobacteria	Gammaproteobacteria	Diplorickettsiales	Diplorickettsiaceae
PHm1	Acer_core.Fagus_core.Picea_core.Pinus_core.Pseudotsuga_core	OTU03615	0.048	0.031	0.645833	1.42723e-05	4.38633e-06	3.25382	OTU03615	Bacteria;Verrucomicrobiota;Verrucomicrobiae;Pedosphaerales;Pedosphaeraceae;Pedosphaeraceae_unclassified;Pedosphaeraceae_unclassified;Pedosphaeraceae_unclassified;	Bacteria	Verrucomicrobiota	Verrucomicrobiae	Pedosphaerales	Pedosphaeraceae
PHm1	Acer_core.Fagus_core.Picea_core.Pinus_core.Pseudotsuga_core	OTU03620	0.067	0.043	0.641791	1.13694e-05	5.83161e-06	1.94962	OTU03620	Bacteria;Proteobacteria;Alphaproteobacteria;Rhizobiales;D05-2;metagenome;metagenome_unclassified;metagenome_unclassified;	Bacteria	Proteobacteria	Alphaproteobacteria	Rhizobiales	D05-2
PHm1	Acer_core.Fagus_core.Picea_core.Pinus_core.Pseudotsuga_core	OTU03632	0.02	0.02	1	5.95035e-06	2.52549e-06	2.35611	OTU03632	Bacteria;Acidobacteriota;Acidobacteriae;Solibacterales;Solibacteraceae;Candidatus_Solibacter;uncultured_Acidobacteriaceae_bacterium;uncultured_Acidobacteriaceae_bacterium_unclassified;	Bacteria	Acidobacteriota	Acidobacteriae	Solibacterales	Solibacteraceae	Candidatus Solibacter
PHm1	Acer_core.Fagus_core.Picea_core.Pinus_core.Pseudotsuga_core	OTU03637	0.023	0.023	1	1.42371e-05	2.52549e-06	5.63738	OTU03637	Bacteria;Planctomycetota;Phycisphaerae;Tepidisphaerales;WD2101_soil_group;WD2101_soil_group_unclassified;WD2101_soil_group_unclassified;WD2101_soil_group_unclassified;	Bacteria	Planctomycetota	Phycisphaerae	Tepidisphaerales	WD2101 soil group
PHm1	Acer_core.Fagus_core.Picea_core.Pinus_core.Pseudotsuga_core	OTU03641	0.044	0.044	1	1.13694e-05	0	Inf	OTU03641	Bacteria;Proteobacteria;Alphaproteobacteria;Rhizobiales;Xanthobacteraceae;uncultured;uncultured_Bradyrhizobiaceae_bacterium;uncultured_Bradyrhizobiaceae_bacterium_unclassified;	Bacteria	Proteobacteria	Alphaproteobacteria	Rhizobiales	Xanthobacteraceae
PHm1	Acer_core.Fagus_core.Picea_core.Pinus_core.Pseudotsuga_core	OTU03649	0.068	0.068	1	1.03827e-05	3.3325e-06	3.1156	OTU03649	Bacteria;Proteobacteria;Alphaproteobacteria;Rickettsiales;Rickettsiaceae;Rickettsiaceae_unclassified;Rickettsiaceae_unclassified;Rickettsiaceae_unclassified;	Bacteria	Proteobacteria	Alphaproteobacteria	Rickettsiales	Rickettsiaceae
PHm1	Acer_core.Fagus_core.Picea_core.Pinus_core.Pseudotsuga_core	OTU03676	0.179	0.179	1	2.36396e-05	0	Inf	OTU03676	Bacteria;Planctomycetota;Phycisphaerae;Phycisphaerales;Phycisphaeraceae;SM1A02;metagenome;metagenome_unclassified;	Bacteria	Planctomycetota	Phycisphaerae	Phycisphaerales	Phycisphaeraceae	SM1A02
PHm1	Acer_core.Fagus_core.Picea_core.Pinus_core.Pseudotsuga_core	OTU03684	0.086	0.086	1	2.08118e-05	1.18224e-05	1.76037	OTU03684	Bacteria;Proteobacteria;Gammaproteobacteria;Pseudomonadales;Pseudomonadaceae;Pseudomonas;Pseudomonas_unclassified;Pseudomonas_unclassified;	Bacteria	Proteobacteria	Gammaproteobacteria	Pseudomonadales	Pseudomonadaceae	Pseudomonas
PHm1	Acer_core.Fagus_core.Picea_core.Pinus_core.Pseudotsuga_core	OTU03690	0.017	0.017	1	5.88918e-06	1.11524e-05	0.528066	OTU03690	Bacteria;Acidobacteriota;Acidobacteriae;Acidobacteriales;Acidobacteriaceae_(Subgroup_1);Granulicella;Granulicella_aggregans;Granulicella_aggregans_unclassified;	Bacteria	Acidobacteriota	Acidobacteriae	Acidobacteriales	Acidobacteriaceae (Subgroup 1)	Granulicella	Granulicella aggregans
PHm1	Acer_core.Fagus_core.Picea_core.Pinus_core.Pseudotsuga_core	OTU03692	0.042	0.042	1	1.68935e-05	1.04189e-05	1.62143	OTU03692	Bacteria;Verrucomicrobiota;Verrucomicrobiae;Chthoniobacterales;Chthoniobacteraceae;Chthoniobacter;bacterium_Ellin507;bacterium_Ellin507_unclassified;	Bacteria	Verrucomicrobiota	Verrucomicrobiae	Chthoniobacterales	Chthoniobacteraceae	Chthoniobacter	bacterium Ellin507
PHm1	Acer_core.Fagus_core.Picea_core.Pinus_core.Pseudotsuga_core	OTU03699	0.017	0.017	1	6.77093e-06	3.78824e-06	1.78736	OTU03699	Bacteria;Verrucomicrobiota;Chlamydiae;Chlamydiales;Parachlamydiaceae;Parachlamydiaceae_unclassified;Parachlamydiaceae_unclassified;Parachlamydiaceae_unclassified;	Bacteria	Verrucomicrobiota	Chlamydiae	Chlamydiales	Parachlamydiaceae
PHm1	Acer_core.Fagus_core.Picea_core.Pinus_core.Pseudotsuga_core	OTU03703	0.076	0.076	1	1.78889e-05	7.04473e-06	2.53934	OTU03703	Bacteria;Actinobacteriota;Acidimicrobiia;Microtrichales;Iamiaceae;Iamia;Iamia_unclassified;Iamia_unclassified;	Bacteria	Actinobacteriota	Acidimicrobiia	Microtrichales	Iamiaceae	Iamia
PHm1	Acer_core.Fagus_core.Picea_core.Pinus_core.Pseudotsuga_core	OTU03706	0.162	0.162	1	2.44723e-05	1.27853e-06	19.141	OTU03706	Bacteria;Myxococcota;Myxococcia;Myxococcales;Myxococcaceae;P3OB-42;P3OB-42_unclassified;P3OB-42_unclassified;	Bacteria	Myxococcota	Myxococcia	Myxococcales	Myxococcaceae	P3OB-42
PHm1	Acer_core.Fagus_core.Picea_core.Pinus_core.Pseudotsuga_core	OTU03739	0.053	0.053	1	2.33226e-05	1.17323e-06	19.879	OTU03739	Bacteria;Planctomycetota;Planctomycetes;Gemmatales;Gemmataceae;uncultured;uncultured_unclassified;uncultured_unclassified;	Bacteria	Planctomycetota	Planctomycetes	Gemmatales	Gemmataceae
PHm1	Acer_core.Fagus_core.Picea_core.Pinus_core.Pseudotsuga_core	OTU03744	0.08	0.053	0.6625	9.76863e-06	7.14695e-06	1.36682	OTU03744	Bacteria;Proteobacteria;Alphaproteobacteria;Rickettsiales;SM2D12;metagenome;metagenome_unclassified;metagenome_unclassified;	Bacteria	Proteobacteria	Alphaproteobacteria	Rickettsiales	SM2D12
PHm1	Acer_core.Fagus_core.Picea_core.Pinus_core.Pseudotsuga_core	OTU03776	0.253	0.253	1	3.26066e-05	1.58768e-06	20.5373	OTU03776	Bacteria;Chloroflexi;Chloroflexia;Chloroflexales;Chloroflexaceae;FFCH7168;uncultured_bacterium;uncultured_bacterium_unclassified;	Bacteria	Chloroflexi	Chloroflexia	Chloroflexales	Chloroflexaceae	FFCH7168
PHm1	Acer_core.Fagus_core.Picea_core.Pinus_core.Pseudotsuga_core	OTU03793	0.11	0.11	1	2.0518e-05	1.20809e-05	1.69838	OTU03793	Bacteria;Planctomycetota;Phycisphaerae;Phycisphaerales;Phycisphaeraceae;SM1A02;uncultured_prokaryote;uncultured_prokaryote_unclassified;	Bacteria	Planctomycetota	Phycisphaerae	Phycisphaerales	Phycisphaeraceae	SM1A02
PHm1	Acer_core.Fagus_core.Picea_core.Pinus_core.Pseudotsuga_core	OTU03800	0.026	0.026	1	7.92646e-06	5.05098e-06	1.56929	OTU03800	Bacteria;Proteobacteria;Alphaproteobacteria;Rickettsiales;SM2D12;uncultured_bacterium;uncultured_bacterium_unclassified;uncultured_bacterium_unclassified;	Bacteria	Proteobacteria	Alphaproteobacteria	Rickettsiales	SM2D12
PHm1	Acer_core.Fagus_core.Picea_core.Pinus_core.Pseudotsuga_core	OTU03806	0.05	0.05	1	1.36321e-05	3.52237e-06	3.87014	OTU03806	Bacteria;Actinobacteriota;Acidimicrobiia;Microtrichales;uncultured;wastewater_metagenome;wastewater_metagenome_unclassified;wastewater_metagenome_unclassified;	Bacteria	Actinobacteriota	Acidimicrobiia	Microtrichales		wastewater metagenome
PHm1	Acer_core.Fagus_core.Picea_core.Pinus_core.Pseudotsuga_core	OTU03809	0.029	0.029	1	1.761e-05	2.49197e-06	7.06669	OTU03809	Bacteria;Firmicutes;Bacilli;Lactobacillales;Carnobacteriaceae;Alkalibacterium;Alkalibacterium_unclassified;Alkalibacterium_unclassified;	Bacteria	Firmicutes	Bacilli	Lactobacillales	Carnobacteriaceae	Alkalibacterium
PHm1	Acer_core.Fagus_core.Picea_core.Pinus_core.Pseudotsuga_core	OTU03815	0.072	0.072	1	2.20287e-05	7.72126e-06	2.853	OTU03815	Bacteria;Planctomycetota;Planctomycetes;Isosphaerales;Isosphaeraceae;Tundrisphaera;Tundrisphaera_unclassified;Tundrisphaera_unclassified;	Bacteria	Planctomycetota	Planctomycetes	Isosphaerales	Isosphaeraceae	Tundrisphaera
PHm1	Acer_core.Fagus_core.Picea_core.Pinus_core.Pseudotsuga_core	OTU03818	0.017	0.017	1	5.0686e-06	1.96866e-05	0.257465	OTU03818	Bacteria;Verrucomicrobiota;Chlamydiae;Chlamydiales;Simkaniaceae;uncultured;metagenome;metagenome_unclassified;	Bacteria	Verrucomicrobiota	Chlamydiae	Chlamydiales	Simkaniaceae
PHm1	Acer_core.Fagus_core.Picea_core.Pinus_core.Pseudotsuga_core	OTU03827	0.031	0.017	0.548387	7.09218e-06	6.21297e-06	1.14151	OTU03827	Bacteria;Proteobacteria;Alphaproteobacteria;Caulobacterales;Caulobacteraceae;Phenylobacterium;Phenylobacterium_sp.;Phenylobacterium_sp._unclassified;	Bacteria	Proteobacteria	Alphaproteobacteria	Caulobacterales	Caulobacteraceae	Phenylobacterium	Phenylobacterium sp.
PHm1	Acer_core.Fagus_core.Picea_core.Pinus_core.Pseudotsuga_core	OTU03828	0.057	0.057	1	2.20563e-05	3.20884e-06	6.8736	OTU03828	Bacteria;Verrucomicrobiota;Chlamydiae;Chlamydiales;Parachlamydiaceae;Parachlamydiaceae_unclassified;Parachlamydiaceae_unclassified;Parachlamydiaceae_unclassified;	Bacteria	Verrucomicrobiota	Chlamydiae	Chlamydiales	Parachlamydiaceae
PHm1	Acer_core.Fagus_core.Picea_core.Pinus_core.Pseudotsuga_core	OTU03833	0.09	0.09	1	1.29284e-05	3.6092e-06	3.58208	OTU03833	Bacteria;Planctomycetota;BD7-11;uncultured_bacterium;uncultured_bacterium_unclassified;uncultured_bacterium_unclassified;uncultured_bacterium_unclassified;uncultured_bacterium_unclassified;	Bacteria	Planctomycetota	BD7-11
PHm1	Acer_core.Fagus_core.Picea_core.Pinus_core.Pseudotsuga_core	OTU03853	0.05	0.05	1	2.00582e-05	1.93032e-06	10.3912	OTU03853	Bacteria;Proteobacteria;Gammaproteobacteria;Burkholderiales;Neisseriaceae;uncultured;uncultured_bacterium;uncultured_bacterium_unclassified;	Bacteria	Proteobacteria	Gammaproteobacteria	Burkholderiales	Neisseriaceae
PHm1	Acer_core.Fagus_core.Picea_core.Pinus_core.Pseudotsuga_core	OTU03861	0.107	0.107	1	1.7075e-05	0	Inf	OTU03861	Bacteria;Myxococcota;Myxococcia;Myxococcales;Myxococcaceae;P3OB-42;metagenome;metagenome_unclassified;	Bacteria	Myxococcota	Myxococcia	Myxococcales	Myxococcaceae	P3OB-42
PHm1	Acer_core.Fagus_core.Picea_core.Pinus_core.Pseudotsuga_core	OTU03885	0.049	0.049	1	1.91699e-05	1.27853e-06	14.9938	OTU03885	Bacteria;Proteobacteria;Alphaproteobacteria;Rickettsiales;Rickettsiales_unclassified;Rickettsiales_unclassified;Rickettsiales_unclassified;Rickettsiales_unclassified;	Bacteria	Proteobacteria	Alphaproteobacteria	Rickettsiales
PHm1	Acer_core.Fagus_core.Picea_core.Pinus_core.Pseudotsuga_core	OTU03929	0.099	0.099	1	1.95572e-05	0	Inf	OTU03929	Bacteria;Planctomycetota;Phycisphaerae;Tepidisphaerales;WD2101_soil_group;uncultured_planctomycete;uncultured_planctomycete_unclassified;uncultured_planctomycete_unclassified;	Bacteria	Planctomycetota	Phycisphaerae	Tepidisphaerales	WD2101 soil group
PHm1	Acer_core.Fagus_core.Picea_core.Pinus_core.Pseudotsuga_core	OTU03957	0.027	0.016	0.592593	2.20179e-05	3.21311e-06	6.85251	OTU03957	Bacteria;Patescibacteria;Saccharimonadia;Saccharimonadales;Saccharimonadales_unclassified;Saccharimonadales_unclassified;Saccharimonadales_unclassified;Saccharimonadales_unclassified;	Bacteria	Patescibacteria	Saccharimonadia	Saccharimonadales
PHm1	Acer_core.Fagus_core.Picea_core.Pinus_core.Pseudotsuga_core	OTU03958	0.039	0.039	1	1.11569e-05	0	Inf	OTU03958	Bacteria;Bacteroidota;Bacteroidia;Cytophagales;Microscillaceae;uncultured;uncultured_unclassified;uncultured_unclassified;	Bacteria	Bacteroidota	Bacteroidia	Cytophagales	Microscillaceae
PHm1	Acer_core.Fagus_core.Picea_core.Pinus_core.Pseudotsuga_core	OTU03962	0.041	0.041	1	1.06511e-05	0	Inf	OTU03962	Bacteria;Verrucomicrobiota;Verrucomicrobiae;Opitutales;Opitutaceae;Lacunisphaera;Lacunisphaera_unclassified;Lacunisphaera_unclassified;	Bacteria	Verrucomicrobiota	Verrucomicrobiae	Opitutales	Opitutaceae	Lacunisphaera
PHm1	Acer_core.Fagus_core.Picea_core.Pinus_core.Pseudotsuga_core	OTU03970	0.222	0.222	1	3.99277e-05	0	Inf	OTU03970	Bacteria;Myxococcota;Polyangia;Polyangiales;Polyangiaceae;Minicystis;metagenome;metagenome_unclassified;	Bacteria	Myxococcota	Polyangia	Polyangiales	Polyangiaceae	Minicystis
PHm1	Acer_core.Fagus_core.Picea_core.Pinus_core.Pseudotsuga_core	OTU03976	0.045	0.045	1	1.54511e-05	3.21119e-06	4.81166	OTU03976	Bacteria;Bdellovibrionota;Bdellovibrionia;Bacteriovoracales;Bacteriovoracaceae;Peredibacter;metagenome;metagenome_unclassified;	Bacteria	Bdellovibrionota	Bdellovibrionia	Bacteriovoracales	Bacteriovoracaceae	Peredibacter
PHm1	Acer_core.Fagus_core.Picea_core.Pinus_core.Pseudotsuga_core	OTU03982	0.094	0.094	1	2.40117e-05	2.55705e-06	9.39037	OTU03982	Bacteria;Planctomycetota;Planctomycetes;Isosphaerales;Isosphaeraceae;Aquisphaera;Aquisphaera_unclassified;Aquisphaera_unclassified;	Bacteria	Planctomycetota	Planctomycetes	Isosphaerales	Isosphaeraceae	Aquisphaera
PHm1	Acer_core.Fagus_core.Picea_core.Pinus_core.Pseudotsuga_core	OTU04027	0.021	0.021	1	5.0686e-06	2.43597e-06	2.08073	OTU04027	Bacteria;Planctomycetota;Planctomycetes;Gemmatales;Gemmataceae;uncultured;uncultured_planctomycete;uncultured_planctomycete_unclassified;	Bacteria	Planctomycetota	Planctomycetes	Gemmatales	Gemmataceae
PHm1	Acer_core.Fagus_core.Picea_core.Pinus_core.Pseudotsuga_core	OTU04073	0.108	0.098	0.907407	2.02613e-05	2.45175e-06	8.26398	OTU04073	Bacteria;Acidobacteriota;Acidobacteriae;Acidobacteriales;uncultured;uncultured_Acidobacteria_bacterium;uncultured_Acidobacteria_bacterium_unclassified;uncultured_Acidobacteria_bacterium_unclassified;	Bacteria	Acidobacteriota	Acidobacteriae	Acidobacteriales
PHm1	Acer_core.Fagus_core.Picea_core.Pinus_core.Pseudotsuga_core	OTU04084	0.056	0.056	1	1.75724e-05	1.19377e-05	1.47201	OTU04084	Bacteria;Firmicutes;Bacilli;Staphylococcales;Staphylococcaceae;Aliicoccus;uncultured_bacterium;uncultured_bacterium_unclassified;	Bacteria	Firmicutes	Bacilli	Staphylococcales	Staphylococcaceae	Aliicoccus
PHm1	Acer_core.Fagus_core.Picea_core.Pinus_core.Pseudotsuga_core	OTU04096	0.11	0.11	1	1.81156e-05	1.58768e-06	11.4101	OTU04096	Bacteria;Chloroflexi;Chloroflexia;Kallotenuales;AKIW781;uncultured_bacterium;uncultured_bacterium_unclassified;uncultured_bacterium_unclassified;	Bacteria	Chloroflexi	Chloroflexia	Kallotenuales	AKIW781
PHm1	Acer_core.Fagus_core.Picea_core.Pinus_core.Pseudotsuga_core	OTU04111	0.129	0.129	1	2.37108e-05	6.75667e-06	3.50925	OTU04111	Bacteria;Proteobacteria;Alphaproteobacteria;Sphingomonadales;Sphingomonadaceae;Polymorphobacter;Polymorphobacter_sp.;Polymorphobacter_sp._unclassified;	Bacteria	Proteobacteria	Alphaproteobacteria	Sphingomonadales	Sphingomonadaceae	Polymorphobacter	Polymorphobacter sp.
PHm1	Acer_core.Fagus_core.Picea_core.Pinus_core.Pseudotsuga_core	OTU04163	0.134	0.134	1	1.54652e-05	0	Inf	OTU04163	Bacteria;Acidobacteriota;Acidobacteriae;Acidobacteriales;Acidobacteriaceae_(Subgroup_1);Acidobacteriaceae_(Subgroup_1)_unclassified;Acidobacteriaceae_(Subgroup_1)_unclassified;Acidobacteriaceae_(Subgroup_1)_unclassified;	Bacteria	Acidobacteriota	Acidobacteriae	Acidobacteriales	Acidobacteriaceae (Subgroup 1)
PHm1	Acer_core.Fagus_core.Picea_core.Pinus_core.Pseudotsuga_core	OTU04178	0.019	0.019	1	7.92646e-06	0	Inf	OTU04178	Bacteria;Proteobacteria;Alphaproteobacteria;Rhizobiales;Rhizobiales_Incertae_Sedis;Bauldia;metagenome;metagenome_unclassified;	Bacteria	Proteobacteria	Alphaproteobacteria	Rhizobiales	Rhizobiales Incertae Sedis	Bauldia
PHm1	Acer_core.Fagus_core.Picea_core.Pinus_core.Pseudotsuga_core	OTU04193	0.068	0.068	1	2.2092e-05	0	Inf	OTU04193	Bacteria;Proteobacteria;Gammaproteobacteria;Pseudomonadales;Pseudomonadaceae;Pseudomonas;Pseudomonas_unclassified;Pseudomonas_unclassified;	Bacteria	Proteobacteria	Gammaproteobacteria	Pseudomonadales	Pseudomonadaceae	Pseudomonas
PHm1	Acer_core.Fagus_core.Picea_core.Pinus_core.Pseudotsuga_core	OTU04230	0.064	0.064	1	1.46726e-05	1.28708e-06	11.3999	OTU04230	Bacteria;Verrucomicrobiota;Verrucomicrobiae;Verrucomicrobiales;Verrucomicrobiaceae;uncultured;uncultured_bacterium;uncultured_bacterium_unclassified;	Bacteria	Verrucomicrobiota	Verrucomicrobiae	Verrucomicrobiales	Verrucomicrobiaceae
PHm1	Acer_core.Fagus_core.Picea_core.Pinus_core.Pseudotsuga_core	OTU04276	0.023	0.023	1	4.49356e-06	2.41619e-06	1.85977	OTU04276	Bacteria;Proteobacteria;Gammaproteobacteria;Burkholderiales;Alcaligenaceae;Verticiella;uncultured_bacterium;uncultured_bacterium_unclassified;	Bacteria	Proteobacteria	Gammaproteobacteria	Burkholderiales	Alcaligenaceae	Verticiella
PHm1	Acer_core.Fagus_core.Picea_core.Pinus_core.Pseudotsuga_core	OTU04279	0.157	0.157	1	2.36396e-05	0	Inf	OTU04279	Bacteria;Proteobacteria;Gammaproteobacteria;Xanthomonadales;Rhodanobacteraceae;uncultured;Aquimonas_sp._enrichment_culture_clone_03SUJ1;Aquimonas_sp._enrichment_culture_clone_03SUJ1_unclassified;	Bacteria	Proteobacteria	Gammaproteobacteria	Xanthomonadales	Rhodanobacteraceae		Aquimonas sp. enrichment culture clone 03SUJ1
PHm1	Acer_core.Fagus_core.Picea_core.Pinus_core.Pseudotsuga_core	OTU04289	0.151	0.151	1	1.83649e-05	0	Inf	OTU04289	Bacteria;Bacteroidota;Bacteroidia;Bacteroidia_unclassified;Bacteroidia_unclassified;Bacteroidia_unclassified;Bacteroidia_unclassified;Bacteroidia_unclassified;	Bacteria	Bacteroidota	Bacteroidia
PHm1	Acer_core.Fagus_core.Picea_core.Pinus_core.Pseudotsuga_core	OTU04290	0.037	0.037	1	1.94481e-05	3.51611e-06	5.53114	OTU04290	Bacteria;Cyanobacteria;Sericytochromatia;uncultured_bacterium;uncultured_bacterium_unclassified;uncultured_bacterium_unclassified;uncultured_bacterium_unclassified;uncultured_bacterium_unclassified;	Bacteria	Cyanobacteria	Sericytochromatia
PHm1	Acer_core.Fagus_core.Picea_core.Pinus_core.Pseudotsuga_core	OTU04303	0.064	0.064	1	1.1019e-05	0	Inf	OTU04303	Bacteria;Verrucomicrobiota;Verrucomicrobiae;Pedosphaerales;Pedosphaeraceae;Pedosphaeraceae_unclassified;Pedosphaeraceae_unclassified;Pedosphaeraceae_unclassified;	Bacteria	Verrucomicrobiota	Verrucomicrobiae	Pedosphaerales	Pedosphaeraceae
PHm1	Acer_core.Fagus_core.Picea_core.Pinus_core.Pseudotsuga_core	OTU04354	0.007	0.007	1	3.67298e-06	6.42264e-06	0.571881	OTU04354	Bacteria;Verrucomicrobiota;Verrucomicrobiae;Opitutales;Opitutaceae;Opitutus;uncultured_Verrucomicrobia_bacterium;uncultured_Verrucomicrobia_bacterium_unclassified;	Bacteria	Verrucomicrobiota	Verrucomicrobiae	Opitutales	Opitutaceae	Opitutus
PHm1	Acer_core.Fagus_core.Picea_core.Pinus_core.Pseudotsuga_core	OTU04391	0.04	0.04	1	6.52959e-06	5.76279e-06	1.13306	OTU04391	Bacteria;Armatimonadota;Chthonomonadetes;Chthonomonadales;Chthonomonadaceae;Chthonomonas;uncultured_bacterium;uncultured_bacterium_unclassified;	Bacteria	Armatimonadota	Chthonomonadetes	Chthonomonadales	Chthonomonadaceae	Chthonomonas
PHm1	Acer_core.Fagus_core.Picea_core.Pinus_core.Pseudotsuga_core	OTU04404	0.078	0.078	1	1.14846e-05	1.66625e-06	6.89247	OTU04404	Bacteria;Proteobacteria;Alphaproteobacteria;Acetobacterales;Acetobacteraceae;Endobacter;Endobacter_unclassified;Endobacter_unclassified;	Bacteria	Proteobacteria	Alphaproteobacteria	Acetobacterales	Acetobacteraceae	Endobacter
PHm1	Acer_core.Fagus_core.Picea_core.Pinus_core.Pseudotsuga_core	OTU04452	0.122	0.122	1	1.91561e-05	0	Inf	OTU04452	Bacteria;Bdellovibrionota;Oligoflexia;Oligoflexales;Oligoflexus;uncultured_bacterium;uncultured_bacterium_unclassified;uncultured_bacterium_unclassified;	Bacteria	Bdellovibrionota	Oligoflexia	Oligoflexales	Oligoflexus
PHm1	Acer_core.Fagus_core.Picea_core.Pinus_core.Pseudotsuga_core	OTU04478	0.098	0.098	1	2.75309e-05	3.3895e-06	8.12242	OTU04478	Bacteria;Chloroflexi;Ktedonobacteria;C0119;uncultured_Chloroflexi_bacterium;uncultured_Chloroflexi_bacterium_unclassified;uncultured_Chloroflexi_bacterium_unclassified;uncultured_Chloroflexi_bacterium_unclassified;	Bacteria	Chloroflexi	Ktedonobacteria	C0119
PHm1	Acer_core.Fagus_core.Picea_core.Pinus_core.Pseudotsuga_core	OTU04479	0.04	0.04	1	1.13694e-05	4.17737e-06	2.72167	OTU04479	Bacteria;Armatimonadota;Fimbriimonadia;Fimbriimonadales;Fimbriimonadaceae;metagenome;metagenome_unclassified;metagenome_unclassified;	Bacteria	Armatimonadota	Fimbriimonadia	Fimbriimonadales	Fimbriimonadaceae
PHm1	Acer_core.Fagus_core.Picea_core.Pinus_core.Pseudotsuga_core	OTU04543	0.107	0.107	1	1.14447e-05	0	Inf	OTU04543	Bacteria;Proteobacteria;Alphaproteobacteria;Rickettsiales;Rickettsiales_unclassified;Rickettsiales_unclassified;Rickettsiales_unclassified;Rickettsiales_unclassified;	Bacteria	Proteobacteria	Alphaproteobacteria	Rickettsiales
PHm1	Acer_core.Fagus_core.Picea_core.Pinus_core.Pseudotsuga_core	OTU04576	0.057	0.057	1	1.48124e-05	0	Inf	OTU04576	Bacteria;Acidobacteriota;Vicinamibacteria;Vicinamibacterales;Vicinamibacteraceae;metagenome;metagenome_unclassified;metagenome_unclassified;	Bacteria	Acidobacteriota	Vicinamibacteria	Vicinamibacterales	Vicinamibacteraceae
PHm1	Acer_core.Fagus_core.Picea_core.Pinus_core.Pseudotsuga_core	OTU04632	0.029	0.029	1	9.25546e-06	0	Inf	OTU04632	Bacteria;Patescibacteria;Parcubacteria;Candidatus_Jorgensenbacteria;Candidatus_Adlerbacteria_bacterium_GW2011_GWC1_50_9;Candidatus_Adlerbacteria_bacterium_GW2011_GWC1_50_9_unclassified;Candidatus_Adlerbacteria_bacterium_GW2011_GWC1_50_9_unclassified;Candidatus_Adlerbacteria_bacterium_GW2011_GWC1_50_9_unclassified;	Bacteria	Patescibacteria	Parcubacteria	Candidatus Jorgensenbacteria	Candidatus Adlerbacteria bacterium GW2011 GWC1 50 9
PHm1	Acer_core.Fagus_core.Picea_core.Pinus_core.Pseudotsuga_core	OTU04640	0.006	0.006	1	1.69881e-05	3.88782e-06	4.36958	OTU04640	Bacteria;Proteobacteria;Alphaproteobacteria;Sphingomonadales;Sphingomonadaceae;Porphyrobacter;Porphyrobacter_unclassified;Porphyrobacter_unclassified;	Bacteria	Proteobacteria	Alphaproteobacteria	Sphingomonadales	Sphingomonadaceae	Porphyrobacter
PHm1	Acer_core.Fagus_core.Picea_core.Pinus_core.Pseudotsuga_core	OTU04645	0.02	0.02	1	1.2261e-05	0	Inf	OTU04645	Bacteria;Verrucomicrobiota;Verrucomicrobiae;Pedosphaerales;Pedosphaeraceae;Pedosphaeraceae_unclassified;Pedosphaeraceae_unclassified;Pedosphaeraceae_unclassified;	Bacteria	Verrucomicrobiota	Verrucomicrobiae	Pedosphaerales	Pedosphaeraceae
PHm1	Acer_core.Fagus_core.Picea_core.Pinus_core.Pseudotsuga_core	OTU04704	0.023	0.023	1	5.0686e-06	1.27853e-06	3.96441	OTU04704	Bacteria;Planctomycetota;Planctomycetes;Isosphaerales;Isosphaeraceae;Candidatus_Nostocoida;uncultured_bacterium;uncultured_bacterium_unclassified;	Bacteria	Planctomycetota	Planctomycetes	Isosphaerales	Isosphaeraceae	Candidatus Nostocoida
PHm1	Acer_core.Fagus_core.Picea_core.Pinus_core.Pseudotsuga_core	OTU04709	0.035	0.035	1	1.23433e-05	0	Inf	OTU04709	Bacteria;Bacteroidota;Bacteroidia;Chitinophagales;37-13;uncultured_Chitinophagaceae_bacterium;uncultured_Chitinophagaceae_bacterium_unclassified;uncultured_Chitinophagaceae_bacterium_unclassified;	Bacteria	Bacteroidota	Bacteroidia	Chitinophagales	37-13
PHm1	Acer_core.Fagus_core.Picea_core.Pinus_core.Pseudotsuga_core	OTU04726	0.032	0.032	1	1.37004e-05	1.65686e-06	8.2689	OTU04726	Bacteria;Planctomycetota;Planctomycetes;Isosphaerales;Isosphaeraceae;uncultured;uncultured_bacterium;uncultured_bacterium_unclassified;	Bacteria	Planctomycetota	Planctomycetes	Isosphaerales	Isosphaeraceae
PHm1	Acer_core.Fagus_core.Picea_core.Pinus_core.Pseudotsuga_core	OTU04730	0.021	0.021	1	9.87878e-06	1.93032e-06	5.1177	OTU04730	Bacteria;Acidobacteriota;Acidobacteriae;Acidobacteriales;Acidobacteriaceae_(Subgroup_1);Granulicella;Granulicella_unclassified;Granulicella_unclassified;	Bacteria	Acidobacteriota	Acidobacteriae	Acidobacteriales	Acidobacteriaceae (Subgroup 1)	Granulicella
PHm1	Acer_core.Fagus_core.Picea_core.Pinus_core.Pseudotsuga_core	OTU04747	0.059	0.059	1	1.46726e-05	5.28355e-06	2.77704	OTU04747	Bacteria;Bacteroidota;Bacteroidia;Cytophagales;Microscillaceae;Microscillaceae_unclassified;Microscillaceae_unclassified;Microscillaceae_unclassified;	Bacteria	Bacteroidota	Bacteroidia	Cytophagales	Microscillaceae
PHm1	Acer_core.Fagus_core.Picea_core.Pinus_core.Pseudotsuga_core	OTU04767	0.023	0.023	1	1.14686e-05	3.54896e-06	3.23155	OTU04767	Bacteria;Actinobacteriota;Actinobacteria;Frankiales;Frankiaceae;Jatrophihabitans;Jatrophihabitans_unclassified;Jatrophihabitans_unclassified;	Bacteria	Actinobacteriota	Actinobacteria	Frankiales	Frankiaceae	Jatrophihabitans
PHm1	Acer_core.Fagus_core.Picea_core.Pinus_core.Pseudotsuga_core	OTU04778	0.059	0.059	1	1.46726e-05	0	Inf	OTU04778	Bacteria;Proteobacteria;Gammaproteobacteria;Burkholderiales;Oxalobacteraceae;Massilia;Massilia_unclassified;Massilia_unclassified;	Bacteria	Proteobacteria	Gammaproteobacteria	Burkholderiales	Oxalobacteraceae	Massilia
PHm1	Acer_core.Fagus_core.Picea_core.Pinus_core.Pseudotsuga_core	OTU04800	0.226	0.226	1	3.26066e-05	0	Inf	OTU04800	Bacteria;Proteobacteria;Gammaproteobacteria;Burkholderiales;Nitrosomonadaceae;Nitrosomonas;metagenome;metagenome_unclassified;	Bacteria	Proteobacteria	Gammaproteobacteria	Burkholderiales	Nitrosomonadaceae	Nitrosomonas
PHm1	Acer_core.Fagus_core.Picea_core.Pinus_core.Pseudotsuga_core	OTU04807	0.03	0.03	1	1.92093e-05	1.17323e-06	16.3731	OTU04807	Bacteria;Bdellovibrionota;Bdellovibrionia;Bdellovibrionales;Bdellovibrionaceae;Bdellovibrio;Bdellovibrio_unclassified;Bdellovibrio_unclassified;	Bacteria	Bdellovibrionota	Bdellovibrionia	Bdellovibrionales	Bdellovibrionaceae	Bdellovibrio
PHm1	Acer_core.Fagus_core.Picea_core.Pinus_core.Pseudotsuga_core	OTU04823	0.023	0.023	1	5.0686e-06	0	Inf	OTU04823	Bacteria;Actinobacteriota;Thermoleophilia;Solirubrobacterales;Solirubrobacteraceae;Conexibacter;uncultured_bacterium;uncultured_bacterium_unclassified;	Bacteria	Actinobacteriota	Thermoleophilia	Solirubrobacterales	Solirubrobacteraceae	Conexibacter
PHm1	Acer_core.Fagus_core.Picea_core.Pinus_core.Pseudotsuga_core	OTU04826	0.015	0.015	1	1.15123e-05	5.72271e-06	2.01168	OTU04826	Bacteria;Actinobacteriota;Acidimicrobiia;Acidimicrobiia_unclassified;Acidimicrobiia_unclassified;Acidimicrobiia_unclassified;Acidimicrobiia_unclassified;Acidimicrobiia_unclassified;	Bacteria	Actinobacteriota	Acidimicrobiia
PHm1	Acer_core.Fagus_core.Picea_core.Pinus_core.Pseudotsuga_core	OTU04860	0.058	0.058	1	1.35037e-05	3.85432e-06	3.50353	OTU04860	Bacteria;Bacteroidota;Bacteroidia;Flavobacteriales;Flavobacteriaceae;Flavobacterium;Flavobacterium_sasangense;Flavobacterium_sasangense_unclassified;	Bacteria	Bacteroidota	Bacteroidia	Flavobacteriales	Flavobacteriaceae	Flavobacterium	Flavobacterium sasangense
PHm1	Acer_core.Fagus_core.Picea_core.Pinus_core.Pseudotsuga_core	OTU04978	0.004	0.004	1	4.18281e-06	1.22393e-05	0.341753	OTU04978	Bacteria;Bdellovibrionota;Oligoflexia;0319-6G20;uncultured_bacterium;uncultured_bacterium_unclassified;uncultured_bacterium_unclassified;uncultured_bacterium_unclassified;	Bacteria	Bdellovibrionota	Oligoflexia	0319-6G20
PHm1	Acer_core.Fagus_core.Picea_core.Pinus_core.Pseudotsuga_core	OTU04998	0.039	0.039	1	1.46327e-05	0	Inf	OTU04998	Bacteria;Bacteria_unclassified;Bacteria_unclassified;Bacteria_unclassified;Bacteria_unclassified;Bacteria_unclassified;Bacteria_unclassified;Bacteria_unclassified;	Bacteria
PHm1	Acer_core.Fagus_core.Picea_core.Pinus_core.Pseudotsuga_core	OTU05021	0.032	0.032	1	1.2056e-05	0	Inf	OTU05021	Bacteria;Actinobacteriota;Acidimicrobiia;Acidimicrobiia_unclassified;Acidimicrobiia_unclassified;Acidimicrobiia_unclassified;Acidimicrobiia_unclassified;Acidimicrobiia_unclassified;	Bacteria	Actinobacteriota	Acidimicrobiia
PHm1	Acer_core.Fagus_core.Picea_core.Pinus_core.Pseudotsuga_core	OTU05046	0.041	0.041	1	1.68935e-05	1.76118e-06	9.59211	OTU05046	Bacteria;Bdellovibrionota;Oligoflexia;Oligoflexales;Oligoflexus;metagenome;metagenome_unclassified;metagenome_unclassified;	Bacteria	Bdellovibrionota	Oligoflexia	Oligoflexales	Oligoflexus
PHm1	Acer_core.Fagus_core.Picea_core.Pinus_core.Pseudotsuga_core	OTU05173	0.019	0.019	1	6.11807e-06	1.61865e-06	3.77974	OTU05173	Bacteria;Proteobacteria;Gammaproteobacteria;Gammaproteobacteria_unclassified;Gammaproteobacteria_unclassified;Gammaproteobacteria_unclassified;Gammaproteobacteria_unclassified;Gammaproteobacteria_unclassified;	Bacteria	Proteobacteria	Gammaproteobacteria
PHm1	Acer_core.Fagus_core.Picea_core.Pinus_core.Pseudotsuga_core	OTU05178	0.051	0.051	1	1.70997e-05	0	Inf	OTU05178	Bacteria;Proteobacteria;Gammaproteobacteria;Legionellales;Legionellaceae;Legionella;Legionella_unclassified;Legionella_unclassified;	Bacteria	Proteobacteria	Gammaproteobacteria	Legionellales	Legionellaceae	Legionella
PHm1	Acer_core.Fagus_core.Picea_core.Pinus_core.Pseudotsuga_core	OTU05188	0.206	0.206	1	2.6042e-05	0	Inf	OTU05188	Bacteria;Gemmatimonadota;Gemmatimonadetes;Gemmatimonadales;Gemmatimonadaceae;Gemmatimonas;metagenome;metagenome_unclassified;	Bacteria	Gemmatimonadota	Gemmatimonadetes	Gemmatimonadales	Gemmatimonadaceae	Gemmatimonas
PHm1	Acer_core.Fagus_core.Picea_core.Pinus_core.Pseudotsuga_core	OTU05190	0.029	0.029	1	1.89099e-05	2.41619e-06	7.82633	OTU05190	Bacteria;Proteobacteria;Alphaproteobacteria;Paracaedibacterales;Paracaedibacteraceae;uncultured;uncultured_Acetobacteraceae_bacterium;uncultured_Acetobacteraceae_bacterium_unclassified;	Bacteria	Proteobacteria	Alphaproteobacteria	Paracaedibacterales	Paracaedibacteraceae
PHm1	Acer_core.Fagus_core.Picea_core.Pinus_core.Pseudotsuga_core	OTU05212	0.129	0.129	1	1.91561e-05	5.64912e-06	3.39099	OTU05212	Bacteria;Proteobacteria;Gammaproteobacteria;Burkholderiales;Rhodocyclaceae;Uliginosibacterium;metagenome;metagenome_unclassified;	Bacteria	Proteobacteria	Gammaproteobacteria	Burkholderiales	Rhodocyclaceae	Uliginosibacterium
PHm1	Acer_core.Fagus_core.Picea_core.Pinus_core.Pseudotsuga_core	OTU05231	0.026	0.026	1	1.8714e-05	0	Inf	OTU05231	Bacteria;Fusobacteriota;Fusobacteriia;Fusobacteriales;Leptotrichiaceae;Leptotrichia;Leptotrichia_buccalis_C-1013-b;Leptotrichia_buccalis_C-1013-b_unclassified;	Bacteria	Fusobacteriota	Fusobacteriia	Fusobacteriales	Leptotrichiaceae	Leptotrichia	Leptotrichia buccalis C-1013-b
PHm1	Acer_core.Fagus_core.Picea_core.Pinus_core.Pseudotsuga_core	OTU05250	0.016	0.016	1	8.51156e-06	2.63748e-06	3.22716	OTU05250	Bacteria;Bdellovibrionota;Bdellovibrionia;Bdellovibrionales;Bdellovibrionaceae;Bdellovibrio;metagenome;metagenome_unclassified;	Bacteria	Bdellovibrionota	Bdellovibrionia	Bdellovibrionales	Bdellovibrionaceae	Bdellovibrio
PHm1	Acer_core.Fagus_core.Picea_core.Pinus_core.Pseudotsuga_core	OTU05300	0.13	0.13	1	1.91561e-05	0	Inf	OTU05300	Bacteria;Myxococcota;Polyangia;Haliangiales;Haliangiaceae;Haliangium;metagenome;metagenome_unclassified;	Bacteria	Myxococcota	Polyangia	Haliangiales	Haliangiaceae	Haliangium
PHm1	Acer_core.Fagus_core.Picea_core.Pinus_core.Pseudotsuga_core	OTU05333	0.004	0.004	1	3.67298e-06	2.34645e-06	1.56533	OTU05333	Bacteria;Bacteroidota;Bacteroidia;Sphingobacteriales;env.OPS_17;metagenome;metagenome_unclassified;metagenome_unclassified;	Bacteria	Bacteroidota	Bacteroidia	Sphingobacteriales	env.OPS 17
PHm1	Acer_core.Fagus_core.Picea_core.Pinus_core.Pseudotsuga_core	OTU05355	0.127	0.127	1	1.89688e-05	1.17323e-06	16.1681	OTU05355	Bacteria;Proteobacteria;Gammaproteobacteria;Alteromonadales;Idiomarinaceae;Aliidiomarina;uncultured_bacterium;uncultured_bacterium_unclassified;	Bacteria	Proteobacteria	Gammaproteobacteria	Alteromonadales	Idiomarinaceae	Aliidiomarina
PHm1	Acer_core.Fagus_core.Picea_core.Pinus_core.Pseudotsuga_core	OTU05379	0.006	0.006	1	1.07605e-05	0	Inf	OTU05379	Bacteria;Proteobacteria;Gammaproteobacteria;Burkholderiales;Rhodocyclaceae;Azospira;Azospira_oryzae;Azospira_oryzae_unclassified;	Bacteria	Proteobacteria	Gammaproteobacteria	Burkholderiales	Rhodocyclaceae	Azospira	Azospira oryzae
PHm1	Acer_core.Fagus_core.Picea_core.Pinus_core.Pseudotsuga_core	OTU05393	0.04	0.04	1	1.04315e-05	2.86621e-06	3.63947	OTU05393	Bacteria;Actinobacteriota;Actinobacteria;Actinomycetales;Actinomycetaceae;Actinomyces;Actinomyces_unclassified;Actinomyces_unclassified;	Bacteria	Actinobacteriota	Actinobacteria	Actinomycetales	Actinomycetaceae	Actinomyces
PHm1	Acer_core.Fagus_core.Picea_core.Pinus_core.Pseudotsuga_core	OTU05433	0.024	0.024	1	8.4878e-06	1.58768e-06	5.34604	OTU05433	Bacteria;Bacteroidota;Bacteroidia;Cytophagales;Cytophagaceae;Rhodocytophaga;uncultured_Bacteroidetes_bacterium;uncultured_Bacteroidetes_bacterium_unclassified;	Bacteria	Bacteroidota	Bacteroidia	Cytophagales	Cytophagaceae	Rhodocytophaga
PHm1	Acer_core.Fagus_core.Picea_core.Pinus_core.Pseudotsuga_core	OTU05451	0.023	0.023	1	1.18967e-05	2.12675e-06	5.59381	OTU05451	Bacteria;Armatimonadota;Fimbriimonadia;Fimbriimonadales;Fimbriimonadaceae;Fimbriimonadaceae_unclassified;Fimbriimonadaceae_unclassified;Fimbriimonadaceae_unclassified;	Bacteria	Armatimonadota	Fimbriimonadia	Fimbriimonadales	Fimbriimonadaceae
PHm1	Acer_core.Fagus_core.Picea_core.Pinus_core.Pseudotsuga_core	OTU05554	0.06	0.06	1	1.46726e-05	0	Inf	OTU05554	Bacteria;Armatimonadota;Fimbriimonadia;Fimbriimonadales;Fimbriimonadaceae;uncultured_bacterium;uncultured_bacterium_unclassified;uncultured_bacterium_unclassified;	Bacteria	Armatimonadota	Fimbriimonadia	Fimbriimonadales	Fimbriimonadaceae
PHm1	Acer_core.Fagus_core.Picea_core.Pinus_core.Pseudotsuga_core	OTU05613	0.013	0.013	1	7.31636e-06	0	Inf	OTU05613	Bacteria;Proteobacteria;Alphaproteobacteria;Acetobacterales;Acetobacteraceae;Acidocella;Acidocella_unclassified;Acidocella_unclassified;	Bacteria	Proteobacteria	Alphaproteobacteria	Acetobacterales	Acetobacteraceae	Acidocella
PHm1	Acer_core.Fagus_core.Picea_core.Pinus_core.Pseudotsuga_core	OTU05782	0.224	0.224	1	2.81231e-05	0	Inf	OTU05782	Bacteria;Bacteria_unclassified;Bacteria_unclassified;Bacteria_unclassified;Bacteria_unclassified;Bacteria_unclassified;Bacteria_unclassified;Bacteria_unclassified;	Bacteria
PHm1	Acer_core.Fagus_core.Picea_core.Pinus_core.Pseudotsuga_core	OTU05851	0.009	0.009	1	7.62698e-06	1.17323e-06	6.50085	OTU05851	Bacteria;Armatimonadota;Armatimonadia;Armatimonadales;uncultured_bacterium;uncultured_bacterium_unclassified;uncultured_bacterium_unclassified;uncultured_bacterium_unclassified;	Bacteria	Armatimonadota	Armatimonadia	Armatimonadales
PHm1	Acer_core.Fagus_core.Picea_core.Pinus_core.Pseudotsuga_core	OTU05857	0.117	0.117	1	2.0518e-05	0	Inf	OTU05857	Bacteria;Actinobacteriota;Actinobacteria;Frankiales;Geodermatophilaceae;Antricoccus;uncultured_bacterium;uncultured_bacterium_unclassified;	Bacteria	Actinobacteriota	Actinobacteria	Frankiales	Geodermatophilaceae	Antricoccus
PHm1	Acer_core.Fagus_core.Picea_core.Pinus_core.Pseudotsuga_core	OTU05880	0.077	0.077	1	1.13931e-05	1.76118e-06	6.46902	OTU05880	Bacteria;Bdellovibrionota;Bdellovibrionia;Bacteriovoracales;Bacteriovoracaceae;Bacteriovorax;uncultured_bacterium;uncultured_bacterium_unclassified;	Bacteria	Bdellovibrionota	Bdellovibrionia	Bacteriovoracales	Bacteriovoracaceae	Bacteriovorax
PHm1	Acer_core.Fagus_core.Picea_core.Pinus_core.Pseudotsuga_core	OTU05911	0.036	0.036	1	1.36321e-05	1.76118e-06	7.74029	OTU05911	Bacteria;Proteobacteria;Gammaproteobacteria;Gammaproteobacteria_Incertae_Sedis;Unknown_Family;uncultured_bacterium;uncultured_bacterium_unclassified;uncultured_bacterium_unclassified;	Bacteria	Proteobacteria	Gammaproteobacteria	Gammaproteobacteria Incertae Sedis	Unknown Family
PHm1	Acer_core.Fagus_core.Picea_core.Pinus_core.Pseudotsuga_core	OTU06001	0.106	0.106	1	1.91561e-05	0	Inf	OTU06001	Bacteria;Proteobacteria;Alphaproteobacteria;Rickettsiales;SM2D12;metagenome;metagenome_unclassified;metagenome_unclassified;	Bacteria	Proteobacteria	Alphaproteobacteria	Rickettsiales	SM2D12
PHm1	Acer_core.Fagus_core.Picea_core.Pinus_core.Pseudotsuga_core	OTU06112	0.009	0.009	1	3.67298e-06	0	Inf	OTU06112	Bacteria;Bacteroidota;Bacteroidia;Cytophagales;Hymenobacteraceae;Pontibacter;uncultured_Bacteroidetes_bacterium;uncultured_Bacteroidetes_bacterium_unclassified;	Bacteria	Bacteroidota	Bacteroidia	Cytophagales	Hymenobacteraceae	Pontibacter
PHm1	Acer_core.Fagus_core.Picea_core.Pinus_core.Pseudotsuga_core	OTU06374	0.005	0.005	1	7.62577e-06	0	Inf	OTU06374	Bacteria;Firmicutes;Bacilli;Bacillales;Bacillaceae;Bacillus;Bacillus_unclassified;Bacillus_unclassified;	Bacteria	Firmicutes	Bacilli	Bacillales	Bacillaceae	Bacillus
PHm1	Acer_core.Fagus_core.Picea_core.Pinus_core.Pseudotsuga_core	OTU06405	0.07	0.07	1	1.46726e-05	0	Inf	OTU06405	Bacteria;Dependentiae;Babeliae;Babeliales;UBA12409;uncultured_bacterium;uncultured_bacterium_unclassified;uncultured_bacterium_unclassified;	Bacteria	Dependentiae	Babeliae	Babeliales	UBA12409
PHm1	Acer_core.Fagus_core.Picea_core.Pinus_core.Pseudotsuga_core	OTU06687	0.017	0.017	1	7.92646e-06	0	Inf	OTU06687	Bacteria;Bacteroidota;Bacteroidia;Bacteroidetes_VC2.1_Bac22;metagenome;metagenome_unclassified;metagenome_unclassified;metagenome_unclassified;	Bacteria	Bacteroidota	Bacteroidia	Bacteroidetes VC2.1 Bac22
PHm1	Acer_core.Fagus_core.Picea_core.Pinus_core.Pseudotsuga_core	OTU06711	0.031	0.031	1	8.22771e-06	0	Inf	OTU06711	Bacteria;Patescibacteria;Saccharimonadia;Saccharimonadales;Saccharimonadales_unclassified;Saccharimonadales_unclassified;Saccharimonadales_unclassified;Saccharimonadales_unclassified;	Bacteria	Patescibacteria	Saccharimonadia	Saccharimonadales
PHm1	Acer_core.Fagus_core.Picea_core.Pinus_core.Pseudotsuga_core	OTU07008	0.035	0.035	1	6.9511e-06	0	Inf	OTU07008	Bacteria;Bdellovibrionota;Oligoflexia;Silvanigrellales;Silvanigrellaceae;Silvanigrella;Silvanigrella_unclassified;Silvanigrella_unclassified;	Bacteria	Bdellovibrionota	Oligoflexia	Silvanigrellales	Silvanigrellaceae	Silvanigrella
PHm1	Acer_core.Fagus_core.Picea_core.Pinus_core.Pseudotsuga_core	OTU07143	0.11	0.11	1	1.91561e-05	0	Inf	OTU07143	Bacteria;Chloroflexi;Ktedonobacteria;Ktedonobacterales;Ktedonobacteraceae;uncultured;uncultured_Ktedonobacter_sp.;uncultured_Ktedonobacter_sp._unclassified;	Bacteria	Chloroflexi	Ktedonobacteria	Ktedonobacterales	Ktedonobacteraceae
PHm1	Acer_core.Fagus_core.Picea_core.Pinus_core.Pseudotsuga_core	OTU07274	0.035	0.035	1	7.7326e-06	0	Inf	OTU07274	Bacteria;Proteobacteria;Alphaproteobacteria;Rhodospirillales;uncultured;uncultured_Rhodospirillaceae_bacterium;uncultured_Rhodospirillaceae_bacterium_unclassified;uncultured_Rhodospirillaceae_bacterium_unclassified;	Bacteria	Proteobacteria	Alphaproteobacteria	Rhodospirillales
PHm1	Acer_core.Fagus_core.Picea_core.Pinus_core.Pseudotsuga_core	OTU07317	0.005	0.005	1	6.13052e-06	0	Inf	OTU07317	Bacteria;Proteobacteria;Alphaproteobacteria;Caulobacterales;Caulobacteraceae;Phenylobacterium;Phenylobacterium_unclassified;Phenylobacterium_unclassified;	Bacteria	Proteobacteria	Alphaproteobacteria	Caulobacterales	Caulobacteraceae	Phenylobacterium
PHm1	Acer_core.Fagus_core.Picea_core.Pinus_core.Pseudotsuga_core	OTU07343	0.017	0.017	1	6.11807e-06	0	Inf	OTU07343	Bacteria;Acidobacteriota;Acidobacteriae;Acidobacteriales;Koribacteraceae;Candidatus_Koribacter;uncultured_bacterium;uncultured_bacterium_unclassified;	Bacteria	Acidobacteriota	Acidobacteriae	Acidobacteriales	Koribacteraceae	Candidatus Koribacter
PHm1	Acer_core.Fagus_core.Picea_core.Pinus_core.Pseudotsuga_core	OTU07395	0.027	0.027	1	4.49356e-06	0	Inf	OTU07395	Bacteria;Acidobacteriota;Acidobacteriae;Acidobacteriales;Acidobacteriaceae_(Subgroup_1);Granulicella;Granulicella_unclassified;Granulicella_unclassified;	Bacteria	Acidobacteriota	Acidobacteriae	Acidobacteriales	Acidobacteriaceae (Subgroup 1)	Granulicella
PHm1	Acer_core.Fagus_core.Picea_core.Pinus_core.Pseudotsuga_core	OTU07559	0.02	0.02	1	6.11807e-06	0	Inf	OTU07559	Bacteria;Acidobacteriota;Acidobacteriae;Bryobacterales;Bryobacteraceae;Bryobacter;Bryobacter_unclassified;Bryobacter_unclassified;	Bacteria	Acidobacteriota	Acidobacteriae	Bryobacterales	Bryobacteraceae	Bryobacter
PHm1	Acer_core.Fagus_core.Picea_core.Pinus_core.Pseudotsuga_core	OTU07687	0.025	0.025	1	5.69657e-06	0	Inf	OTU07687	Bacteria;Bacteroidota;Bacteroidia;Sphingobacteriales;Sphingobacteriaceae;Mucilaginibacter;Mucilaginibacter_unclassified;Mucilaginibacter_unclassified;	Bacteria	Bacteroidota	Bacteroidia	Sphingobacteriales	Sphingobacteriaceae	Mucilaginibacter
PHm1	Acer_core.Fagus_core.Picea_core.Pinus_core.Pseudotsuga_core	OTU07698	0.025	0.025	1	5.69657e-06	0	Inf	OTU07698	Bacteria;Acidobacteriota;Acidobacteriae;Bryobacterales;Bryobacteraceae;Bryobacter;uncultured_Holophaga_sp.;uncultured_Holophaga_sp._unclassified;	Bacteria	Acidobacteriota	Acidobacteriae	Bryobacterales	Bryobacteraceae	Bryobacter
PHm1	Acer_core.Fagus_core.Picea_core.Pinus_core.Pseudotsuga_core	OTU08020	0.067	0.067	1	1.46726e-05	0	Inf	OTU08020	Bacteria;Myxococcota;Polyangia;Polyangiales;Sandaracinaceae;uncultured;uncultured_soil_bacterium;uncultured_soil_bacterium_unclassified;	Bacteria	Myxococcota	Polyangia	Polyangiales	Sandaracinaceae
PHm1	Acer_core.Fagus_core.Picea_core.Pinus_core.Pseudotsuga_core	OTU08400	0.008	0.008	1	4.18281e-06	0	Inf	OTU08400	Bacteria;Actinobacteriota;Actinobacteria;Frankiales;Frankiaceae;Jatrophihabitans;Jatrophihabitans_unclassified;Jatrophihabitans_unclassified;	Bacteria	Actinobacteriota	Actinobacteria	Frankiales	Frankiaceae	Jatrophihabitans
PHm1	Acer_core.Fagus_core.Picea_core.Pinus_core.Pseudotsuga_core	OTU08686	0.017	0.017	1	7.31636e-06	0	Inf	OTU08686	Bacteria;Proteobacteria;Alphaproteobacteria;Acetobacterales;Acetobacteraceae;Acetobacteraceae_unclassified;Acetobacteraceae_unclassified;Acetobacteraceae_unclassified;	Bacteria	Proteobacteria	Alphaproteobacteria	Acetobacterales	Acetobacteraceae
PHm2	Betula_core.Carpinus_core	OTU00007	1	1	1	0.039026	0.00868755	4.49217	OTU00007	Bacteria;Acidobacteriota;Acidobacteriae;Acidobacteriales;Acidobacteriaceae_(Subgroup_1);Acidobacteriaceae_(Subgroup_1)_unclassified;Acidobacteriaceae_(Subgroup_1)_unclassified;Acidobacteriaceae_(Subgroup_1)_unclassified;	Bacteria	Acidobacteriota	Acidobacteriae	Acidobacteriales	Acidobacteriaceae (Subgroup 1)
PHm2	Betula_core.Carpinus_core	OTU00013	1	1	1	0.0963805	0.0114966	8.38343	OTU00013	Bacteria;Proteobacteria;Gammaproteobacteria;Enterobacterales;Pectobacteriaceae;uncultured;uncultured_bacterium;uncultured_bacterium_unclassified;	Bacteria	Proteobacteria	Gammaproteobacteria	Enterobacterales	Pectobacteriaceae
PHm2	Betula_core.Carpinus_core	OTU00021	1	1	1	0.0966213	0.00944472	10.2302	OTU00021	Bacteria;Firmicutes;Bacilli;Lactobacillales;Streptococcaceae;Lactovum;Lactovum_miscens;Lactovum_miscens_unclassified;	Bacteria	Firmicutes	Bacilli	Lactobacillales	Streptococcaceae	Lactovum	Lactovum miscens
PHm2	Betula_core.Carpinus_core	OTU00028	1	0.778	0.778	0.0139354	0.00785001	1.77521	OTU00028	Bacteria;Proteobacteria;Alphaproteobacteria;Sphingomonadales;Sphingomonadaceae;Sphingomonas;Sphingomonas_unclassified;Sphingomonas_unclassified;	Bacteria	Proteobacteria	Alphaproteobacteria	Sphingomonadales	Sphingomonadaceae	Sphingomonas
PHm2	Betula_core.Carpinus_core	OTU00038	1	0.65	0.65	0.00365461	0.00471001	0.775923	OTU00038	Bacteria;Proteobacteria;Alphaproteobacteria;Rhizobiales;Beijerinckiaceae;Beijerinckiaceae_unclassified;Beijerinckiaceae_unclassified;Beijerinckiaceae_unclassified;	Bacteria	Proteobacteria	Alphaproteobacteria	Rhizobiales	Beijerinckiaceae
PHm2	Betula_core.Carpinus_core	OTU00047	1	0.961	0.961	0.00680261	0.00345977	1.9662	OTU00047	Bacteria;Proteobacteria;Alphaproteobacteria;Sphingomonadales;Sphingomonadaceae;Sphingomonas;Sphingomonas_unclassified;Sphingomonas_unclassified;	Bacteria	Proteobacteria	Alphaproteobacteria	Sphingomonadales	Sphingomonadaceae	Sphingomonas
PHm2	Betula_core.Carpinus_core	OTU00053	1	1	1	0.00504088	0.00321819	1.56637	OTU00053	Bacteria;Proteobacteria;Gammaproteobacteria;Xanthomonadales;Rhodanobacteraceae;Rhodanobacter;Rhodanobacter_unclassified;Rhodanobacter_unclassified;	Bacteria	Proteobacteria	Gammaproteobacteria	Xanthomonadales	Rhodanobacteraceae	Rhodanobacter
PHm2	Betula_core.Carpinus_core	OTU00054	1	1	1	0.00835657	0.00353847	2.36163	OTU00054	Bacteria;Acidobacteriota;Acidobacteriae;Acidobacteriales;Acidobacteriaceae_(Subgroup_1);Terriglobus;Terriglobus_unclassified;Terriglobus_unclassified;	Bacteria	Acidobacteriota	Acidobacteriae	Acidobacteriales	Acidobacteriaceae (Subgroup 1)	Terriglobus
PHm2	Betula_core.Carpinus_core	OTU00063	1	0.844	0.844	0.00975774	0.00300314	3.24918	OTU00063	Bacteria;Proteobacteria;Alphaproteobacteria;Rhizobiales;Xanthobacteraceae;Rhodopseudomonas;uncultured_bacterium;uncultured_bacterium_unclassified;	Bacteria	Proteobacteria	Alphaproteobacteria	Rhizobiales	Xanthobacteraceae	Rhodopseudomonas
PHm2	Betula_core.Carpinus_core	OTU00072	1	1	1	0.0347498	0.000335396	103.608	OTU00072	Bacteria;Firmicutes;Clostridia;Oscillospirales;Ruminococcaceae;Caproiciproducens;uncultured_bacterium;uncultured_bacterium_unclassified;	Bacteria	Firmicutes	Clostridia	Oscillospirales	Ruminococcaceae	Caproiciproducens
PHm2	Betula_core.Carpinus_core	OTU00077	1	0.981	0.981	0.00172236	0.00173982	0.989965	OTU00077	Bacteria;Proteobacteria;Gammaproteobacteria;Xanthomonadales;Rhodanobacteraceae;Luteibacter;Luteibacter_rhizovicinus;Luteibacter_rhizovicinus_unclassified;	Bacteria	Proteobacteria	Gammaproteobacteria	Xanthomonadales	Rhodanobacteraceae	Luteibacter	Luteibacter rhizovicinus
PHm2	Betula_core.Carpinus_core	OTU00078	1	1	1	0.00386458	0.00124975	3.09228	OTU00078	Bacteria;Acidobacteriota;Acidobacteriae;Acidobacteriales;Acidobacteriaceae_(Subgroup_1);Occallatibacter;uncultured_bacterium;uncultured_bacterium_unclassified;	Bacteria	Acidobacteriota	Acidobacteriae	Acidobacteriales	Acidobacteriaceae (Subgroup 1)	Occallatibacter
PHm2	Betula_core.Carpinus_core	OTU00079	1	0.99	0.99	0.00128741	0.00097735	1.31725	OTU00079	Bacteria;Proteobacteria;Alphaproteobacteria;Acetobacterales;Acetobacteraceae;Acidocella;uncultured_bacterium;uncultured_bacterium_unclassified;	Bacteria	Proteobacteria	Alphaproteobacteria	Acetobacterales	Acetobacteraceae	Acidocella
PHm2	Betula_core.Carpinus_core	OTU00093	1	1	1	0.0307783	0.000142033	216.698	OTU00093	Bacteria;Firmicutes;Clostridia;Oscillospirales;Ethanoligenenaceae;Incertae_Sedis;uncultured_bacterium;uncultured_bacterium_unclassified;	Bacteria	Firmicutes	Clostridia	Oscillospirales	Ethanoligenenaceae	Incertae Sedis
PHm2	Betula_core.Carpinus_core	OTU00099	1	1	1	0.00659578	0.00115449	5.71315	OTU00099	Bacteria;Acidobacteriota;Acidobacteriae;Acidobacteriales;Acidobacteriaceae_(Subgroup_1);Acidobacteriaceae_(Subgroup_1)_unclassified;Acidobacteriaceae_(Subgroup_1)_unclassified;Acidobacteriaceae_(Subgroup_1)_unclassified;	Bacteria	Acidobacteriota	Acidobacteriae	Acidobacteriales	Acidobacteriaceae (Subgroup 1)
PHm2	Betula_core.Carpinus_core	OTU00114	1	1	1	0.00595561	0.000993913	5.99208	OTU00114	Bacteria;Proteobacteria;Alphaproteobacteria;Sphingomonadales;Sphingomonadaceae;Sphingomonas;Sphingomonas_unclassified;Sphingomonas_unclassified;	Bacteria	Proteobacteria	Alphaproteobacteria	Sphingomonadales	Sphingomonadaceae	Sphingomonas
PHm2	Betula_core.Carpinus_core	OTU00134	1	1	1	0.0105973	0.000343219	30.8763	OTU00134	Bacteria;Proteobacteria;Alphaproteobacteria;Sphingomonadales;Sphingomonadaceae;Sphingomonas;Sphingomonas_unclassified;Sphingomonas_unclassified;	Bacteria	Proteobacteria	Alphaproteobacteria	Sphingomonadales	Sphingomonadaceae	Sphingomonas
PHm2	Betula_core.Carpinus_core	OTU00139	1	0.997	0.997	0.00193027	0.000820615	2.35223	OTU00139	Bacteria;Proteobacteria;Alphaproteobacteria;Rhodospirillales;Magnetospirillaceae;Telmatospirillum;Telmatospirillum_siberiense;Telmatospirillum_siberiense_unclassified;	Bacteria	Proteobacteria	Alphaproteobacteria	Rhodospirillales	Magnetospirillaceae	Telmatospirillum	Telmatospirillum siberiense
PHm2	Betula_core.Carpinus_core	OTU00143	1	1	1	0.00918631	0.000702079	13.0844	OTU00143	Bacteria;Firmicutes;Negativicutes;Veillonellales-Selenomonadales;uncultured;low_G+C_Gram-positive_bacterium_TR1;low_G+C_Gram-positive_bacterium_TR1_unclassified;low_G+C_Gram-positive_bacterium_TR1_unclassified;	Bacteria	Firmicutes	Negativicutes	Veillonellales-Selenomonadales		low G+C Gram-positive bacterium TR1
PHm2	Betula_core.Carpinus_core	OTU00146	1	1	1	0.0114806	0.00021845	52.555	OTU00146	Bacteria;Firmicutes;Clostridia;Oscillospirales;Ruminococcaceae;Caproiciproducens;Caproiciproducens_unclassified;Caproiciproducens_unclassified;	Bacteria	Firmicutes	Clostridia	Oscillospirales	Ruminococcaceae	Caproiciproducens
PHm2	Betula_core.Carpinus_core	OTU00165	1	1	1	0.0080096	0.000129663	61.7725	OTU00165	Bacteria;Firmicutes;Clostridia;Oscillospirales;Ethanoligenenaceae;Incertae_Sedis;uncultured_Ruminococcaceae_bacterium;uncultured_Ruminococcaceae_bacterium_unclassified;	Bacteria	Firmicutes	Clostridia	Oscillospirales	Ethanoligenenaceae	Incertae Sedis
PHm2	Betula_core.Carpinus_core	OTU00170	1	1	1	0.00779725	0.000152208	51.2277	OTU00170	Bacteria;Bacteroidota;Bacteroidia;Chitinophagales;Chitinophagaceae;Sediminibacterium;Sediminibacterium_unclassified;Sediminibacterium_unclassified;	Bacteria	Bacteroidota	Bacteroidia	Chitinophagales	Chitinophagaceae	Sediminibacterium
PHm2	Betula_core.Carpinus_core	OTU00206	1	0.988	0.988	0.00226011	0.00135609	1.66664	OTU00206	Bacteria;Proteobacteria;Gammaproteobacteria;Burkholderiales;Alcaligenaceae;Bordetella;Bordetella_hinzii;Bordetella_hinzii_unclassified;	Bacteria	Proteobacteria	Gammaproteobacteria	Burkholderiales	Alcaligenaceae	Bordetella	Bordetella hinzii
PHm2	Betula_core.Carpinus_core	OTU00207	1	0.987	0.987	0.0026112	0.000390161	6.69262	OTU00207	Bacteria;Proteobacteria;Gammaproteobacteria;Xanthomonadales;Rhodanobacteraceae;Dokdonella;Dokdonella_ginsengisoli;Dokdonella_ginsengisoli_unclassified;	Bacteria	Proteobacteria	Gammaproteobacteria	Xanthomonadales	Rhodanobacteraceae	Dokdonella	Dokdonella ginsengisoli
PHm2	Betula_core.Carpinus_core	OTU00212	1	0.92	0.92	0.00199579	0.000374113	5.33474	OTU00212	Bacteria;Proteobacteria;Alphaproteobacteria;Acetobacterales;Acetobacteraceae;uncultured;metagenome;metagenome_unclassified;	Bacteria	Proteobacteria	Alphaproteobacteria	Acetobacterales	Acetobacteraceae
PHm2	Betula_core.Carpinus_core	OTU00216	1	0.939	0.939	0.00240143	0.000475035	5.05528	OTU00216	Bacteria;Firmicutes;Clostridia;Clostridiales;Clostridiaceae;Clostridium_sensu_stricto_13;Clostridium_estertheticum;Clostridium_estertheticum_unclassified;	Bacteria	Firmicutes	Clostridia	Clostridiales	Clostridiaceae	Clostridium sensu stricto 13	Clostridium estertheticum
PHm2	Betula_core.Carpinus_core	OTU00237	1	0.804	0.804	0.00387138	0.00109132	3.54743	OTU00237	Bacteria;Actinobacteriota;Actinobacteria;Micrococcales;Cellulomonadaceae;Cellulomonadaceae_unclassified;Cellulomonadaceae_unclassified;Cellulomonadaceae_unclassified;	Bacteria	Actinobacteriota	Actinobacteria	Micrococcales	Cellulomonadaceae
PHm2	Betula_core.Carpinus_core	OTU00245	1	0.616	0.616	0.000382821	0.000228702	1.67388	OTU00245	Bacteria;Actinobacteriota;Actinobacteria;Propionibacteriales;Nocardioidaceae;Marmoricola;Marmoricola_sp.;Marmoricola_sp._unclassified;	Bacteria	Actinobacteriota	Actinobacteria	Propionibacteriales	Nocardioidaceae	Marmoricola	Marmoricola sp.
PHm2	Betula_core.Carpinus_core	OTU00262	0.997	0.825	0.827482	0.00055433	0.000373464	1.48429	OTU00262	Bacteria;Actinobacteriota;Actinobacteria;Micrococcales;Microbacteriaceae;Gryllotalpicola;uncultured_bacterium;uncultured_bacterium_unclassified;	Bacteria	Actinobacteriota	Actinobacteria	Micrococcales	Microbacteriaceae	Gryllotalpicola
PHm2	Betula_core.Carpinus_core	OTU00274	1	0.542	0.542	0.00185961	0.0004554	4.08347	OTU00274	Bacteria;Verrucomicrobiota;Verrucomicrobiae;Chthoniobacterales;Xiphinematobacteraceae;Candidatus_Xiphinematobacter;metagenome;metagenome_unclassified;	Bacteria	Verrucomicrobiota	Verrucomicrobiae	Chthoniobacterales	Xiphinematobacteraceae	Candidatus Xiphinematobacter
PHm2	Betula_core.Carpinus_core	OTU00277	1	0.991	0.991	0.000649679	0.000830361	0.782406	OTU00277	Bacteria;Actinobacteriota;Actinobacteria;Micrococcales;Microbacteriaceae;Gryllotalpicola;Gryllotalpicola_ginsengisoli_DSM_22003;Gryllotalpicola_ginsengisoli_DSM_22003_unclassified;	Bacteria	Actinobacteriota	Actinobacteria	Micrococcales	Microbacteriaceae	Gryllotalpicola	Gryllotalpicola ginsengisoli DSM 22003
PHm2	Betula_core.Carpinus_core	OTU00280	0.993	0.893	0.899295	0.00394391	3.48668e-05	113.114	OTU00280	Bacteria;Bacteroidota;Bacteroidia;Bacteroidales;Paludibacteraceae;Paludibacter;uncultured_bacterium;uncultured_bacterium_unclassified;	Bacteria	Bacteroidota	Bacteroidia	Bacteroidales	Paludibacteraceae	Paludibacter
PHm2	Betula_core.Carpinus_core	OTU00283	1	0.77	0.77	0.0005614	0.000427639	1.31279	OTU00283	Bacteria;Proteobacteria;Alphaproteobacteria;Rhizobiales;Beijerinckiaceae;Methylobacterium-Methylorubrum;Methylobacterium-Methylorubrum_unclassified;Methylobacterium-Methylorubrum_unclassified;	Bacteria	Proteobacteria	Alphaproteobacteria	Rhizobiales	Beijerinckiaceae	Methylobacterium-Methylorubrum
PHm2	Betula_core.Carpinus_core	OTU00288	0.997	0.589	0.590772	0.000405971	0.000191169	2.12362	OTU00288	Bacteria;Bacteroidota;Bacteroidia;Sphingobacteriales;Sphingobacteriaceae;Mucilaginibacter;Mucilaginibacter_unclassified;Mucilaginibacter_unclassified;	Bacteria	Bacteroidota	Bacteroidia	Sphingobacteriales	Sphingobacteriaceae	Mucilaginibacter
PHm2	Betula_core.Carpinus_core	OTU00289	0.749	0.73	0.974633	0.00241882	0.000198967	12.1569	OTU00289	Bacteria;Firmicutes;Clostridia;Oscillospirales;Ethanoligenenaceae;Incertae_Sedis;uncultured_bacterium;uncultured_bacterium_unclassified;	Bacteria	Firmicutes	Clostridia	Oscillospirales	Ethanoligenenaceae	Incertae Sedis
PHm2	Betula_core.Carpinus_core	OTU00295	1	1	1	0.00402826	0.000109143	36.908	OTU00295	Bacteria;Firmicutes;Clostridia;Oscillospirales;Ethanoligenenaceae;Incertae_Sedis;Incertae_Sedis_unclassified;Incertae_Sedis_unclassified;	Bacteria	Firmicutes	Clostridia	Oscillospirales	Ethanoligenenaceae	Incertae Sedis
PHm2	Betula_core.Carpinus_core	OTU00299	1	0.948	0.948	0.00083564	0.000287606	2.90551	OTU00299	Bacteria;Proteobacteria;Alphaproteobacteria;Rhizobiales;Labraceae;Labrys;Labrys_methylaminiphilus;Labrys_methylaminiphilus_unclassified;	Bacteria	Proteobacteria	Alphaproteobacteria	Rhizobiales	Labraceae	Labrys	Labrys methylaminiphilus
PHm2	Betula_core.Carpinus_core	OTU00308	0.876	0.873	0.996575	0.00162409	9.48684e-05	17.1194	OTU00308	Bacteria;Cyanobacteria;Vampirivibrionia;Gastranaerophilales;uncultured_bacterium;uncultured_bacterium_unclassified;uncultured_bacterium_unclassified;uncultured_bacterium_unclassified;	Bacteria	Cyanobacteria	Vampirivibrionia	Gastranaerophilales
PHm2	Betula_core.Carpinus_core	OTU00314	1	1	1	0.00469455	5.65765e-05	82.9769	OTU00314	Bacteria;Firmicutes;Clostridia;Oscillospirales;Ruminococcaceae;Caproiciproducens;uncultured_bacterium;uncultured_bacterium_unclassified;	Bacteria	Firmicutes	Clostridia	Oscillospirales	Ruminococcaceae	Caproiciproducens
PHm2	Betula_core.Carpinus_core	OTU00328	0.997	0.62	0.621866	0.000612666	0.000198924	3.07991	OTU00328	Bacteria;Proteobacteria;Gammaproteobacteria;Burkholderiales;SC-I-84;SC-I-84_unclassified;SC-I-84_unclassified;SC-I-84_unclassified;	Bacteria	Proteobacteria	Gammaproteobacteria	Burkholderiales	SC-I-84
PHm2	Betula_core.Carpinus_core	OTU00331	1	1	1	0.00145404	0.000230938	6.29625	OTU00331	Bacteria;Actinobacteriota;Actinobacteria;Frankiales;Nakamurellaceae;Nakamurella;uncultured_bacterium;uncultured_bacterium_unclassified;	Bacteria	Actinobacteriota	Actinobacteria	Frankiales	Nakamurellaceae	Nakamurella
PHm2	Betula_core.Carpinus_core	OTU00334	0.987	0.679	0.687943	0.0002281	0.000101289	2.25197	OTU00334	Bacteria;Proteobacteria;Gammaproteobacteria;Gammaproteobacteria_Incertae_Sedis;Unknown_Family;Acidibacter;uncultured_bacterium;uncultured_bacterium_unclassified;	Bacteria	Proteobacteria	Gammaproteobacteria	Gammaproteobacteria Incertae Sedis	Unknown Family	Acidibacter
PHm2	Betula_core.Carpinus_core	OTU00355	0.997	0.977	0.97994	0.000566017	0.000472323	1.19837	OTU00355	Bacteria;Proteobacteria;Alphaproteobacteria;Rhodospirillales;Magnetospirillaceae;uncultured;uncultured_eubacterium_WD229;uncultured_eubacterium_WD229_unclassified;	Bacteria	Proteobacteria	Alphaproteobacteria	Rhodospirillales	Magnetospirillaceae
PHm2	Betula_core.Carpinus_core	OTU00356	1	1	1	0.00468936	2.69083e-05	174.272	OTU00356	Bacteria;Bacteroidota;Bacteroidia;Chitinophagales;Chitinophagaceae;Chitinophagaceae_unclassified;Chitinophagaceae_unclassified;Chitinophagaceae_unclassified;	Bacteria	Bacteroidota	Bacteroidia	Chitinophagales	Chitinophagaceae
PHm2	Betula_core.Carpinus_core	OTU00358	0.923	0.886	0.959913	0.000636513	0.000151992	4.18781	OTU00358	Bacteria;Firmicutes;Negativicutes;Veillonellales-Selenomonadales;Sporomusaceae;Pelosinus;uncultured_bacterium;uncultured_bacterium_unclassified;	Bacteria	Firmicutes	Negativicutes	Veillonellales-Selenomonadales	Sporomusaceae	Pelosinus
PHm2	Betula_core.Carpinus_core	OTU00385	1	0.985	0.985	0.000643289	0.000195725	3.2867	OTU00385	Bacteria;Proteobacteria;Alphaproteobacteria;Sphingomonadales;Sphingomonadaceae;Sphingomonas;Sphingomonadaceae_bacterium_KVD-unk-20;Sphingomonadaceae_bacterium_KVD-unk-20_unclassified;	Bacteria	Proteobacteria	Alphaproteobacteria	Sphingomonadales	Sphingomonadaceae	Sphingomonas	Sphingomonadaceae bacterium KVD-unk-20
PHm2	Betula_core.Carpinus_core	OTU00389	0.569	0.569	1	0.000179462	5.60477e-05	3.20194	OTU00389	Bacteria;Firmicutes;Negativicutes;Veillonellales-Selenomonadales;uncultured;low_G+C_Gram-positive_bacterium_TR1;low_G+C_Gram-positive_bacterium_TR1_unclassified;low_G+C_Gram-positive_bacterium_TR1_unclassified;	Bacteria	Firmicutes	Negativicutes	Veillonellales-Selenomonadales		low G+C Gram-positive bacterium TR1
PHm2	Betula_core.Carpinus_core	OTU00397	1	1	1	0.0036355	2.30559e-05	157.682	OTU00397	Bacteria;Firmicutes;Clostridia;Oscillospirales;Ethanoligenenaceae;Incertae_Sedis;uncultured_bacterium;uncultured_bacterium_unclassified;	Bacteria	Firmicutes	Clostridia	Oscillospirales	Ethanoligenenaceae	Incertae Sedis
PHm2	Betula_core.Carpinus_core	OTU00417	0.999	0.853	0.853854	0.000388869	0.000143918	2.70201	OTU00417	Bacteria;Proteobacteria;Alphaproteobacteria;Acetobacterales;Acetobacteraceae;Acetobacteraceae_unclassified;Acetobacteraceae_unclassified;Acetobacteraceae_unclassified;	Bacteria	Proteobacteria	Alphaproteobacteria	Acetobacterales	Acetobacteraceae
PHm2	Betula_core.Carpinus_core	OTU00429	1	0.861	0.861	0.000595118	0.000190028	3.13174	OTU00429	Bacteria;Proteobacteria;Gammaproteobacteria;Enterobacterales;Pectobacteriaceae;Sodalis;Sodalis_unclassified;Sodalis_unclassified;	Bacteria	Proteobacteria	Gammaproteobacteria	Enterobacterales	Pectobacteriaceae	Sodalis
PHm2	Betula_core.Carpinus_core	OTU00435	1	0.671	0.671	0.000697859	0.000186082	3.75028	OTU00435	Bacteria;Proteobacteria;Alphaproteobacteria;Rhodospirillales;Magnetospirillaceae;uncultured;uncultured_bacterium;uncultured_bacterium_unclassified;	Bacteria	Proteobacteria	Alphaproteobacteria	Rhodospirillales	Magnetospirillaceae
PHm2	Betula_core.Carpinus_core	OTU00438	1	0.503	0.503	0.000374421	0.000300382	1.24648	OTU00438	Bacteria;Proteobacteria;Alphaproteobacteria;Sphingomonadales;Sphingomonadaceae;Sphingomonas;Sphingomonas_yunnanensis;Sphingomonas_yunnanensis_unclassified;	Bacteria	Proteobacteria	Alphaproteobacteria	Sphingomonadales	Sphingomonadaceae	Sphingomonas	Sphingomonas yunnanensis
PHm2	Betula_core.Carpinus_core	OTU00444	0.992	0.654	0.659274	0.000336534	0.000195428	1.72204	OTU00444	Bacteria;Proteobacteria;Alphaproteobacteria;Caulobacterales;Caulobacteraceae;uncultured;uncultured_bacterium;uncultured_bacterium_unclassified;	Bacteria	Proteobacteria	Alphaproteobacteria	Caulobacterales	Caulobacteraceae
PHm2	Betula_core.Carpinus_core	OTU00447	0.845	0.648	0.766864	0.00018563	0.000217978	0.851601	OTU00447	Bacteria;Proteobacteria;Gammaproteobacteria;Diplorickettsiales;Diplorickettsiaceae;Aquicella;uncultured_soil_bacterium;uncultured_soil_bacterium_unclassified;	Bacteria	Proteobacteria	Gammaproteobacteria	Diplorickettsiales	Diplorickettsiaceae	Aquicella
PHm2	Betula_core.Carpinus_core	OTU00450	1	1	1	0.00250002	0.000114924	21.7536	OTU00450	Bacteria;Bacteroidota;Bacteroidia;Chitinophagales;Chitinophagaceae;Chitinophaga;Chitinophaga_unclassified;Chitinophaga_unclassified;	Bacteria	Bacteroidota	Bacteroidia	Chitinophagales	Chitinophagaceae	Chitinophaga
PHm2	Betula_core.Carpinus_core	OTU00452	0.957	0.461	0.481714	0.000125633	0.000199723	0.629036	OTU00452	Bacteria;Actinobacteriota;Actinobacteria;Micrococcales;Micrococcales_unclassified;Micrococcales_unclassified;Micrococcales_unclassified;Micrococcales_unclassified;	Bacteria	Actinobacteriota	Actinobacteria	Micrococcales
PHm2	Betula_core.Carpinus_core	OTU00454	0.971	0.734	0.755922	0.00139265	0.000143354	9.7147	OTU00454	Bacteria;Proteobacteria;Gammaproteobacteria;Burkholderiales;Oxalobacteraceae;Oxalobacteraceae_unclassified;Oxalobacteraceae_unclassified;Oxalobacteraceae_unclassified;	Bacteria	Proteobacteria	Gammaproteobacteria	Burkholderiales	Oxalobacteraceae
PHm2	Betula_core.Carpinus_core	OTU00457	0.955	0.499	0.522513	0.000148988	0.00029314	0.508248	OTU00457	Bacteria;Bacteroidota;Bacteroidia;Cytophagales;Hymenobacteraceae;Hymenobacter;Hymenobacter_sp._R-36548;Hymenobacter_sp._R-36548_unclassified;	Bacteria	Bacteroidota	Bacteroidia	Cytophagales	Hymenobacteraceae	Hymenobacter	Hymenobacter sp. R-36548
PHm2	Betula_core.Carpinus_core	OTU00469	0.906	0.887	0.979029	0.000418585	0.000173823	2.40811	OTU00469	Bacteria;Proteobacteria;Alphaproteobacteria;Micropepsales;Micropepsaceae;Rhizomicrobium;bacterium_enrichment_culture_clone_SBIb7;bacterium_enrichment_culture_clone_SBIb7_unclassified;	Bacteria	Proteobacteria	Alphaproteobacteria	Micropepsales	Micropepsaceae	Rhizomicrobium	bacterium enrichment culture clone SBIb7
PHm2	Betula_core.Carpinus_core	OTU00481	0.786	0.35	0.445293	0.00012206	0.000178598	0.683434	OTU00481	Bacteria;Proteobacteria;Alphaproteobacteria;Rhizobiales;Beijerinckiaceae;Methylorosula;Methylorosula_unclassified;Methylorosula_unclassified;	Bacteria	Proteobacteria	Alphaproteobacteria	Rhizobiales	Beijerinckiaceae	Methylorosula
PHm2	Betula_core.Carpinus_core	OTU00485	0.51	0.287	0.562745	0.000119689	0.000124499	0.961364	OTU00485	Bacteria;Proteobacteria;Alphaproteobacteria;Acetobacterales;Acetobacteraceae;Acidisoma;uncultured_bacterium;uncultured_bacterium_unclassified;	Bacteria	Proteobacteria	Alphaproteobacteria	Acetobacterales	Acetobacteraceae	Acidisoma
PHm2	Betula_core.Carpinus_core	OTU00486	1	1	1	0.0017866	3.92932e-05	45.4684	OTU00486	Bacteria;Firmicutes;Clostridia;Oscillospirales;Ruminococcaceae;Caproiciproducens;bacterium_Irt-JG1-64;bacterium_Irt-JG1-64_unclassified;	Bacteria	Firmicutes	Clostridia	Oscillospirales	Ruminococcaceae	Caproiciproducens	bacterium Irt-JG1-64
PHm2	Betula_core.Carpinus_core	OTU00498	0.995	0.593	0.59598	0.000292596	0.000131456	2.22581	OTU00498	Bacteria;Myxococcota;Polyangia;Polyangiales;Polyangiaceae;Pajaroellobacter;Pajaroellobacter_unclassified;Pajaroellobacter_unclassified;	Bacteria	Myxococcota	Polyangia	Polyangiales	Polyangiaceae	Pajaroellobacter
PHm2	Betula_core.Carpinus_core	OTU00531	0.994	0.878	0.8833	0.000407571	0.000151821	2.68455	OTU00531	Bacteria;Cyanobacteria;Vampirivibrionia;Obscuribacterales;Obscuribacteraceae;uncultured_bacterium;uncultured_bacterium_unclassified;uncultured_bacterium_unclassified;	Bacteria	Cyanobacteria	Vampirivibrionia	Obscuribacterales	Obscuribacteraceae
PHm2	Betula_core.Carpinus_core	OTU00551	0.963	0.46	0.477674	0.00019898	9.99161e-05	1.99147	OTU00551	Bacteria;Actinobacteriota;Actinobacteria;Micrococcales;Microbacteriaceae;Microbacteriaceae_unclassified;Microbacteriaceae_unclassified;Microbacteriaceae_unclassified;	Bacteria	Actinobacteriota	Actinobacteria	Micrococcales	Microbacteriaceae
PHm2	Betula_core.Carpinus_core	OTU00552	0.749	0.637	0.850467	0.000186187	0.000179746	1.03584	OTU00552	Bacteria;Acidobacteriota;Acidobacteriae;Acidobacteriales;Acidobacteriaceae_(Subgroup_1);Terriglobus;Terriglobus_saanensis_SP1PR4;Terriglobus_saanensis_SP1PR4_unclassified;	Bacteria	Acidobacteriota	Acidobacteriae	Acidobacteriales	Acidobacteriaceae (Subgroup 1)	Terriglobus	Terriglobus saanensis SP1PR4
PHm2	Betula_core.Carpinus_core	OTU00560	0.998	0.91	0.911824	0.000496508	0.000119953	4.13921	OTU00560	Bacteria;Acidobacteriota;Acidobacteriae;Acidobacteriales;Acidobacteriaceae_(Subgroup_1);uncultured_bacterium;uncultured_bacterium_unclassified;uncultured_bacterium_unclassified;	Bacteria	Acidobacteriota	Acidobacteriae	Acidobacteriales	Acidobacteriaceae (Subgroup 1)
PHm2	Betula_core.Carpinus_core	OTU00572	0.899	0.537	0.59733	0.000180787	7.71288e-05	2.34397	OTU00572	Bacteria;Proteobacteria;Gammaproteobacteria;Xanthomonadales;Rhodanobacteraceae;Rhodanobacter;Rhodanobacter_unclassified;Rhodanobacter_unclassified;	Bacteria	Proteobacteria	Gammaproteobacteria	Xanthomonadales	Rhodanobacteraceae	Rhodanobacter
PHm2	Betula_core.Carpinus_core	OTU00574	0.886	0.794	0.896163	0.000218478	5.86477e-05	3.72527	OTU00574	Bacteria;Proteobacteria;Gammaproteobacteria;Burkholderiales;Burkholderiales_unclassified;Burkholderiales_unclassified;Burkholderiales_unclassified;Burkholderiales_unclassified;	Bacteria	Proteobacteria	Gammaproteobacteria	Burkholderiales
PHm2	Betula_core.Carpinus_core	OTU00576	0.92	0.578	0.628261	0.000193126	6.86119e-05	2.81475	OTU00576	Bacteria;Proteobacteria;Alphaproteobacteria;Rhizobiales;Beijerinckiaceae;1174-901-12;uncultured_bacterium;uncultured_bacterium_unclassified;	Bacteria	Proteobacteria	Alphaproteobacteria	Rhizobiales	Beijerinckiaceae	1174-901-12
PHm2	Betula_core.Carpinus_core	OTU00589	0.987	0.754	0.763931	0.000332541	9.09621e-05	3.65581	OTU00589	Bacteria;Proteobacteria;Alphaproteobacteria;Sphingomonadales;Sphingomonadaceae;Sphingomonas;Sphingomonas_unclassified;Sphingomonas_unclassified;	Bacteria	Proteobacteria	Alphaproteobacteria	Sphingomonadales	Sphingomonadaceae	Sphingomonas
PHm2	Betula_core.Carpinus_core	OTU00602	0.988	0.666	0.674089	0.000381442	0.00010095	3.77853	OTU00602	Bacteria;Actinobacteriota;Actinobacteria;Micrococcales;Microbacteriaceae;Microbacteriaceae_unclassified;Microbacteriaceae_unclassified;Microbacteriaceae_unclassified;	Bacteria	Actinobacteriota	Actinobacteria	Micrococcales	Microbacteriaceae
PHm2	Betula_core.Carpinus_core	OTU00605	0.921	0.591	0.641694	0.000384965	5.95037e-05	6.4696	OTU00605	Bacteria;Proteobacteria;Gammaproteobacteria;Gammaproteobacteria_Incertae_Sedis;Unknown_Family;Acidibacter;uncultured_bacterium;uncultured_bacterium_unclassified;	Bacteria	Proteobacteria	Gammaproteobacteria	Gammaproteobacteria Incertae Sedis	Unknown Family	Acidibacter
PHm2	Betula_core.Carpinus_core	OTU00621	0.965	0.6	0.621762	0.00020345	0.000104068	1.95497	OTU00621	Bacteria;Proteobacteria;Alphaproteobacteria;Rhizobiales;Beijerinckiaceae;Methylobacterium-Methylorubrum;Methylobacterium_komagatae;Methylobacterium_komagatae_unclassified;	Bacteria	Proteobacteria	Alphaproteobacteria	Rhizobiales	Beijerinckiaceae	Methylobacterium-Methylorubrum	Methylobacterium komagatae
PHm2	Betula_core.Carpinus_core	OTU00625	0.674	0.487	0.722552	0.000115366	5.4778e-05	2.10607	OTU00625	Bacteria;Proteobacteria;Alphaproteobacteria;Acetobacterales;Acetobacteraceae;Acetobacteraceae_unclassified;Acetobacteraceae_unclassified;Acetobacteraceae_unclassified;	Bacteria	Proteobacteria	Alphaproteobacteria	Acetobacterales	Acetobacteraceae
PHm2	Betula_core.Carpinus_core	OTU00628	0.748	0.345	0.46123	0.000183659	0.000271007	0.677692	OTU00628	Bacteria;Proteobacteria;Alphaproteobacteria;Sphingomonadales;Sphingomonadaceae;Sphingomonas;uncultured_Sphingomonas_sp.;uncultured_Sphingomonas_sp._unclassified;	Bacteria	Proteobacteria	Alphaproteobacteria	Sphingomonadales	Sphingomonadaceae	Sphingomonas
PHm2	Betula_core.Carpinus_core	OTU00630	0.988	0.534	0.540486	0.000282993	0.000204539	1.38357	OTU00630	Bacteria;Proteobacteria;Alphaproteobacteria;Sphingomonadales;Sphingomonadaceae;Sphingomonas;Sphingomonas_sp._W2.10-27;Sphingomonas_sp._W2.10-27_unclassified;	Bacteria	Proteobacteria	Alphaproteobacteria	Sphingomonadales	Sphingomonadaceae	Sphingomonas	Sphingomonas sp. W2.10-27
PHm2	Betula_core.Carpinus_core	OTU00633	0.994	0.994	1	0.00184584	1.08373e-05	170.323	OTU00633	Bacteria;Bacteroidota;Bacteroidia;Sphingobacteriales;Sphingobacteriaceae;Sphingobacteriaceae_unclassified;Sphingobacteriaceae_unclassified;Sphingobacteriaceae_unclassified;	Bacteria	Bacteroidota	Bacteroidia	Sphingobacteriales	Sphingobacteriaceae
PHm2	Betula_core.Carpinus_core	OTU00669	0.965	0.822	0.851813	0.00046508	5.73136e-05	8.11465	OTU00669	Bacteria;Proteobacteria;Alphaproteobacteria;Rhizobiales;Beijerinckiaceae;Beijerinckiaceae_unclassified;Beijerinckiaceae_unclassified;Beijerinckiaceae_unclassified;	Bacteria	Proteobacteria	Alphaproteobacteria	Rhizobiales	Beijerinckiaceae
PHm2	Betula_core.Carpinus_core	OTU00676	0.306	0.22	0.718954	6.7242e-05	6.31389e-05	1.06499	OTU00676	Bacteria;Proteobacteria;Alphaproteobacteria;Reyranellales;Reyranellaceae;Reyranella;metagenome;metagenome_unclassified;	Bacteria	Proteobacteria	Alphaproteobacteria	Reyranellales	Reyranellaceae	Reyranella
PHm2	Betula_core.Carpinus_core	OTU00688	0.888	0.779	0.877252	0.000227183	0.000108715	2.08972	OTU00688	Bacteria;Proteobacteria;Alphaproteobacteria;Acetobacterales;Acetobacteraceae;Acetobacteraceae_unclassified;Acetobacteraceae_unclassified;Acetobacteraceae_unclassified;	Bacteria	Proteobacteria	Alphaproteobacteria	Acetobacterales	Acetobacteraceae
PHm2	Betula_core.Carpinus_core	OTU00699	0.422	0.275	0.651659	7.15106e-05	0.000301012	0.237567	OTU00699	Bacteria;Bacteroidota;Bacteroidia;Sphingobacteriales;Sphingobacteriaceae;Sphingobacterium;bacterium_A37T11;bacterium_A37T11_unclassified;	Bacteria	Bacteroidota	Bacteroidia	Sphingobacteriales	Sphingobacteriaceae	Sphingobacterium	bacterium A37T11
PHm2	Betula_core.Carpinus_core	OTU00703	0.935	0.481	0.514439	0.000165298	9.01697e-05	1.83319	OTU00703	Bacteria;Proteobacteria;Alphaproteobacteria;Sphingomonadales;Sphingomonadaceae;Sphingomonadaceae_unclassified;Sphingomonadaceae_unclassified;Sphingomonadaceae_unclassified;	Bacteria	Proteobacteria	Alphaproteobacteria	Sphingomonadales	Sphingomonadaceae
PHm2	Betula_core.Carpinus_core	OTU00722	1	1	1	0.00170036	5.53748e-05	30.7064	OTU00722	Bacteria;Firmicutes;Bacilli;Lactobacillales;Enterococcaceae;Enterococcus;Enterococcus_unclassified;Enterococcus_unclassified;	Bacteria	Firmicutes	Bacilli	Lactobacillales	Enterococcaceae	Enterococcus
PHm2	Betula_core.Carpinus_core	OTU00727	0.789	0.432	0.547529	0.000424339	0.000109902	3.86108	OTU00727	Bacteria;Proteobacteria;Gammaproteobacteria;Diplorickettsiales;Diplorickettsiaceae;Rickettsiella;Candidatus_Rickettsiella_viridis;Candidatus_Rickettsiella_viridis_unclassified;	Bacteria	Proteobacteria	Gammaproteobacteria	Diplorickettsiales	Diplorickettsiaceae	Rickettsiella	Candidatus Rickettsiella viridis
PHm2	Betula_core.Carpinus_core	OTU00732	0.506	0.487	0.962451	0.00100332	2.82995e-05	35.4535	OTU00732	Bacteria;Firmicutes;Clostridia;Oscillospirales;Ruminococcaceae;Caproiciproducens;Caproiciproducens_unclassified;Caproiciproducens_unclassified;	Bacteria	Firmicutes	Clostridia	Oscillospirales	Ruminococcaceae	Caproiciproducens
PHm2	Betula_core.Carpinus_core	OTU00741	0.278	0.202	0.726619	5.85409e-05	6.83307e-05	0.856728	OTU00741	Bacteria;Bacteroidota;Bacteroidia;Cytophagales;Microscillaceae;Microscillaceae_unclassified;Microscillaceae_unclassified;Microscillaceae_unclassified;	Bacteria	Bacteroidota	Bacteroidia	Cytophagales	Microscillaceae
PHm2	Betula_core.Carpinus_core	OTU00751	0.716	0.388	0.541899	0.000128387	5.98224e-05	2.14614	OTU00751	Bacteria;Proteobacteria;Gammaproteobacteria;Burkholderiales;Burkholderiaceae;Robbsia;Robbsia_unclassified;Robbsia_unclassified;	Bacteria	Proteobacteria	Gammaproteobacteria	Burkholderiales	Burkholderiaceae	Robbsia
PHm2	Betula_core.Carpinus_core	OTU00753	0.776	0.348	0.448454	0.00011496	5.49597e-05	2.09172	OTU00753	Bacteria;Actinobacteriota;Actinobacteria;Actinobacteria_unclassified;Actinobacteria_unclassified;Actinobacteria_unclassified;Actinobacteria_unclassified;Actinobacteria_unclassified;	Bacteria	Actinobacteriota	Actinobacteria
PHm2	Betula_core.Carpinus_core	OTU00757	1	1	1	0.00125649	1.50007e-05	83.7622	OTU00757	Bacteria;Firmicutes;Clostridia;Oscillospirales;Ethanoligenenaceae;Incertae_Sedis;Incertae_Sedis_unclassified;Incertae_Sedis_unclassified;	Bacteria	Firmicutes	Clostridia	Oscillospirales	Ethanoligenenaceae	Incertae Sedis
PHm2	Betula_core.Carpinus_core	OTU00758	0.9	0.813	0.903333	0.00106177	2.57227e-05	41.2775	OTU00758	Bacteria;Proteobacteria;Gammaproteobacteria;Burkholderiales;Alcaligenaceae;GKS98_freshwater_group;uncultured_bacterium;uncultured_bacterium_unclassified;	Bacteria	Proteobacteria	Gammaproteobacteria	Burkholderiales	Alcaligenaceae	GKS98 freshwater group
PHm2	Betula_core.Carpinus_core	OTU00765	0.168	0.168	1	0.000770477	1.70739e-05	45.1261	OTU00765	Bacteria;Actinobacteriota;Actinobacteria;Micrococcales;Cellulomonadaceae;Cellulomonas;uncultured_actinobacterium;uncultured_actinobacterium_unclassified;	Bacteria	Actinobacteriota	Actinobacteria	Micrococcales	Cellulomonadaceae	Cellulomonas
PHm2	Betula_core.Carpinus_core	OTU00767	1	0.892	0.892	0.000739043	0.000102226	7.22951	OTU00767	Bacteria;Firmicutes;Clostridia;Oscillospirales;Oscillospiraceae;Sporobacter;uncultured_bacterium;uncultured_bacterium_unclassified;	Bacteria	Firmicutes	Clostridia	Oscillospirales	Oscillospiraceae	Sporobacter
PHm2	Betula_core.Carpinus_core	OTU00772	0.999	0.999	1	0.000798683	2.4906e-05	32.0679	OTU00772	Bacteria;Verrucomicrobiota;Verrucomicrobiae;Chthoniobacterales;Chthoniobacteraceae;LD29;uncultured_bacterium;uncultured_bacterium_unclassified;	Bacteria	Verrucomicrobiota	Verrucomicrobiae	Chthoniobacterales	Chthoniobacteraceae	LD29
PHm2	Betula_core.Carpinus_core	OTU00783	0.982	0.942	0.959267	0.000664056	4.4941e-05	14.7762	OTU00783	Bacteria;Bacteroidota;Bacteroidia;Chitinophagales;Chitinophagaceae;Puia;uncultured_bacterium;uncultured_bacterium_unclassified;	Bacteria	Bacteroidota	Bacteroidia	Chitinophagales	Chitinophagaceae	Puia
PHm2	Betula_core.Carpinus_core	OTU00810	0.813	0.805	0.99016	0.000306638	1.46107e-05	20.9873	OTU00810	Bacteria;Bacteroidota;Bacteroidia;Chitinophagales;Chitinophagaceae;Arachidicoccus;uncultured_bacterium;uncultured_bacterium_unclassified;	Bacteria	Bacteroidota	Bacteroidia	Chitinophagales	Chitinophagaceae	Arachidicoccus
PHm2	Betula_core.Carpinus_core	OTU00819	0.279	0.279	1	0.000189701	3.0766e-05	6.16594	OTU00819	Bacteria;Desulfobacterota;Desulfuromonadia;Geobacterales;Geobacteraceae;Geobacteraceae_unclassified;Geobacteraceae_unclassified;Geobacteraceae_unclassified;	Bacteria	Desulfobacterota	Desulfuromonadia	Geobacterales	Geobacteraceae
PHm2	Betula_core.Carpinus_core	OTU00832	0.911	0.486	0.53348	0.000163015	7.47056e-05	2.1821	OTU00832	Bacteria;Planctomycetota;Planctomycetes;Isosphaerales;Isosphaeraceae;Singulisphaera;uncultured_bacterium;uncultured_bacterium_unclassified;	Bacteria	Planctomycetota	Planctomycetes	Isosphaerales	Isosphaeraceae	Singulisphaera
PHm2	Betula_core.Carpinus_core	OTU00878	0.83	0.444	0.53494	0.000122871	6.53958e-05	1.87888	OTU00878	Bacteria;Actinobacteriota;Actinobacteria;Micrococcales;Microbacteriaceae;Microbacteriaceae_unclassified;Microbacteriaceae_unclassified;Microbacteriaceae_unclassified;	Bacteria	Actinobacteriota	Actinobacteria	Micrococcales	Microbacteriaceae
PHm2	Betula_core.Carpinus_core	OTU00890	0.249	0.2	0.803213	4.7009e-05	4.28431e-05	1.09724	OTU00890	Bacteria;Proteobacteria;Alphaproteobacteria;Rhizobiales;Beijerinckiaceae;Beijerinckiaceae_unclassified;Beijerinckiaceae_unclassified;Beijerinckiaceae_unclassified;	Bacteria	Proteobacteria	Alphaproteobacteria	Rhizobiales	Beijerinckiaceae
PHm2	Betula_core.Carpinus_core	OTU00903	0.999	0.999	1	0.000733963	1.44109e-05	50.9309	OTU00903	Bacteria;Firmicutes;Clostridia;Oscillospirales;Ethanoligenenaceae;Incertae_Sedis;uncultured_Ruminococcaceae_bacterium;uncultured_Ruminococcaceae_bacterium_unclassified;	Bacteria	Firmicutes	Clostridia	Oscillospirales	Ethanoligenenaceae	Incertae Sedis
PHm2	Betula_core.Carpinus_core	OTU00906	0.375	0.314	0.837333	0.000100564	2.3518e-05	4.27604	OTU00906	Bacteria;Actinobacteriota;Thermoleophilia;Solirubrobacterales;Solirubrobacteraceae;Patulibacter;Patulibacter_minatonensis;Patulibacter_minatonensis_unclassified;	Bacteria	Actinobacteriota	Thermoleophilia	Solirubrobacterales	Solirubrobacteraceae	Patulibacter	Patulibacter minatonensis
PHm2	Betula_core.Carpinus_core	OTU00947	0.313	0.313	1	0.000769765	2.54202e-05	30.2816	OTU00947	Bacteria;Firmicutes;Clostridia;Oscillospirales;Ethanoligenenaceae;Incertae_Sedis;Incertae_Sedis_unclassified;Incertae_Sedis_unclassified;	Bacteria	Firmicutes	Clostridia	Oscillospirales	Ethanoligenenaceae	Incertae Sedis
PHm2	Betula_core.Carpinus_core	OTU00969	0.606	0.354	0.584158	0.000197677	0.000112534	1.7566	OTU00969	Bacteria;Actinobacteriota;Thermoleophilia;Solirubrobacterales;67-14;metagenome;metagenome_unclassified;metagenome_unclassified;	Bacteria	Actinobacteriota	Thermoleophilia	Solirubrobacterales	67-14
PHm2	Betula_core.Carpinus_core	OTU00974	0.758	0.337	0.444591	7.8486e-05	8.4528e-05	0.92852	OTU00974	Bacteria;Bacteroidota;Bacteroidia;Flavobacteriales;Flavobacteriaceae;Flavobacterium;Flavobacterium_unclassified;Flavobacterium_unclassified;	Bacteria	Bacteroidota	Bacteroidia	Flavobacteriales	Flavobacteriaceae	Flavobacterium
PHm2	Betula_core.Carpinus_core	OTU00979	0.368	0.351	0.953804	7.35934e-05	2.6282e-05	2.80015	OTU00979	Bacteria;Proteobacteria;Gammaproteobacteria;Burkholderiales;Burkholderiaceae;Burkholderiaceae_unclassified;Burkholderiaceae_unclassified;Burkholderiaceae_unclassified;	Bacteria	Proteobacteria	Gammaproteobacteria	Burkholderiales	Burkholderiaceae
PHm2	Betula_core.Carpinus_core	OTU01009	0.952	0.952	1	0.00103955	3.2351e-05	32.1335	OTU01009	Bacteria;Actinobacteriota;Actinobacteria;Micrococcales;Micrococcales_unclassified;Micrococcales_unclassified;Micrococcales_unclassified;Micrococcales_unclassified;	Bacteria	Actinobacteriota	Actinobacteria	Micrococcales
PHm2	Betula_core.Carpinus_core	OTU01040	0.207	0.207	1	8.08236e-05	0.000122537	0.659584	OTU01040	Bacteria;Proteobacteria;Alphaproteobacteria;Parvibaculales;Parvibaculaceae;Parvibaculum;uncultured_bacterium;uncultured_bacterium_unclassified;	Bacteria	Proteobacteria	Alphaproteobacteria	Parvibaculales	Parvibaculaceae	Parvibaculum
PHm2	Betula_core.Carpinus_core	OTU01078	0.183	0.092	0.502732	2.7485e-05	3.53923e-05	0.77658	OTU01078	Bacteria;Acidobacteriota;Acidobacteriae;Acidobacteriales;Acidobacteriaceae_(Subgroup_1);Terriglobus;uncultured_bacterium;uncultured_bacterium_unclassified;	Bacteria	Acidobacteriota	Acidobacteriae	Acidobacteriales	Acidobacteriaceae (Subgroup 1)	Terriglobus
PHm2	Betula_core.Carpinus_core	OTU01099	0.228	0.118	0.517544	4.79095e-05	2.04464e-05	2.34318	OTU01099	Bacteria;Bacteroidota;Bacteroidia;Cytophagales;Spirosomaceae;Rhabdobacter;uncultured_bacterium;uncultured_bacterium_unclassified;	Bacteria	Bacteroidota	Bacteroidia	Cytophagales	Spirosomaceae	Rhabdobacter
PHm2	Betula_core.Carpinus_core	OTU01124	0.633	0.438	0.691943	9.05536e-05	3.58853e-05	2.52342	OTU01124	Bacteria;Myxococcota;Myxococcia;Myxococcales;Myxococcaceae;P3OB-42;uncultured_bacterium;uncultured_bacterium_unclassified;	Bacteria	Myxococcota	Myxococcia	Myxococcales	Myxococcaceae	P3OB-42
PHm2	Betula_core.Carpinus_core	OTU01144	0.037	0.037	1	2.35161e-05	2.54343e-05	0.92458	OTU01144	Bacteria;Chloroflexi;Chloroflexia;Thermomicrobiales;JG30-KF-CM45;uncultured_bacterium;uncultured_bacterium_unclassified;uncultured_bacterium_unclassified;	Bacteria	Chloroflexi	Chloroflexia	Thermomicrobiales	JG30-KF-CM45
PHm2	Betula_core.Carpinus_core	OTU01161	0.268	0.192	0.716418	4.36668e-05	6.10069e-05	0.715768	OTU01161	Bacteria;Dependentiae;Babeliae;Babeliales;Vermiphilaceae;uncultured_bacterium;uncultured_bacterium_unclassified;uncultured_bacterium_unclassified;	Bacteria	Dependentiae	Babeliae	Babeliales	Vermiphilaceae
PHm2	Betula_core.Carpinus_core	OTU01180	0.978	0.978	1	0.000424324	1.73592e-06	244.438	OTU01180	Bacteria;Firmicutes;Bacilli;Bacillales;Sporolactobacillaceae;Sporolactobacillus;Sporolactobacillus_sp._P3J;Sporolactobacillus_sp._P3J_unclassified;	Bacteria	Firmicutes	Bacilli	Bacillales	Sporolactobacillaceae	Sporolactobacillus	Sporolactobacillus sp. P3J
PHm2	Betula_core.Carpinus_core	OTU01196	0.2	0.128	0.64	7.18537e-05	4.00581e-05	1.79374	OTU01196	Bacteria;Proteobacteria;Gammaproteobacteria;Burkholderiales;Gallionellaceae;Sideroxydans;uncultured_bacterium;uncultured_bacterium_unclassified;	Bacteria	Proteobacteria	Gammaproteobacteria	Burkholderiales	Gallionellaceae	Sideroxydans
PHm2	Betula_core.Carpinus_core	OTU01200	0.338	0.23	0.680473	7.5108e-05	3.22e-05	2.33254	OTU01200	Bacteria;Acidobacteriota;Acidobacteriae;Acidobacteriales;Acidobacteriaceae_(Subgroup_1);Edaphobacter;Edaphobacter_unclassified;Edaphobacter_unclassified;	Bacteria	Acidobacteriota	Acidobacteriae	Acidobacteriales	Acidobacteriaceae (Subgroup 1)	Edaphobacter
PHm2	Betula_core.Carpinus_core	OTU01201	0.999	0.999	1	0.000664657	6.4218e-06	103.5	OTU01201	Bacteria;Firmicutes;Desulfitobacteriia;Desulfitobacteriales;Desulfitobacteriaceae;Desulfosporosinus;Desulfosporosinus_unclassified;Desulfosporosinus_unclassified;	Bacteria	Firmicutes	Desulfitobacteriia	Desulfitobacteriales	Desulfitobacteriaceae	Desulfosporosinus
PHm2	Betula_core.Carpinus_core	OTU01281	0.617	0.403	0.65316	9.59436e-05	4.2519e-05	2.25649	OTU01281	Bacteria;Myxococcota;Myxococcia;Myxococcales;Myxococcaceae;P3OB-42;uncultured_bacterium;uncultured_bacterium_unclassified;	Bacteria	Myxococcota	Myxococcia	Myxococcales	Myxococcaceae	P3OB-42
PHm2	Betula_core.Carpinus_core	OTU01282	0.356	0.341	0.957865	0.000373928	2.10697e-05	17.7472	OTU01282	Bacteria;Proteobacteria;Alphaproteobacteria;Sphingomonadales;Sphingomonadaceae;Sphingoaurantiacus;uncultured_bacterium;uncultured_bacterium_unclassified;	Bacteria	Proteobacteria	Alphaproteobacteria	Sphingomonadales	Sphingomonadaceae	Sphingoaurantiacus
PHm2	Betula_core.Carpinus_core	OTU01297	0.34	0.196	0.576471	0.000126098	2.47953e-05	5.08558	OTU01297	Bacteria;Proteobacteria;Alphaproteobacteria;Caulobacterales;Caulobacteraceae;uncultured;Phenylobacterium_sp._B6.10-61;Phenylobacterium_sp._B6.10-61_unclassified;	Bacteria	Proteobacteria	Alphaproteobacteria	Caulobacterales	Caulobacteraceae		Phenylobacterium sp. B6.10-61
PHm2	Betula_core.Carpinus_core	OTU01329	0.042	0.042	1	2.44166e-05	3.80554e-05	0.641607	OTU01329	Bacteria;Verrucomicrobiota;Chlamydiae;Chlamydiales;Parachlamydiaceae;Parachlamydiaceae_unclassified;Parachlamydiaceae_unclassified;Parachlamydiaceae_unclassified;	Bacteria	Verrucomicrobiota	Chlamydiae	Chlamydiales	Parachlamydiaceae
PHm2	Betula_core.Carpinus_core	OTU01362	0.191	0.169	0.884817	5.25283e-05	0.000100517	0.52258	OTU01362	Bacteria;Bacteroidota;Bacteroidia;Chitinophagales;Chitinophagaceae;Aurantisolimonas;uncultured_bacterium;uncultured_bacterium_unclassified;	Bacteria	Bacteroidota	Bacteroidia	Chitinophagales	Chitinophagaceae	Aurantisolimonas
PHm2	Betula_core.Carpinus_core	OTU01365	0.361	0.224	0.620499	7.72418e-05	2.86504e-05	2.69601	OTU01365	Bacteria;Proteobacteria;Alphaproteobacteria;Rhizobiales;Beijerinckiaceae;1174-901-12;uncultured_soil_bacterium;uncultured_soil_bacterium_unclassified;	Bacteria	Proteobacteria	Alphaproteobacteria	Rhizobiales	Beijerinckiaceae	1174-901-12
PHm2	Betula_core.Carpinus_core	OTU01379	0.352	0.23	0.653409	8.39087e-05	3.88556e-05	2.1595	OTU01379	Bacteria;Bacteroidota;Bacteroidia;Chitinophagales;Chitinophagaceae;Ferruginibacter;uncultured_Bacteroidetes_bacterium;uncultured_Bacteroidetes_bacterium_unclassified;	Bacteria	Bacteroidota	Bacteroidia	Chitinophagales	Chitinophagaceae	Ferruginibacter
PHm2	Betula_core.Carpinus_core	OTU01404	0.118	0.118	1	5.34162e-05	6.38348e-05	0.836788	OTU01404	Bacteria;Proteobacteria;Gammaproteobacteria;Gammaproteobacteria_unclassified;Gammaproteobacteria_unclassified;Gammaproteobacteria_unclassified;Gammaproteobacteria_unclassified;Gammaproteobacteria_unclassified;	Bacteria	Proteobacteria	Gammaproteobacteria
PHm2	Betula_core.Carpinus_core	OTU01414	0.297	0.2	0.673401	4.7009e-05	2.84395e-05	1.65295	OTU01414	Bacteria;Actinobacteriota;Actinobacteria;Micromonosporales;Micromonosporaceae;Actinoplanes;Actinoplanes_unclassified;Actinoplanes_unclassified;	Bacteria	Actinobacteriota	Actinobacteria	Micromonosporales	Micromonosporaceae	Actinoplanes
PHm2	Betula_core.Carpinus_core	OTU01420	0.092	0.092	1	2.83855e-05	2.65216e-05	1.07028	OTU01420	Bacteria;Proteobacteria;Alphaproteobacteria;Rhizobiales;Xanthobacteraceae;uncultured;uncultured_Bradyrhizobiaceae_bacterium;uncultured_Bradyrhizobiaceae_bacterium_unclassified;	Bacteria	Proteobacteria	Alphaproteobacteria	Rhizobiales	Xanthobacteraceae
PHm2	Betula_core.Carpinus_core	OTU01429	0.268	0.242	0.902985	5.86459e-05	1.28028e-05	4.5807	OTU01429	Bacteria;Verrucomicrobiota;Verrucomicrobiae;Chthoniobacterales;Chthoniobacteraceae;LD29;uncultured_bacterium;uncultured_bacterium_unclassified;	Bacteria	Verrucomicrobiota	Verrucomicrobiae	Chthoniobacterales	Chthoniobacteraceae	LD29
PHm2	Betula_core.Carpinus_core	OTU01458	0.867	0.83	0.957324	0.000345657	1.26931e-05	27.232	OTU01458	Bacteria;Firmicutes;Clostridia;Oscillospirales;Oscillospiraceae;Sporobacter;Sporobacter_unclassified;Sporobacter_unclassified;	Bacteria	Firmicutes	Clostridia	Oscillospirales	Oscillospiraceae	Sporobacter
PHm2	Betula_core.Carpinus_core	OTU01469	0.04	0.04	1	2.53678e-05	2.17554e-05	1.16605	OTU01469	Bacteria;Bacteroidota;Bacteroidia;Chitinophagales;Chitinophagaceae;Edaphobaculum;metagenome;metagenome_unclassified;	Bacteria	Bacteroidota	Bacteroidia	Chitinophagales	Chitinophagaceae	Edaphobaculum
PHm2	Betula_core.Carpinus_core	OTU01492	0.222	0.169	0.761261	4.30401e-05	2.56709e-05	1.67661	OTU01492	Bacteria;Cyanobacteria;Cyanobacteriia;Chloroplast;uncultured_eubacterium_WD215;uncultured_eubacterium_WD215_unclassified;uncultured_eubacterium_WD215_unclassified;uncultured_eubacterium_WD215_unclassified;	Bacteria	Cyanobacteria	Cyanobacteriia	Chloroplast
PHm2	Betula_core.Carpinus_core	OTU01543	0.139	0.139	1	6.34646e-05	2.75244e-05	2.30576	OTU01543	Bacteria;Actinobacteriota;Actinobacteria;Micrococcales;Microbacteriaceae;Microbacteriaceae_unclassified;Microbacteriaceae_unclassified;Microbacteriaceae_unclassified;	Bacteria	Actinobacteriota	Actinobacteria	Micrococcales	Microbacteriaceae
PHm2	Betula_core.Carpinus_core	OTU01573	0.74	0.47	0.635135	0.000101979	6.62275e-05	1.53983	OTU01573	Bacteria;Proteobacteria;Gammaproteobacteria;Burkholderiales;Methylophilaceae;Methylotenera;uncultured_bacterium;uncultured_bacterium_unclassified;	Bacteria	Proteobacteria	Gammaproteobacteria	Burkholderiales	Methylophilaceae	Methylotenera
PHm2	Betula_core.Carpinus_core	OTU01574	0.346	0.302	0.872832	7.21403e-05	1.98558e-05	3.63321	OTU01574	Bacteria;Proteobacteria;Alphaproteobacteria;Paracaedibacterales;Paracaedibacteraceae;Candidatus_Paracaedibacter;Candidatus_Paracaedibacter_unclassified;Candidatus_Paracaedibacter_unclassified;	Bacteria	Proteobacteria	Alphaproteobacteria	Paracaedibacterales	Paracaedibacteraceae	Candidatus Paracaedibacter
PHm2	Betula_core.Carpinus_core	OTU01576	0.11	0.085	0.772727	7.60879e-05	2.00419e-05	3.79645	OTU01576	Bacteria;Proteobacteria;Alphaproteobacteria;Paracaedibacterales;Paracaedibacteraceae;uncultured;uncultured_unclassified;uncultured_unclassified;	Bacteria	Proteobacteria	Alphaproteobacteria	Paracaedibacterales	Paracaedibacteraceae
PHm2	Betula_core.Carpinus_core	OTU01600	0.052	0.052	1	3.02604e-05	2.0496e-06	14.7641	OTU01600	Bacteria;Myxococcota;Myxococcia;Myxococcales;Myxococcaceae;P3OB-42;uncultured_bacterium;uncultured_bacterium_unclassified;	Bacteria	Myxococcota	Myxococcia	Myxococcales	Myxococcaceae	P3OB-42
PHm2	Betula_core.Carpinus_core	OTU01614	0.136	0.074	0.544118	2.7485e-05	4.56762e-05	0.601735	OTU01614	Bacteria;Bacteroidota;Bacteroidia;Cytophagales;Hymenobacteraceae;Hymenobacter;Hymenobacter_unclassified;Hymenobacter_unclassified;	Bacteria	Bacteroidota	Bacteroidia	Cytophagales	Hymenobacteraceae	Hymenobacter
PHm2	Betula_core.Carpinus_core	OTU01618	0.625	0.357	0.5712	8.51564e-05	4.26087e-05	1.99857	OTU01618	Bacteria;Chloroflexi;Chloroflexia;Thermomicrobiales;JG30-KF-CM45;uncultured_bacterium;uncultured_bacterium_unclassified;uncultured_bacterium_unclassified;	Bacteria	Chloroflexi	Chloroflexia	Thermomicrobiales	JG30-KF-CM45
PHm2	Betula_core.Carpinus_core	OTU01658	0.869	0.869	1	0.00028786	2.51598e-06	114.413	OTU01658	Bacteria;Verrucomicrobiota;Verrucomicrobiae;Methylacidiphilales;Methylacidiphilaceae;uncultured;uncultured_bacterium;uncultured_bacterium_unclassified;	Bacteria	Verrucomicrobiota	Verrucomicrobiae	Methylacidiphilales	Methylacidiphilaceae
PHm2	Betula_core.Carpinus_core	OTU01708	0.231	0.179	0.774892	5.85952e-05	2.61237e-05	2.24299	OTU01708	Bacteria;Actinobacteriota;Thermoleophilia;Gaiellales;uncultured;uncultured_unclassified;uncultured_unclassified;uncultured_unclassified;	Bacteria	Actinobacteriota	Thermoleophilia	Gaiellales
PHm2	Betula_core.Carpinus_core	OTU01719	0.188	0.113	0.601064	3.50833e-05	2.05153e-05	1.7101	OTU01719	Bacteria;Proteobacteria;Alphaproteobacteria;Micavibrionales;Micavibrionaceae;uncultured;uncultured_Alphaproteobacteria_bacterium;uncultured_Alphaproteobacteria_bacterium_unclassified;	Bacteria	Proteobacteria	Alphaproteobacteria	Micavibrionales	Micavibrionaceae
PHm2	Betula_core.Carpinus_core	OTU01751	0.443	0.388	0.875847	9.09496e-05	2.23733e-05	4.0651	OTU01751	Bacteria;Armatimonadota;Armatimonadia;Armatimonadales;uncultured_bacterium;uncultured_bacterium_unclassified;uncultured_bacterium_unclassified;uncultured_bacterium_unclassified;	Bacteria	Armatimonadota	Armatimonadia	Armatimonadales
PHm2	Betula_core.Carpinus_core	OTU01764	0.176	0.142	0.806818	4.79327e-05	3.46013e-05	1.38528	OTU01764	Bacteria;Acidobacteriota;Acidobacteriae;Acidobacteriales;Acidobacteriaceae_(Subgroup_1);Granulicella;uncultured_Acidobacteria_bacterium;uncultured_Acidobacteria_bacterium_unclassified;	Bacteria	Acidobacteriota	Acidobacteriae	Acidobacteriales	Acidobacteriaceae (Subgroup 1)	Granulicella
PHm2	Betula_core.Carpinus_core	OTU01786	0.189	0.189	1	0.000147423	2.53496e-05	5.81562	OTU01786	Bacteria;Proteobacteria;Alphaproteobacteria;Sphingomonadales;Sphingomonadaceae;Sphingomonas;Sphingomonas_polyaromaticivorans;Sphingomonas_polyaromaticivorans_unclassified;	Bacteria	Proteobacteria	Alphaproteobacteria	Sphingomonadales	Sphingomonadaceae	Sphingomonas	Sphingomonas polyaromaticivorans
PHm2	Betula_core.Carpinus_core	OTU01822	0.562	0.309	0.549822	0.000111374	3.50253e-05	3.17982	OTU01822	Bacteria;Actinobacteriota;Actinobacteria;Micrococcales;Micrococcaceae;Micrococcus;Micrococcus_luteus;Micrococcus_luteus_unclassified;	Bacteria	Actinobacteriota	Actinobacteria	Micrococcales	Micrococcaceae	Micrococcus	Micrococcus luteus
PHm2	Betula_core.Carpinus_core	OTU01829	0.048	0.048	1	2.4819e-05	0	Inf	OTU01829	Bacteria;Firmicutes;Clostridia;Oscillospirales;Oscillospirales_unclassified;Oscillospirales_unclassified;Oscillospirales_unclassified;Oscillospirales_unclassified;	Bacteria	Firmicutes	Clostridia	Oscillospirales
PHm2	Betula_core.Carpinus_core	OTU01883	0.07	0.07	1	2.83855e-05	1.53648e-05	1.84744	OTU01883	Bacteria;Actinobacteriota;Thermoleophilia;Solirubrobacterales;Solirubrobacteraceae;Conexibacter;Conexibacter_unclassified;Conexibacter_unclassified;	Bacteria	Actinobacteriota	Thermoleophilia	Solirubrobacterales	Solirubrobacteraceae	Conexibacter
PHm2	Betula_core.Carpinus_core	OTU01893	0.223	0.174	0.780269	9.44079e-05	1.9305e-05	4.89033	OTU01893	Bacteria;Myxococcota;Polyangia;Polyangiales;Polyangiaceae;Pajaroellobacter;uncultured_bacterium;uncultured_bacterium_unclassified;	Bacteria	Myxococcota	Polyangia	Polyangiales	Polyangiaceae	Pajaroellobacter
PHm2	Betula_core.Carpinus_core	OTU01908	0.026	0.026	1	1.57817e-05	3.19332e-05	0.494209	OTU01908	Bacteria;Proteobacteria;Alphaproteobacteria;Rhizobiales;Beijerinckiaceae;Beijerinckiaceae_unclassified;Beijerinckiaceae_unclassified;Beijerinckiaceae_unclassified;	Bacteria	Proteobacteria	Alphaproteobacteria	Rhizobiales	Beijerinckiaceae
PHm2	Betula_core.Carpinus_core	OTU01909	0.37	0.174	0.47027	4.30401e-05	3.97228e-05	1.08351	OTU01909	Bacteria;Actinobacteriota;Actinobacteria;Corynebacteriales;Nocardiaceae;Gordonia;Gordonia_terrae;Gordonia_terrae_unclassified;	Bacteria	Actinobacteriota	Actinobacteria	Corynebacteriales	Nocardiaceae	Gordonia	Gordonia terrae
PHm2	Betula_core.Carpinus_core	OTU01922	0.14	0.077	0.55	0.000102543	3.04385e-05	3.36887	OTU01922	Bacteria;Acidobacteriota;Acidobacteriae;Acidobacteriales;Acidobacteriaceae_(Subgroup_1);Acidicapsa;uncultured_bacterium;uncultured_bacterium_unclassified;	Bacteria	Acidobacteriota	Acidobacteriae	Acidobacteriales	Acidobacteriaceae (Subgroup 1)	Acidicapsa
PHm2	Betula_core.Carpinus_core	OTU01924	0.122	0.081	0.663934	3.81707e-05	1.54122e-05	2.47665	OTU01924	Bacteria;Proteobacteria;Alphaproteobacteria;Sphingomonadales;Sphingomonadaceae;Sphingobium;Sphingobium_unclassified;Sphingobium_unclassified;	Bacteria	Proteobacteria	Alphaproteobacteria	Sphingomonadales	Sphingomonadaceae	Sphingobium
PHm2	Betula_core.Carpinus_core	OTU01961	0.282	0.121	0.429078	4.48918e-05	2.08765e-05	2.15035	OTU01961	Bacteria;Proteobacteria;Alphaproteobacteria;Caulobacterales;Caulobacteraceae;Brevundimonas;Brevundimonas_alba;Brevundimonas_alba_unclassified;	Bacteria	Proteobacteria	Alphaproteobacteria	Caulobacterales	Caulobacteraceae	Brevundimonas	Brevundimonas alba
PHm2	Betula_core.Carpinus_core	OTU01974	0.22	0.22	1	5.6224e-05	6.01557e-06	9.34642	OTU01974	Bacteria;Firmicutes;Negativicutes;Veillonellales-Selenomonadales;Sporomusaceae;Dendrosporobacter;uncultured_Veillonellaceae_bacterium;uncultured_Veillonellaceae_bacterium_unclassified;	Bacteria	Firmicutes	Negativicutes	Veillonellales-Selenomonadales	Sporomusaceae	Dendrosporobacter
PHm2	Betula_core.Carpinus_core	OTU02018	0.322	0.293	0.909938	0.000117	4.72508e-06	24.7615	OTU02018	Bacteria;Proteobacteria;Alphaproteobacteria;Acetobacterales;Acetobacteraceae;Acidisoma;Acidisoma_tundrae;Acidisoma_tundrae_unclassified;	Bacteria	Proteobacteria	Alphaproteobacteria	Acetobacterales	Acetobacteraceae	Acidisoma	Acidisoma tundrae
PHm2	Betula_core.Carpinus_core	OTU02024	0.431	0.397	0.921114	8.91717e-05	2.17701e-05	4.09606	OTU02024	Bacteria;Armatimonadota;Armatimonadia;Armatimonadales;Armatimonadales_unclassified;Armatimonadales_unclassified;Armatimonadales_unclassified;Armatimonadales_unclassified;	Bacteria	Armatimonadota	Armatimonadia	Armatimonadales
PHm2	Betula_core.Carpinus_core	OTU02048	0.126	0.074	0.587302	2.92704e-05	2.59962e-05	1.12595	OTU02048	Bacteria;Planctomycetota;Planctomycetes;Isosphaerales;Isosphaeraceae;Singulisphaera;Singulisphaera_unclassified;Singulisphaera_unclassified;	Bacteria	Planctomycetota	Planctomycetes	Isosphaerales	Isosphaeraceae	Singulisphaera
PHm2	Betula_core.Carpinus_core	OTU02058	0.112	0.083	0.741071	3.20172e-05	1.91551e-05	1.67147	OTU02058	Bacteria;Actinobacteriota;Thermoleophilia;Solirubrobacterales;Solirubrobacteraceae;Conexibacter;Conexibacter_unclassified;Conexibacter_unclassified;	Bacteria	Actinobacteriota	Thermoleophilia	Solirubrobacterales	Solirubrobacteraceae	Conexibacter
PHm2	Betula_core.Carpinus_core	OTU02060	0.299	0.299	1	0.000246076	2.59381e-06	94.8705	OTU02060	Bacteria;Proteobacteria;Alphaproteobacteria;Sphingomonadales;Sphingomonadaceae;Sphingomonas;Sphingomonas_sp._M60-VN10-2W;Sphingomonas_sp._M60-VN10-2W_unclassified;	Bacteria	Proteobacteria	Alphaproteobacteria	Sphingomonadales	Sphingomonadaceae	Sphingomonas	Sphingomonas sp. M60-VN10-2W
PHm2	Betula_core.Carpinus_core	OTU02136	0.17	0.17	1	0.000318559	0	Inf	OTU02136	Bacteria;Firmicutes;Clostridia;Oscillospirales;Ethanoligenenaceae;Incertae_Sedis;Incertae_Sedis_unclassified;Incertae_Sedis_unclassified;	Bacteria	Firmicutes	Clostridia	Oscillospirales	Ethanoligenenaceae	Incertae Sedis
PHm2	Betula_core.Carpinus_core	OTU02207	0.035	0.035	1	1.86235e-05	1.19251e-05	1.5617	OTU02207	Bacteria;Acidobacteriota;Acidobacteriae;Acidobacteriales;Acidobacteriaceae_(Subgroup_1);Granulicella;Granulicella_unclassified;Granulicella_unclassified;	Bacteria	Acidobacteriota	Acidobacteriae	Acidobacteriales	Acidobacteriaceae (Subgroup 1)	Granulicella
PHm2	Betula_core.Carpinus_core	OTU02223	0.71	0.709	0.998592	0.000187789	4.55341e-06	41.2414	OTU02223	Bacteria;Firmicutes;Clostridia;Oscillospirales;Ruminococcaceae;Ruminococcaceae_unclassified;Ruminococcaceae_unclassified;Ruminococcaceae_unclassified;	Bacteria	Firmicutes	Clostridia	Oscillospirales	Ruminococcaceae
PHm2	Betula_core.Carpinus_core	OTU02237	0.133	0.133	1	0.000102885	1.99699e-05	5.15199	OTU02237	Bacteria;Bacteroidota;Bacteroidia;Flavobacteriales;Weeksellaceae;Chryseobacterium;uncultured_Chryseobacterium_sp.;uncultured_Chryseobacterium_sp._unclassified;	Bacteria	Bacteroidota	Bacteroidia	Flavobacteriales	Weeksellaceae	Chryseobacterium
PHm2	Betula_core.Carpinus_core	OTU02253	0.032	0.032	1	1.86235e-05	1.95657e-05	0.951842	OTU02253	Bacteria;Myxococcota;Polyangia;Blfdi19;Blfdi19_unclassified;Blfdi19_unclassified;Blfdi19_unclassified;Blfdi19_unclassified;	Bacteria	Myxococcota	Polyangia	Blfdi19
PHm2	Betula_core.Carpinus_core	OTU02269	0.222	0.148	0.666667	5.40694e-05	2.08096e-05	2.59829	OTU02269	Bacteria;Bacteroidota;Bacteroidia;Cytophagales;Hymenobacteraceae;Hymenobacter;Hymenobacter_sp._PAMC_26628;Hymenobacter_sp._PAMC_26628_unclassified;	Bacteria	Bacteroidota	Bacteroidia	Cytophagales	Hymenobacteraceae	Hymenobacter	Hymenobacter sp. PAMC 26628
PHm2	Betula_core.Carpinus_core	OTU02324	0.12	0.12	1	6.29922e-05	1.16131e-05	5.42425	OTU02324	Bacteria;Planctomycetota;Phycisphaerae;Tepidisphaerales;WD2101_soil_group;uncultured_bacterium;uncultured_bacterium_unclassified;uncultured_bacterium_unclassified;	Bacteria	Planctomycetota	Phycisphaerae	Tepidisphaerales	WD2101 soil group
PHm2	Betula_core.Carpinus_core	OTU02398	0.158	0.158	1	4.21395e-05	1.27215e-05	3.31246	OTU02398	Bacteria;Bacteroidota;Bacteroidia;Cytophagales;Spirosomaceae;Spirosoma;uncultured_bacterium;uncultured_bacterium_unclassified;	Bacteria	Bacteroidota	Bacteroidia	Cytophagales	Spirosomaceae	Spirosoma
PHm2	Betula_core.Carpinus_core	OTU02427	0.527	0.527	1	9.95715e-05	9.4972e-06	10.4843	OTU02427	Bacteria;Firmicutes;Clostridia;Christensenellales;Christensenellaceae;uncultured;uncultured_unclassified;uncultured_unclassified;	Bacteria	Firmicutes	Clostridia	Christensenellales	Christensenellaceae
PHm2	Betula_core.Carpinus_core	OTU02485	0.036	0.036	1	2.4819e-05	7.20111e-06	3.44656	OTU02485	Bacteria;Bacteroidota;Bacteroidia;Cytophagales;Cytophagaceae;Cytophaga;metagenome;metagenome_unclassified;	Bacteria	Bacteroidota	Bacteroidia	Cytophagales	Cytophagaceae	Cytophaga
PHm2	Betula_core.Carpinus_core	OTU02486	0.111	0.074	0.666667	6.69437e-05	1.5766e-05	4.24609	OTU02486	Bacteria;Acidobacteriota;Acidobacteriae;Acidobacteriales;Acidobacteriaceae_(Subgroup_1);Terriglobus;uncultured_bacterium;uncultured_bacterium_unclassified;	Bacteria	Acidobacteriota	Acidobacteriae	Acidobacteriales	Acidobacteriaceae (Subgroup 1)	Terriglobus
PHm2	Betula_core.Carpinus_core	OTU02489	0.041	0.041	1	1.86235e-05	1.44977e-05	1.28458	OTU02489	Bacteria;Acidobacteriota;Acidobacteriae;Acidobacteriales;Acidobacteriaceae_(Subgroup_1);Bryocella;uncultured_bacterium;uncultured_bacterium_unclassified;	Bacteria	Acidobacteriota	Acidobacteriae	Acidobacteriales	Acidobacteriaceae (Subgroup 1)	Bryocella
PHm2	Betula_core.Carpinus_core	OTU02491	0.06	0.06	1	2.25261e-05	4.06921e-06	5.53573	OTU02491	Bacteria;Verrucomicrobiota;Verrucomicrobiae;Methylacidiphilales;Methylacidiphilaceae;uncultured;uncultured_bacterium;uncultured_bacterium_unclassified;	Bacteria	Verrucomicrobiota	Verrucomicrobiae	Methylacidiphilales	Methylacidiphilaceae
PHm2	Betula_core.Carpinus_core	OTU02616	0.147	0.147	1	4.18276e-05	4.42199e-06	9.459	OTU02616	Bacteria;Acidobacteriota;Acidobacteriae;Acidobacteriales;Acidobacteriaceae_(Subgroup_1);Granulicella;Granulicella_unclassified;Granulicella_unclassified;	Bacteria	Acidobacteriota	Acidobacteriae	Acidobacteriales	Acidobacteriaceae (Subgroup 1)	Granulicella
PHm2	Betula_core.Carpinus_core	OTU02634	0.184	0.135	0.733696	9.40557e-05	1.41343e-05	6.65443	OTU02634	Bacteria;Acidobacteriota;Acidobacteriae;Acidobacteriales;Acidobacteriaceae_(Subgroup_1);uncultured_bacterium;uncultured_bacterium_unclassified;uncultured_bacterium_unclassified;	Bacteria	Acidobacteriota	Acidobacteriae	Acidobacteriales	Acidobacteriaceae (Subgroup 1)
PHm2	Betula_core.Carpinus_core	OTU02636	0.293	0.293	1	6.47319e-05	7.25963e-06	8.91669	OTU02636	Bacteria;Verrucomicrobiota;Verrucomicrobiae;Chthoniobacterales;Chthoniobacteraceae;LD29;uncultured_bacterium;uncultured_bacterium_unclassified;	Bacteria	Verrucomicrobiota	Verrucomicrobiae	Chthoniobacterales	Chthoniobacteraceae	LD29
PHm2	Betula_core.Carpinus_core	OTU02643	0.057	0.057	1	1.86235e-05	5.85642e-06	3.18001	OTU02643	Bacteria;Proteobacteria;Alphaproteobacteria;Rhizobiales;Beijerinckiaceae;Roseiarcus;uncultured_Alphaproteobacteria_bacterium;uncultured_Alphaproteobacteria_bacterium_unclassified;	Bacteria	Proteobacteria	Alphaproteobacteria	Rhizobiales	Beijerinckiaceae	Roseiarcus
PHm2	Betula_core.Carpinus_core	OTU02669	0.189	0.17	0.899471	4.79327e-05	5.68899e-06	8.42551	OTU02669	Bacteria;Proteobacteria;Alphaproteobacteria;Sphingomonadales;Sphingomonadaceae;Sphingomonas;Sphingomonas_unclassified;Sphingomonas_unclassified;	Bacteria	Proteobacteria	Alphaproteobacteria	Sphingomonadales	Sphingomonadaceae	Sphingomonas
PHm2	Betula_core.Carpinus_core	OTU02692	0.088	0.071	0.806818	3.41786e-05	8.44874e-06	4.04541	OTU02692	Bacteria;Planctomycetota;Planctomycetes;Isosphaerales;Isosphaeraceae;Tundrisphaera;Tundrisphaera_unclassified;Tundrisphaera_unclassified;	Bacteria	Planctomycetota	Planctomycetes	Isosphaerales	Isosphaeraceae	Tundrisphaera
PHm2	Betula_core.Carpinus_core	OTU02694	0.084	0.084	1	6.11703e-05	8.10005e-06	7.55184	OTU02694	Bacteria;Proteobacteria;Alphaproteobacteria;Rhizobiales;Beijerinckiaceae;Beijerinckiaceae_unclassified;Beijerinckiaceae_unclassified;Beijerinckiaceae_unclassified;	Bacteria	Proteobacteria	Alphaproteobacteria	Rhizobiales	Beijerinckiaceae
PHm2	Betula_core.Carpinus_core	OTU02711	0.17	0.135	0.794118	4.62377e-05	1.53597e-05	3.01032	OTU02711	Bacteria;Proteobacteria;Alphaproteobacteria;Rhizobiales;Rhizobiaceae;Mesorhizobium;Mesorhizobium_unclassified;Mesorhizobium_unclassified;	Bacteria	Proteobacteria	Alphaproteobacteria	Rhizobiales	Rhizobiaceae	Mesorhizobium
PHm2	Betula_core.Carpinus_core	OTU02762	0.15	0.15	1	4.79327e-05	1.14804e-05	4.17518	OTU02762	Bacteria;Armatimonadota;Armatimonadia;Armatimonadales;uncultured_bacterium;uncultured_bacterium_unclassified;uncultured_bacterium_unclassified;uncultured_bacterium_unclassified;	Bacteria	Armatimonadota	Armatimonadia	Armatimonadales
PHm2	Betula_core.Carpinus_core	OTU02773	0.086	0.071	0.825581	4.0923e-05	5.66869e-06	7.21912	OTU02773	Bacteria;Actinobacteriota;Actinobacteria;Propionibacteriales;Nocardioidaceae;Nocardioides;Nocardioides_unclassified;Nocardioides_unclassified;	Bacteria	Actinobacteriota	Actinobacteria	Propionibacteriales	Nocardioidaceae	Nocardioides
PHm2	Betula_core.Carpinus_core	OTU02792	0.016	0.016	1	1.57817e-05	2.35938e-05	0.668892	OTU02792	Bacteria;Armatimonadota;Fimbriimonadia;Fimbriimonadales;Fimbriimonadaceae;uncultured_Armatimonadetes_bacterium;uncultured_Armatimonadetes_bacterium_unclassified;uncultured_Armatimonadetes_bacterium_unclassified;	Bacteria	Armatimonadota	Fimbriimonadia	Fimbriimonadales	Fimbriimonadaceae
PHm2	Betula_core.Carpinus_core	OTU02796	0.166	0.166	1	4.61084e-05	1.86437e-06	24.7314	OTU02796	Bacteria;Myxococcota;Myxococcia;Myxococcales;Myxococcaceae;P3OB-42;P3OB-42_unclassified;P3OB-42_unclassified;	Bacteria	Myxococcota	Myxococcia	Myxococcales	Myxococcaceae	P3OB-42
PHm2	Betula_core.Carpinus_core	OTU02817	0.158	0.158	1	8.35228e-05	2.62781e-06	31.7842	OTU02817	Bacteria;Proteobacteria;Gammaproteobacteria;Enterobacterales;Pectobacteriaceae;uncultured;uncultured_bacterium;uncultured_bacterium_unclassified;	Bacteria	Proteobacteria	Gammaproteobacteria	Enterobacterales	Pectobacteriaceae
PHm2	Betula_core.Carpinus_core	OTU02865	0.29	0.29	1	0.000166943	0	Inf	OTU02865	Bacteria;Firmicutes;Clostridia;Oscillospirales;Ruminococcaceae;Caproiciproducens;Caproiciproducens_unclassified;Caproiciproducens_unclassified;	Bacteria	Firmicutes	Clostridia	Oscillospirales	Ruminococcaceae	Caproiciproducens
PHm2	Betula_core.Carpinus_core	OTU02906	0.226	0.148	0.654867	3.7247e-05	5.18821e-06	7.17916	OTU02906	Bacteria;Verrucomicrobiota;Verrucomicrobiae;Chthoniobacterales;Chthoniobacteraceae;Chthoniobacter;Chthoniobacter_unclassified;Chthoniobacter_unclassified;	Bacteria	Verrucomicrobiota	Verrucomicrobiae	Chthoniobacterales	Chthoniobacteraceae	Chthoniobacter
PHm2	Betula_core.Carpinus_core	OTU02943	0.048	0.048	1	2.35161e-05	6.99042e-06	3.36404	OTU02943	Bacteria;Proteobacteria;Alphaproteobacteria;Sphingomonadales;Sphingomonadaceae;Sphingomonas;uncultured_bacterium;uncultured_bacterium_unclassified;	Bacteria	Proteobacteria	Alphaproteobacteria	Sphingomonadales	Sphingomonadaceae	Sphingomonas
PHm2	Betula_core.Carpinus_core	OTU02968	0.075	0.075	1	3.81707e-05	0	Inf	OTU02968	Bacteria;Proteobacteria;Gammaproteobacteria;Xanthomonadales;Rhodanobacteraceae;Rhodanobacteraceae_unclassified;Rhodanobacteraceae_unclassified;Rhodanobacteraceae_unclassified;	Bacteria	Proteobacteria	Gammaproteobacteria	Xanthomonadales	Rhodanobacteraceae
PHm2	Betula_core.Carpinus_core	OTU02985	0.153	0.153	1	0.000138605	0	Inf	OTU02985	Bacteria;Firmicutes;Clostridia;Oscillospirales;Ruminococcaceae;Ruminococcaceae_unclassified;Ruminococcaceae_unclassified;Ruminococcaceae_unclassified;	Bacteria	Firmicutes	Clostridia	Oscillospirales	Ruminococcaceae
PHm2	Betula_core.Carpinus_core	OTU03122	0.318	0.318	1	8.3963e-05	1.04071e-05	8.06783	OTU03122	Bacteria;Myxococcota;Polyangia;Polyangiales;Phaselicystidaceae;Phaselicystis;metagenome;metagenome_unclassified;	Bacteria	Myxococcota	Polyangia	Polyangiales	Phaselicystidaceae	Phaselicystis
PHm2	Betula_core.Carpinus_core	OTU03242	0.036	0.036	1	1.86235e-05	5.59984e-06	3.32572	OTU03242	Bacteria;Acidobacteriota;Thermoanaerobaculia;Thermoanaerobaculales;Thermoanaerobaculaceae;Subgroup_10;uncultured_soil_bacterium;uncultured_soil_bacterium_unclassified;	Bacteria	Acidobacteriota	Thermoanaerobaculia	Thermoanaerobaculales	Thermoanaerobaculaceae	Subgroup 10
PHm2	Betula_core.Carpinus_core	OTU03341	0.097	0.077	0.793814	2.83855e-05	9.16175e-06	3.09826	OTU03341	Bacteria;Planctomycetota;Phycisphaerae;Tepidisphaerales;WD2101_soil_group;WD2101_soil_group_unclassified;WD2101_soil_group_unclassified;WD2101_soil_group_unclassified;	Bacteria	Planctomycetota	Phycisphaerae	Tepidisphaerales	WD2101 soil group
PHm2	Betula_core.Carpinus_core	OTU03412	0.175	0.175	1	4.5506e-05	8.67958e-07	52.4288	OTU03412	Bacteria;Bacteroidota;Bacteroidia;Chitinophagales;37-13;37-13_unclassified;37-13_unclassified;37-13_unclassified;	Bacteria	Bacteroidota	Bacteroidia	Chitinophagales	37-13
PHm2	Betula_core.Carpinus_core	OTU03423	0.037	0.037	1	2.35161e-05	1.39291e-06	16.8827	OTU03423	Bacteria;Planctomycetota;Planctomycetes;Isosphaerales;Isosphaeraceae;Tundrisphaera;uncultured_bacterium;uncultured_bacterium_unclassified;	Bacteria	Planctomycetota	Planctomycetes	Isosphaerales	Isosphaeraceae	Tundrisphaera
PHm2	Betula_core.Carpinus_core	OTU03436	0.109	0.109	1	3.81475e-05	1.61042e-05	2.36879	OTU03436	Bacteria;Bacteroidota;Bacteroidia;Cytophagales;Hymenobacteraceae;Pontibacter;uncultured_Pontibacter_sp.;uncultured_Pontibacter_sp._unclassified;	Bacteria	Bacteroidota	Bacteroidia	Cytophagales	Hymenobacteraceae	Pontibacter
PHm2	Betula_core.Carpinus_core	OTU03901	0.069	0.069	1	3.81707e-05	3.18291e-06	11.9924	OTU03901	Bacteria;Verrucomicrobiota;Verrucomicrobiae;Methylacidiphilales;Methylacidiphilaceae;uncultured;Verrucomicrobium_sp._GAS474;Verrucomicrobium_sp._GAS474_unclassified;	Bacteria	Verrucomicrobiota	Verrucomicrobiae	Methylacidiphilales	Methylacidiphilaceae		Verrucomicrobium sp. GAS474
PHm2	Betula_core.Carpinus_core	OTU03913	0.041	0.041	1	2.76608e-05	1.73998e-06	15.8972	OTU03913	Bacteria;Proteobacteria;Alphaproteobacteria;Sphingomonadales;Sphingomonadaceae;Ellin6055;metagenome;metagenome_unclassified;	Bacteria	Proteobacteria	Alphaproteobacteria	Sphingomonadales	Sphingomonadaceae	Ellin6055
PHm2	Betula_core.Carpinus_core	OTU03915	0.079	0.079	1	4.092e-05	5.09658e-06	8.02891	OTU03915	Bacteria;Firmicutes;Clostridia;Eubacteriales;Anaerofustaceae;Anaerofustis;uncultured_low_G+C_Gram-positive_bacterium;uncultured_low_G+C_Gram-positive_bacterium_unclassified;	Bacteria	Firmicutes	Clostridia	Eubacteriales	Anaerofustaceae	Anaerofustis
PHm2	Betula_core.Carpinus_core	OTU04019	0.424	0.424	1	8.54944e-05	0	Inf	OTU04019	Bacteria;Bacteroidota;Bacteroidia;Bacteroidia_unclassified;Bacteroidia_unclassified;Bacteroidia_unclassified;Bacteroidia_unclassified;Bacteroidia_unclassified;	Bacteria	Bacteroidota	Bacteroidia
PHm2	Betula_core.Carpinus_core	OTU04044	0.08	0.08	1	3.41756e-05	1.72585e-06	19.8022	OTU04044	Bacteria;Verrucomicrobiota;Verrucomicrobiae;Methylacidiphilales;Methylacidiphilaceae;uncultured;uncultured_bacterium;uncultured_bacterium_unclassified;	Bacteria	Verrucomicrobiota	Verrucomicrobiae	Methylacidiphilales	Methylacidiphilaceae
PHm2	Betula_core.Carpinus_core	OTU04220	0.067	0.067	1	6.34848e-05	2.67787e-06	23.7072	OTU04220	Bacteria;Actinobacteriota;Actinobacteria;Micrococcales;Cellulomonadaceae;Cellulomonas;uncultured_actinobacterium;uncultured_actinobacterium_unclassified;	Bacteria	Actinobacteriota	Actinobacteria	Micrococcales	Cellulomonadaceae	Cellulomonas
PHm2	Betula_core.Carpinus_core	OTU04292	0.052	0.052	1	2.35161e-05	3.36341e-06	6.99174	OTU04292	Bacteria;Acidobacteriota;Acidobacteriae;Acidobacteriales;Acidobacteriaceae_(Subgroup_1);Terriglobus;uncultured_bacterium;uncultured_bacterium_unclassified;	Bacteria	Acidobacteriota	Acidobacteriae	Acidobacteriales	Acidobacteriaceae (Subgroup 1)	Terriglobus
PHm2	Betula_core.Carpinus_core	OTU04506	0.044	0.044	1	3.70048e-05	5.12117e-06	7.22585	OTU04506	Bacteria;Proteobacteria;Alphaproteobacteria;Azospirillales;Inquilinaceae;Inquilinus;uncultured_eubacterium_WD278;uncultured_eubacterium_WD278_unclassified;	Bacteria	Proteobacteria	Alphaproteobacteria	Azospirillales	Inquilinaceae	Inquilinus
PHm2	Betula_core.Carpinus_core	OTU04607	0.147	0.147	1	3.7247e-05	0	Inf	OTU04607	Bacteria;Bacteroidota;Bacteroidia;Cytophagales;Hymenobacteraceae;Hymenobacter;uncultured_bacterium;uncultured_bacterium_unclassified;	Bacteria	Bacteroidota	Bacteroidia	Cytophagales	Hymenobacteraceae	Hymenobacter
PHm2	Betula_core.Carpinus_core	OTU04698	0.073	0.073	1	3.60148e-05	9.30756e-07	38.6941	OTU04698	Bacteria;Proteobacteria;Gammaproteobacteria;Burkholderiales;Gallionellaceae;Candidatus_Nitrotoga;uncultured_bacterium;uncultured_bacterium_unclassified;	Bacteria	Proteobacteria	Gammaproteobacteria	Burkholderiales	Gallionellaceae	Candidatus Nitrotoga
PHm2	Betula_core.Carpinus_core	OTU04723	0.093	0.077	0.827957	2.7485e-05	5.93134e-06	4.63385	OTU04723	Bacteria;Proteobacteria;Gammaproteobacteria;Burkholderiales;Comamonadaceae;Comamonadaceae_unclassified;Comamonadaceae_unclassified;Comamonadaceae_unclassified;	Bacteria	Proteobacteria	Gammaproteobacteria	Burkholderiales	Comamonadaceae
PHm2	Betula_core.Carpinus_core	OTU05825	0.018	0.018	1	1.57817e-05	1.80392e-06	8.74855	OTU05825	Bacteria;Proteobacteria;Alphaproteobacteria;Rhizobiales;Rhizobiales_unclassified;Rhizobiales_unclassified;Rhizobiales_unclassified;Rhizobiales_unclassified;	Bacteria	Proteobacteria	Alphaproteobacteria	Rhizobiales
PHm2	Betula_core.Carpinus_core	OTU06042	0.04	0.04	1	2.35161e-05	2.34278e-06	10.0377	OTU06042	Bacteria;Proteobacteria;Alphaproteobacteria;Acetobacterales;Acetobacteraceae;Acidisoma;Acidisoma_unclassified;Acidisoma_unclassified;	Bacteria	Proteobacteria	Alphaproteobacteria	Acetobacterales	Acetobacteraceae	Acidisoma
PHm2	Betula_core.Carpinus_core	OTU06281	0.045	0.045	1	2.44166e-05	0	Inf	OTU06281	Bacteria;Verrucomicrobiota;Verrucomicrobiae;Verrucomicrobiales;Rubritaleaceae;Luteolibacter;uncultured_Verrucomicrobia_bacterium;uncultured_Verrucomicrobia_bacterium_unclassified;	Bacteria	Verrucomicrobiota	Verrucomicrobiae	Verrucomicrobiales	Rubritaleaceae	Luteolibacter
PHm2	Betula_core.Carpinus_core	OTU06347	0.018	0.018	1	1.57817e-05	0	Inf	OTU06347	Bacteria;Firmicutes;Clostridia;Oscillospirales;Ruminococcaceae;Caproiciproducens;uncultured_bacterium;uncultured_bacterium_unclassified;	Bacteria	Firmicutes	Clostridia	Oscillospirales	Ruminococcaceae	Caproiciproducens
PHm2	Betula_core.Carpinus_core	OTU06466	0.014	0.014	1	1.39425e-05	8.38019e-07	16.6375	OTU06466	Bacteria;Firmicutes;Clostridia;Oscillospirales;Ethanoligenenaceae;Incertae_Sedis;uncultured_bacterium;uncultured_bacterium_unclassified;	Bacteria	Firmicutes	Clostridia	Oscillospirales	Ethanoligenenaceae	Incertae Sedis
PHm2	Betula_core.Carpinus_core	OTU07043	0.046	0.046	1	1.86235e-05	4.65788e-06	3.99827	OTU07043	Bacteria;Bdellovibrionota;Bdellovibrionia;Bdellovibrionales;Bdellovibrionaceae;Bdellovibrio;uncultured_bacterium;uncultured_bacterium_unclassified;	Bacteria	Bdellovibrionota	Bdellovibrionia	Bdellovibrionales	Bdellovibrionaceae	Bdellovibrio
PHm3	Fraxinus_core	OTU00026	1	0.874	0.874	0.112709	0.00797565	14.1317	OTU00026	Bacteria;Actinobacteriota;Actinobacteria;Micrococcales;Cellulomonadaceae;Cellulomonas;Cellulomonas_unclassified;Cellulomonas_unclassified;	Bacteria	Actinobacteriota	Actinobacteria	Micrococcales	Cellulomonadaceae	Cellulomonas
PHm3	Fraxinus_core	OTU00100	1	0.71	0.71	0.00276214	0.00118564	2.32966	OTU00100	Bacteria;Actinobacteriota;Actinobacteria;Micromonosporales;Micromonosporaceae;Actinoplanes;Actinoplanes_unclassified;Actinoplanes_unclassified;	Bacteria	Actinobacteriota	Actinobacteria	Micromonosporales	Micromonosporaceae	Actinoplanes
PHm3	Fraxinus_core	OTU00105	0.509	0.312	0.612967	0.045412	0.000597895	75.9532	OTU00105	Bacteria;Actinobacteriota;Actinobacteria;Micrococcales;Promicromonosporaceae;Promicromonospora;Promicromonospora_unclassified;Promicromonospora_unclassified;	Bacteria	Actinobacteriota	Actinobacteria	Micrococcales	Promicromonosporaceae	Promicromonospora
PHm3	Fraxinus_core	OTU00133	1	1	1	0.0121971	0.000317086	38.4661	OTU00133	Bacteria;Proteobacteria;Gammaproteobacteria;Xanthomonadales;Xanthomonadaceae;Pseudoxanthomonas;uncultured_bacterium;uncultured_bacterium_unclassified;	Bacteria	Proteobacteria	Gammaproteobacteria	Xanthomonadales	Xanthomonadaceae	Pseudoxanthomonas
PHm3	Fraxinus_core	OTU00175	1	0.801	0.801	0.000969187	0.000391433	2.476	OTU00175	Bacteria;Proteobacteria;Alphaproteobacteria;Sphingomonadales;Sphingomonadaceae;Ellin6055;uncultured_bacterium;uncultured_bacterium_unclassified;	Bacteria	Proteobacteria	Alphaproteobacteria	Sphingomonadales	Sphingomonadaceae	Ellin6055
PHm3	Fraxinus_core	OTU00193	1	0.601	0.601	0.00185217	0.000825267	2.24432	OTU00193	Bacteria;Proteobacteria;Alphaproteobacteria;Rhizobiales;Devosiaceae;Devosia;metagenome;metagenome_unclassified;	Bacteria	Proteobacteria	Alphaproteobacteria	Rhizobiales	Devosiaceae	Devosia
PHm3	Fraxinus_core	OTU00239	1	0.395	0.395	0.000694947	0.000271656	2.55819	OTU00239	Bacteria;Bacteroidota;Bacteroidia;Chitinophagales;Chitinophagaceae;Taibaiella;Taibaiella_sp.;Taibaiella_sp._unclassified;	Bacteria	Bacteroidota	Bacteroidia	Chitinophagales	Chitinophagaceae	Taibaiella	Taibaiella sp.
PHm3	Fraxinus_core	OTU00240	1	0.913	0.913	0.00193864	0.000353999	5.4764	OTU00240	Bacteria;Bacteroidota;Bacteroidia;Flavobacteriales;Flavobacteriaceae;Flavobacterium;Flavobacterium_unclassified;Flavobacterium_unclassified;	Bacteria	Bacteroidota	Bacteroidia	Flavobacteriales	Flavobacteriaceae	Flavobacterium
PHm3	Fraxinus_core	OTU00242	1	0.87	0.87	0.00186024	0.000403938	4.60527	OTU00242	Bacteria;Proteobacteria;Alphaproteobacteria;Caulobacterales;Caulobacteraceae;Brevundimonas;Brevundimonas_unclassified;Brevundimonas_unclassified;	Bacteria	Proteobacteria	Alphaproteobacteria	Caulobacterales	Caulobacteraceae	Brevundimonas
PHm3	Fraxinus_core	OTU00284	1	0.535	0.535	0.0010475	0.000308997	3.38999	OTU00284	Bacteria;Myxococcota;Polyangia;Haliangiales;Haliangiaceae;Haliangium;metagenome;metagenome_unclassified;	Bacteria	Myxococcota	Polyangia	Haliangiales	Haliangiaceae	Haliangium
PHm3	Fraxinus_core	OTU00285	1	0.862	0.862	0.00230409	0.000568388	4.05373	OTU00285	Bacteria;Proteobacteria;Gammaproteobacteria;Enterobacterales;Yersiniaceae;Yersinia;Yersinia_enterocolitica;Yersinia_enterocolitica_unclassified;	Bacteria	Proteobacteria	Gammaproteobacteria	Enterobacterales	Yersiniaceae	Yersinia	Yersinia enterocolitica
PHm3	Fraxinus_core	OTU00302	0.986	0.586	0.59432	0.00162959	0.00012659	12.873	OTU00302	Bacteria;Proteobacteria;Alphaproteobacteria;Rhizobiales;D05-2;uncultured_bacterium;uncultured_bacterium_unclassified;uncultured_bacterium_unclassified;	Bacteria	Proteobacteria	Alphaproteobacteria	Rhizobiales	D05-2
PHm3	Fraxinus_core	OTU00327	1	0.541	0.541	0.00055454	0.000257773	2.15127	OTU00327	Bacteria;Actinobacteriota;Actinobacteria;Pseudonocardiales;Pseudonocardiaceae;Pseudonocardia;Pseudonocardia_petroleophila;Pseudonocardia_petroleophila_unclassified;	Bacteria	Actinobacteriota	Actinobacteria	Pseudonocardiales	Pseudonocardiaceae	Pseudonocardia	Pseudonocardia petroleophila
PHm3	Fraxinus_core	OTU00343	1	0.554	0.554	0.00576801	0.000334688	17.234	OTU00343	Bacteria;Proteobacteria;Alphaproteobacteria;Sphingomonadales;Sphingomonadaceae;Sphingomonas;Sphingomonas_faeni;Sphingomonas_faeni_unclassified;	Bacteria	Proteobacteria	Alphaproteobacteria	Sphingomonadales	Sphingomonadaceae	Sphingomonas	Sphingomonas faeni
PHm3	Fraxinus_core	OTU00368	1	0.671	0.671	0.000752133	0.000406515	1.8502	OTU00368	Bacteria;Bacteroidota;Bacteroidia;Cytophagales;Spirosomaceae;Dyadobacter;metagenome;metagenome_unclassified;	Bacteria	Bacteroidota	Bacteroidia	Cytophagales	Spirosomaceae	Dyadobacter
PHm3	Fraxinus_core	OTU00398	1	0.662	0.662	0.00074018	0.000121724	6.08078	OTU00398	Bacteria;Actinobacteriota;Actinobacteria;Propionibacteriales;Nocardioidaceae;Nocardioides;metagenome;metagenome_unclassified;	Bacteria	Actinobacteriota	Actinobacteria	Propionibacteriales	Nocardioidaceae	Nocardioides
PHm3	Fraxinus_core	OTU00478	0.874	0.334	0.382151	0.000164738	0.000172529	0.954846	OTU00478	Bacteria;Proteobacteria;Alphaproteobacteria;Rhizobiales;Xanthobacteraceae;Xanthobacter;Xanthobacter_unclassified;Xanthobacter_unclassified;	Bacteria	Proteobacteria	Alphaproteobacteria	Rhizobiales	Xanthobacteraceae	Xanthobacter
PHm3	Fraxinus_core	OTU00492	0.98	0.595	0.607143	0.00346334	0.000210344	16.4651	OTU00492	Bacteria;Actinobacteriota;Actinobacteria;Micrococcales;Cellulomonadaceae;Cellulomonas;Cellulomonas_hominis;Cellulomonas_hominis_unclassified;	Bacteria	Actinobacteriota	Actinobacteria	Micrococcales	Cellulomonadaceae	Cellulomonas	Cellulomonas hominis
PHm3	Fraxinus_core	OTU00499	0.996	0.476	0.477912	0.000356523	0.000114784	3.10604	OTU00499	Bacteria;Actinobacteriota;Actinobacteria;Propionibacteriales;Nocardioidaceae;Nocardioides;Nocardioides_unclassified;Nocardioides_unclassified;	Bacteria	Actinobacteriota	Actinobacteria	Propionibacteriales	Nocardioidaceae	Nocardioides
PHm3	Fraxinus_core	OTU00530	1	1	1	0.0029265	0.000102328	28.5992	OTU00530	Bacteria;Proteobacteria;Alphaproteobacteria;Rhizobiales;Rhizobiaceae;Allorhizobium-Neorhizobium-Pararhizobium-Rhizobium;Neorhizobium_sp._NCHU2750;Neorhizobium_sp._NCHU2750_unclassified;	Bacteria	Proteobacteria	Alphaproteobacteria	Rhizobiales	Rhizobiaceae	Allorhizobium-Neorhizobium-Pararhizobium-Rhizobium	Neorhizobium sp. NCHU2750
PHm3	Fraxinus_core	OTU00540	0.765	0.359	0.469281	0.000517608	7.20897e-05	7.18006	OTU00540	Bacteria;Actinobacteriota;Thermoleophilia;Solirubrobacterales;Solirubrobacterales_unclassified;Solirubrobacterales_unclassified;Solirubrobacterales_unclassified;Solirubrobacterales_unclassified;	Bacteria	Actinobacteriota	Thermoleophilia	Solirubrobacterales
PHm3	Fraxinus_core	OTU00553	0.989	0.55	0.556117	0.000617534	9.62992e-05	6.41266	OTU00553	Bacteria;Actinobacteriota;Thermoleophilia;Solirubrobacterales;67-14;Solirubrobacterales_bacterium_67-14;Solirubrobacterales_bacterium_67-14_unclassified;Solirubrobacterales_bacterium_67-14_unclassified;	Bacteria	Actinobacteriota	Thermoleophilia	Solirubrobacterales	67-14	Solirubrobacterales bacterium 67-14
PHm3	Fraxinus_core	OTU00646	0.853	0.85	0.996483	0.000465791	3.70692e-05	12.5654	OTU00646	Bacteria;Proteobacteria;Alphaproteobacteria;Sphingomonadales;Sphingomonadaceae;Sphingomonas;uncultured_bacterium;uncultured_bacterium_unclassified;	Bacteria	Proteobacteria	Alphaproteobacteria	Sphingomonadales	Sphingomonadaceae	Sphingomonas
PHm3	Fraxinus_core	OTU00654	0.946	0.541	0.571882	0.000356523	8.86329e-05	4.02246	OTU00654	Bacteria;Proteobacteria;Alphaproteobacteria;Rhodobacterales;Rhodobacteraceae;Cereibacter;Cereibacter_changlensis;Cereibacter_changlensis_unclassified;	Bacteria	Proteobacteria	Alphaproteobacteria	Rhodobacterales	Rhodobacteraceae	Cereibacter	Cereibacter changlensis
PHm3	Fraxinus_core	OTU00674	0.935	0.909	0.972193	0.000770759	4.13081e-05	18.6588	OTU00674	Bacteria;Bacteroidota;Bacteroidia;Chitinophagales;Chitinophagaceae;Chitinophagaceae_unclassified;Chitinophagaceae_unclassified;Chitinophagaceae_unclassified;	Bacteria	Bacteroidota	Bacteroidia	Chitinophagales	Chitinophagaceae
PHm3	Fraxinus_core	OTU00729	0.65	0.308	0.473846	0.000354689	3.06066e-05	11.5886	OTU00729	Bacteria;Chloroflexi;Chloroflexia;Thermomicrobiales;JG30-KF-CM45;uncultured_bacterium;uncultured_bacterium_unclassified;uncultured_bacterium_unclassified;	Bacteria	Chloroflexi	Chloroflexia	Thermomicrobiales	JG30-KF-CM45
PHm3	Fraxinus_core	OTU00735	0.974	0.666	0.683778	0.00112567	8.02893e-05	14.0202	OTU00735	Bacteria;Verrucomicrobiota;Verrucomicrobiae;Verrucomicrobiales;Rubritaleaceae;Luteolibacter;uncultured_bacterium;uncultured_bacterium_unclassified;	Bacteria	Verrucomicrobiota	Verrucomicrobiae	Verrucomicrobiales	Rubritaleaceae	Luteolibacter
PHm3	Fraxinus_core	OTU00825	0.243	0.232	0.954733	0.000137179	1.00456e-05	13.6557	OTU00825	Bacteria;Proteobacteria;Gammaproteobacteria;Steroidobacterales;Steroidobacteraceae;Steroidobacter;metagenome;metagenome_unclassified;	Bacteria	Proteobacteria	Gammaproteobacteria	Steroidobacterales	Steroidobacteraceae	Steroidobacter
PHm3	Fraxinus_core	OTU00902	0.795	0.683	0.859119	0.00034014	1.19523e-05	28.4581	OTU00902	Bacteria;Proteobacteria;Alphaproteobacteria;Acetobacterales;Acetobacteraceae;Roseomonas;uncultured_bacterium;uncultured_bacterium_unclassified;	Bacteria	Proteobacteria	Alphaproteobacteria	Acetobacterales	Acetobacteraceae	Roseomonas
PHm3	Fraxinus_core	OTU00919	1	1	1	0.00364431	2.62117e-05	139.034	OTU00919	Bacteria;Firmicutes;Clostridia;Eubacteriales;Eubacteriales_unclassified;Eubacteriales_unclassified;Eubacteriales_unclassified;Eubacteriales_unclassified;	Bacteria	Firmicutes	Clostridia	Eubacteriales
PHm3	Fraxinus_core	OTU00948	0.51	0.393	0.770588	0.000252182	4.85647e-05	5.19271	OTU00948	Bacteria;Bacteroidota;Bacteroidia;Cytophagales;Microscillaceae;uncultured;metagenome;metagenome_unclassified;	Bacteria	Bacteroidota	Bacteroidia	Cytophagales	Microscillaceae
PHm3	Fraxinus_core	OTU00973	0.776	0.659	0.849227	0.000574032	4.12387e-05	13.9198	OTU00973	Bacteria;Actinobacteriota;Actinobacteria;Frankiales;Cryptosporangiaceae;Cryptosporangium;Cryptosporangium_japonicum;Cryptosporangium_japonicum_unclassified;	Bacteria	Actinobacteriota	Actinobacteria	Frankiales	Cryptosporangiaceae	Cryptosporangium	Cryptosporangium japonicum
PHm3	Fraxinus_core	OTU00996	0.996	0.504	0.506024	0.000425853	0.000164486	2.589	OTU00996	Bacteria;Chloroflexi;Chloroflexia;Thermomicrobiales;JG30-KF-CM45;bacterium_QTYC46b;bacterium_QTYC46b_unclassified;bacterium_QTYC46b_unclassified;	Bacteria	Chloroflexi	Chloroflexia	Thermomicrobiales	JG30-KF-CM45	bacterium QTYC46b
PHm3	Fraxinus_core	OTU01018	0.969	0.969	1	0.000864847	0	Inf	OTU01018	Bacteria;Proteobacteria;Gammaproteobacteria;Xanthomonadales;Rhodanobacteraceae;Dokdonella;Dokdonella_koreensis_DS-123;Dokdonella_koreensis_DS-123_unclassified;	Bacteria	Proteobacteria	Gammaproteobacteria	Xanthomonadales	Rhodanobacteraceae	Dokdonella	Dokdonella koreensis DS-123
PHm3	Fraxinus_core	OTU01081	0.723	0.66	0.912863	0.00113547	8.40756e-05	13.5053	OTU01081	Bacteria;Proteobacteria;Alphaproteobacteria;Rhizobiales;Rhizobiaceae;Aureimonas;uncultured_bacterium;uncultured_bacterium_unclassified;	Bacteria	Proteobacteria	Alphaproteobacteria	Rhizobiales	Rhizobiaceae	Aureimonas
PHm3	Fraxinus_core	OTU01102	0.17	0.17	1	0.000126091	3.66035e-05	3.44479	OTU01102	Bacteria;Bdellovibrionota;Bdellovibrionia;Bdellovibrionales;Bdellovibrionaceae;Bdellovibrio;uncultured_bacterium;uncultured_bacterium_unclassified;	Bacteria	Bdellovibrionota	Bdellovibrionia	Bdellovibrionales	Bdellovibrionaceae	Bdellovibrio
PHm3	Fraxinus_core	OTU01157	0.569	0.362	0.636204	0.000230431	2.46386e-05	9.35245	OTU01157	Bacteria;Bacteroidota;Bacteroidia;Chitinophagales;Chitinophagaceae;Ferruginibacter;Ferruginibacter_unclassified;Ferruginibacter_unclassified;	Bacteria	Bacteroidota	Bacteroidia	Chitinophagales	Chitinophagaceae	Ferruginibacter
PHm3	Fraxinus_core	OTU01163	0.664	0.46	0.692771	0.000430283	3.66147e-05	11.7517	OTU01163	Bacteria;Proteobacteria;Alphaproteobacteria;Sphingomonadales;Sphingomonadaceae;Novosphingobium;Novosphingobium_unclassified;Novosphingobium_unclassified;	Bacteria	Proteobacteria	Alphaproteobacteria	Sphingomonadales	Sphingomonadaceae	Novosphingobium
PHm3	Fraxinus_core	OTU01245	0.203	0.203	1	0.000165179	4.61174e-05	3.5817	OTU01245	Bacteria;Verrucomicrobiota;Verrucomicrobiae;Verrucomicrobiales;Verrucomicrobiaceae;Prosthecobacter;metagenome;metagenome_unclassified;	Bacteria	Verrucomicrobiota	Verrucomicrobiae	Verrucomicrobiales	Verrucomicrobiaceae	Prosthecobacter
PHm3	Fraxinus_core	OTU01262	0.703	0.393	0.559033	0.000273933	3.45483e-05	7.92901	OTU01262	Bacteria;Bacteroidota;Bacteroidia;Chitinophagales;Chitinophagaceae;Aurantisolimonas;Aurantisolimonas_unclassified;Aurantisolimonas_unclassified;	Bacteria	Bacteroidota	Bacteroidia	Chitinophagales	Chitinophagaceae	Aurantisolimonas
PHm3	Fraxinus_core	OTU01314	0.276	0.192	0.695652	0.000115428	3.34069e-05	3.45523	OTU01314	Bacteria;Firmicutes;Negativicutes;Veillonellales-Selenomonadales;Sporomusaceae;Sporomusa;Sporomusa_malonica;Sporomusa_malonica_unclassified;	Bacteria	Firmicutes	Negativicutes	Veillonellales-Selenomonadales	Sporomusaceae	Sporomusa	Sporomusa malonica
PHm3	Fraxinus_core	OTU01390	0.524	0.477	0.910305	0.000244644	3.03247e-05	8.06746	OTU01390	Bacteria;Proteobacteria;Alphaproteobacteria;Sphingomonadales;Sphingomonadaceae;Novosphingobium;Novosphingobium_unclassified;Novosphingobium_unclassified;	Bacteria	Proteobacteria	Alphaproteobacteria	Sphingomonadales	Sphingomonadaceae	Novosphingobium
PHm3	Fraxinus_core	OTU01413	0.672	0.533	0.793155	0.000222452	3.32851e-05	6.68325	OTU01413	Bacteria;Proteobacteria;Alphaproteobacteria;Rhizobiales;Rhizobiaceae;Rhizobiaceae_unclassified;Rhizobiaceae_unclassified;Rhizobiaceae_unclassified;	Bacteria	Proteobacteria	Alphaproteobacteria	Rhizobiales	Rhizobiaceae
PHm3	Fraxinus_core	OTU01423	0.201	0.201	1	0.00110188	1.34651e-05	81.832	OTU01423	Bacteria;Actinobacteriota;Actinobacteria;Micrococcales;Microbacteriaceae;Lysinimonas;metagenome;metagenome_unclassified;	Bacteria	Actinobacteriota	Actinobacteria	Micrococcales	Microbacteriaceae	Lysinimonas
PHm3	Fraxinus_core	OTU01448	0.044	0.044	1	3.59632e-05	1.54137e-06	23.332	OTU01448	Bacteria;Chloroflexi;Chloroflexia;Thermomicrobiales;JG30-KF-CM45;uncultured_bacterium;uncultured_bacterium_unclassified;uncultured_bacterium_unclassified;	Bacteria	Chloroflexi	Chloroflexia	Thermomicrobiales	JG30-KF-CM45
PHm3	Fraxinus_core	OTU01453	0.596	0.362	0.607383	0.000173142	3.11451e-05	5.55922	OTU01453	Bacteria;Bacteroidota;Bacteroidia;Sphingobacteriales;Sphingobacteriaceae;Pedobacter;Pedobacter_unclassified;Pedobacter_unclassified;	Bacteria	Bacteroidota	Bacteroidia	Sphingobacteriales	Sphingobacteriaceae	Pedobacter
PHm3	Fraxinus_core	OTU01484	0.989	0.989	1	0.00165865	9.19945e-05	18.0299	OTU01484	Bacteria;Firmicutes;Clostridia;Lachnospirales;Lachnospiraceae;Lachnospiraceae_unclassified;Lachnospiraceae_unclassified;Lachnospiraceae_unclassified;	Bacteria	Firmicutes	Clostridia	Lachnospirales	Lachnospiraceae
PHm3	Fraxinus_core	OTU01485	0.456	0.338	0.741228	0.000183805	2.19286e-05	8.38198	OTU01485	Bacteria;Verrucomicrobiota;Verrucomicrobiae;Chthoniobacterales;Chthoniobacteraceae;Chthoniobacter;uncultured_bacterium;uncultured_bacterium_unclassified;	Bacteria	Verrucomicrobiota	Verrucomicrobiae	Chthoniobacterales	Chthoniobacteraceae	Chthoniobacter
PHm3	Fraxinus_core	OTU01504	0.449	0.364	0.81069	0.000230431	2.0789e-05	11.0843	OTU01504	Bacteria;Chloroflexi;Chloroflexia;Thermomicrobiales;JG30-KF-CM45;metagenome;metagenome_unclassified;metagenome_unclassified;	Bacteria	Chloroflexi	Chloroflexia	Thermomicrobiales	JG30-KF-CM45
PHm3	Fraxinus_core	OTU01518	0.267	0.175	0.655431	0.000126091	2.03573e-05	6.19391	OTU01518	Bacteria;Proteobacteria;Alphaproteobacteria;Caulobacterales;Caulobacteraceae;uncultured;metagenome;metagenome_unclassified;	Bacteria	Proteobacteria	Alphaproteobacteria	Caulobacterales	Caulobacteraceae
PHm3	Fraxinus_core	OTU01539	0.678	0.507	0.747788	0.000197152	3.49969e-05	5.63343	OTU01539	Bacteria;Actinobacteriota;Actinobacteria;Corynebacteriales;Nocardiaceae;Williamsia;Williamsia_faeni;Williamsia_faeni_unclassified;	Bacteria	Actinobacteriota	Actinobacteria	Corynebacteriales	Nocardiaceae	Williamsia	Williamsia faeni
PHm3	Fraxinus_core	OTU01551	0.213	0.152	0.713615	0.00010434	2.08902e-05	4.99469	OTU01551	Bacteria;Verrucomicrobiota;Verrucomicrobiae;Verrucomicrobiales;Verrucomicrobiaceae;uncultured;uncultured_verrucomicrobium_DEV009;uncultured_verrucomicrobium_DEV009_unclassified;	Bacteria	Verrucomicrobiota	Verrucomicrobiae	Verrucomicrobiales	Verrucomicrobiaceae
PHm3	Fraxinus_core	OTU01611	0.114	0.114	1	0.000122967	1.06615e-05	11.5338	OTU01611	Bacteria;Acidobacteriota;Vicinamibacteria;Vicinamibacterales;Vicinamibacteraceae;Vicinamibacteraceae_unclassified;Vicinamibacteraceae_unclassified;Vicinamibacteraceae_unclassified;	Bacteria	Acidobacteriota	Vicinamibacteria	Vicinamibacterales	Vicinamibacteraceae
PHm3	Fraxinus_core	OTU01644	0.071	0.071	1	8.25893e-05	2.02908e-05	4.07028	OTU01644	Bacteria;Proteobacteria;Alphaproteobacteria;Sphingomonadales;Sphingomonadaceae;Parablastomonas;uncultured_bacterium;uncultured_bacterium_unclassified;	Bacteria	Proteobacteria	Alphaproteobacteria	Sphingomonadales	Sphingomonadaceae	Parablastomonas
PHm3	Fraxinus_core	OTU01663	0.11	0.11	1	0.000135889	3.87407e-05	3.50765	OTU01663	Bacteria;Firmicutes;Clostridia;Oscillospirales;Oscillospirales_unclassified;Oscillospirales_unclassified;Oscillospirales_unclassified;Oscillospirales_unclassified;	Bacteria	Firmicutes	Clostridia	Oscillospirales
PHm3	Fraxinus_core	OTU01688	0.174	0.174	1	0.000135449	2.6435e-05	5.12385	OTU01688	Bacteria;Proteobacteria;Alphaproteobacteria;Rhizobiales;Rhizobiaceae;Neorhizobium;Neorhizobium_galegae;Neorhizobium_galegae_unclassified;	Bacteria	Proteobacteria	Alphaproteobacteria	Rhizobiales	Rhizobiaceae	Neorhizobium	Neorhizobium galegae
PHm3	Fraxinus_core	OTU01734	0.168	0.168	1	0.000121236	5.12989e-06	23.6334	OTU01734	Bacteria;Proteobacteria;Alphaproteobacteria;Tistrellales;Geminicoccaceae;Candidatus_Alysiosphaera;Candidatus_Alysiosphaera_unclassified;Candidatus_Alysiosphaera_unclassified;	Bacteria	Proteobacteria	Alphaproteobacteria	Tistrellales	Geminicoccaceae	Candidatus Alysiosphaera
PHm3	Fraxinus_core	OTU01787	0.067	0.067	1	8.25893e-05	1.07261e-05	7.69984	OTU01787	Bacteria;Bacteroidota;Bacteroidia;Chitinophagales;Chitinophagaceae;Ferruginibacter;uncultured_bacterium;uncultured_bacterium_unclassified;	Bacteria	Bacteroidota	Bacteroidia	Chitinophagales	Chitinophagaceae	Ferruginibacter
PHm3	Fraxinus_core	OTU01846	0.083	0.083	1	7.94651e-05	2.65965e-06	29.878	OTU01846	Bacteria;Bacteroidota;Bacteroidia;Chitinophagales;Chitinophagaceae;Flavihumibacter;uncultured_bacterium;uncultured_bacterium_unclassified;	Bacteria	Bacteroidota	Bacteroidia	Chitinophagales	Chitinophagaceae	Flavihumibacter
PHm3	Fraxinus_core	OTU01936	0.149	0.149	1	0.00018822	1.54137e-06	122.112	OTU01936	Bacteria;Proteobacteria;Alphaproteobacteria;Tistrellales;Geminicoccaceae;Geminicoccus;uncultured_bacterium;uncultured_bacterium_unclassified;	Bacteria	Proteobacteria	Alphaproteobacteria	Tistrellales	Geminicoccaceae	Geminicoccus
PHm3	Fraxinus_core	OTU01941	0.338	0.195	0.576923	0.000117687	3.22127e-05	3.65345	OTU01941	Bacteria;Firmicutes;Bacilli;Paenibacillales;Paenibacillaceae;Paenibacillus;Paenibacillus_unclassified;Paenibacillus_unclassified;	Bacteria	Firmicutes	Bacilli	Paenibacillales	Paenibacillaceae	Paenibacillus
PHm3	Fraxinus_core	OTU01995	0.133	0.084	0.631579	5.77141e-05	1.93207e-05	2.98717	OTU01995	Bacteria;Bacteroidota;Bacteroidia;Chitinophagales;Chitinophagaceae;Aurantisolimonas;uncultured_soil_bacterium;uncultured_soil_bacterium_unclassified;	Bacteria	Bacteroidota	Bacteroidia	Chitinophagales	Chitinophagaceae	Aurantisolimonas
PHm3	Fraxinus_core	OTU02077	0.094	0.094	1	7.94651e-05	1.4854e-05	5.34975	OTU02077	Bacteria;Acidobacteriota;Blastocatellia;Blastocatellales;Blastocatellaceae;Blastocatella;Blastocatella_unclassified;Blastocatella_unclassified;	Bacteria	Acidobacteriota	Blastocatellia	Blastocatellales	Blastocatellaceae	Blastocatella
PHm3	Fraxinus_core	OTU02089	0.137	0.137	1	0.000122967	0	Inf	OTU02089	Bacteria;Proteobacteria;Alphaproteobacteria;Rhizobiales;Rhizobiales_unclassified;Rhizobiales_unclassified;Rhizobiales_unclassified;Rhizobiales_unclassified;	Bacteria	Proteobacteria	Alphaproteobacteria	Rhizobiales
PHm3	Fraxinus_core	OTU02132	0.432	0.396	0.916667	0.000216644	2.98078e-06	72.6803	OTU02132	Bacteria;Actinobacteriota;Actinobacteria;Frankiales;Frankiales_unclassified;Frankiales_unclassified;Frankiales_unclassified;Frankiales_unclassified;	Bacteria	Actinobacteriota	Actinobacteria	Frankiales
PHm3	Fraxinus_core	OTU02162	0.468	0.33	0.705128	0.000179391	2.4001e-05	7.47429	OTU02162	Bacteria;Deinococcota;Deinococci;Thermales;Thermaceae;Meiothermus;Meiothermus_silvanus_DSM_9946;Meiothermus_silvanus_DSM_9946_unclassified;	Bacteria	Deinococcota	Deinococci	Thermales	Thermaceae	Meiothermus	Meiothermus silvanus DSM 9946
PHm3	Fraxinus_core	OTU02200	0.043	0.043	1	3.59632e-05	4.349e-06	8.2693	OTU02200	Bacteria;Proteobacteria;Alphaproteobacteria;Rhizobiales;Methylopilaceae;Methylopilaceae_unclassified;Methylopilaceae_unclassified;Methylopilaceae_unclassified;	Bacteria	Proteobacteria	Alphaproteobacteria	Rhizobiales	Methylopilaceae
PHm3	Fraxinus_core	OTU02270	0.144	0.094	0.652778	7.94651e-05	1.84988e-05	4.29569	OTU02270	Bacteria;Acidobacteriota;Vicinamibacteria;Vicinamibacterales;Vicinamibacteraceae;Luteitalea;uncultured_bacterium;uncultured_bacterium_unclassified;	Bacteria	Acidobacteriota	Vicinamibacteria	Vicinamibacterales	Vicinamibacteraceae	Luteitalea
PHm3	Fraxinus_core	OTU02350	0.158	0.158	1	0.000126091	0	Inf	OTU02350	Bacteria;Chloroflexi;Anaerolineae;Caldilineales;Caldilineaceae;uncultured;uncultured_bacterium;uncultured_bacterium_unclassified;	Bacteria	Chloroflexi	Anaerolineae	Caldilineales	Caldilineaceae
PHm3	Fraxinus_core	OTU02425	0.064	0.064	1	8.25893e-05	4.9256e-06	16.7674	OTU02425	Bacteria;Verrucomicrobiota;Verrucomicrobiae;Chthoniobacterales;01D2Z36;metagenome;metagenome_unclassified;metagenome_unclassified;	Bacteria	Verrucomicrobiota	Verrucomicrobiae	Chthoniobacterales	01D2Z36
PHm3	Fraxinus_core	OTU02484	0.182	0.182	1	0.00020651	2.58049e-06	80.0275	OTU02484	Bacteria;Proteobacteria;Alphaproteobacteria;Rhizobiales;Rhizobiales_unclassified;Rhizobiales_unclassified;Rhizobiales_unclassified;Rhizobiales_unclassified;	Bacteria	Proteobacteria	Alphaproteobacteria	Rhizobiales
PHm3	Fraxinus_core	OTU02555	0.115	0.103	0.895652	0.000143428	5.02636e-06	28.5351	OTU02555	Bacteria;Proteobacteria;Alphaproteobacteria;Acetobacterales;Acetobacteraceae;Roseomonas;metagenome;metagenome_unclassified;	Bacteria	Proteobacteria	Alphaproteobacteria	Acetobacterales	Acetobacteraceae	Roseomonas
PHm3	Fraxinus_core	OTU02556	0.067	0.067	1	5.01754e-05	3.51366e-06	14.2801	OTU02556	Bacteria;Acidobacteriota;Vicinamibacteria;Vicinamibacterales;uncultured;uncultured_unclassified;uncultured_unclassified;uncultured_unclassified;	Bacteria	Acidobacteriota	Vicinamibacteria	Vicinamibacterales
PHm3	Fraxinus_core	OTU02720	0.358	0.358	1	0.000247768	0	Inf	OTU02720	Bacteria;Verrucomicrobiota;Verrucomicrobiae;Verrucomicrobiales;Rubritaleaceae;Luteolibacter;Luteolibacter_unclassified;Luteolibacter_unclassified;	Bacteria	Verrucomicrobiota	Verrucomicrobiae	Verrucomicrobiales	Rubritaleaceae	Luteolibacter
PHm3	Fraxinus_core	OTU02730	0.458	0.43	0.938865	0.000179816	6.81608e-06	26.3811	OTU02730	Bacteria;Actinobacteriota;Actinobacteria;Propionibacteriales;Propionibacteriaceae;Propionicicella;uncultured_bacterium;uncultured_bacterium_unclassified;	Bacteria	Actinobacteriota	Actinobacteria	Propionibacteriales	Propionibacteriaceae	Propionicicella
PHm3	Fraxinus_core	OTU02781	0.099	0.086	0.868687	7.94651e-05	9.10013e-06	8.7323	OTU02781	Bacteria;Planctomycetota;Planctomycetes;Gemmatales;Gemmataceae;Fimbriiglobus;metagenome;metagenome_unclassified;	Bacteria	Planctomycetota	Planctomycetes	Gemmatales	Gemmataceae	Fimbriiglobus
PHm3	Fraxinus_core	OTU02878	0.041	0.041	1	3.59632e-05	0	Inf	OTU02878	Bacteria;Verrucomicrobiota;Verrucomicrobiae;Chthoniobacterales;Chthoniobacteraceae;Chthoniobacter;uncultured_Verrucomicrobia_bacterium;uncultured_Verrucomicrobia_bacterium_unclassified;	Bacteria	Verrucomicrobiota	Verrucomicrobiae	Chthoniobacterales	Chthoniobacteraceae	Chthoniobacter
PHm3	Fraxinus_core	OTU02897	0.153	0.153	1	0.000126091	3.47602e-06	36.2746	OTU02897	Bacteria;Planctomycetota;Planctomycetes;Isosphaerales;Isosphaeraceae;uncultured;uncultured_bacterium;uncultured_bacterium_unclassified;	Bacteria	Planctomycetota	Planctomycetes	Isosphaerales	Isosphaeraceae
PHm3	Fraxinus_core	OTU02949	0.398	0.398	1	0.000158065	3.38706e-06	46.6672	OTU02949	Bacteria;Proteobacteria;Alphaproteobacteria;Rhizobiales;Pleomorphomonadaceae;Chthonobacter;metagenome;metagenome_unclassified;	Bacteria	Proteobacteria	Alphaproteobacteria	Rhizobiales	Pleomorphomonadaceae	Chthonobacter
PHm3	Fraxinus_core	OTU02980	0.438	0.281	0.641553	0.000202961	1.23574e-05	16.4242	OTU02980	Bacteria;Firmicutes;Syntrophomonadia;Syntrophomonadales;Syntrophomonadaceae;Syntrophomonadaceae_unclassified;Syntrophomonadaceae_unclassified;Syntrophomonadaceae_unclassified;	Bacteria	Firmicutes	Syntrophomonadia	Syntrophomonadales	Syntrophomonadaceae
PHm3	Fraxinus_core	OTU03010	0.12	0.12	1	0.000196727	1.95069e-06	100.85	OTU03010	Bacteria;Proteobacteria;Alphaproteobacteria;Sphingomonadales;Sphingomonadaceae;Sphingomonas;Sphingomonas_soli;Sphingomonas_soli_unclassified;	Bacteria	Proteobacteria	Alphaproteobacteria	Sphingomonadales	Sphingomonadaceae	Sphingomonas	Sphingomonas soli
PHm3	Fraxinus_core	OTU03077	0.053	0.053	1	3.59632e-05	2.64507e-06	13.5963	OTU03077	Bacteria;Planctomycetota;Planctomycetes;uncultured;metagenome;metagenome_unclassified;metagenome_unclassified;metagenome_unclassified;	Bacteria	Planctomycetota	Planctomycetes
PHm3	Fraxinus_core	OTU03227	0.115	0.115	1	0.00010434	0	Inf	OTU03227	Bacteria;Bacteroidota;Kapabacteria;Kapabacteriales;metagenome;metagenome_unclassified;metagenome_unclassified;metagenome_unclassified;	Bacteria	Bacteroidota	Kapabacteria	Kapabacteriales
PHm3	Fraxinus_core	OTU03269	0.068	0.068	1	8.25893e-05	1.66151e-06	49.7074	OTU03269	Bacteria;Verrucomicrobiota;Verrucomicrobiae;Pedosphaerales;Pedosphaeraceae;Ellin517;metagenome;metagenome_unclassified;	Bacteria	Verrucomicrobiota	Verrucomicrobiae	Pedosphaerales	Pedosphaeraceae	Ellin517
PHm3	Fraxinus_core	OTU03349	0.053	0.053	1	8.25893e-05	1.21827e-05	6.77925	OTU03349	Bacteria;Planctomycetota;Planctomycetes;Gemmatales;Gemmataceae;Gemmata;Gemmata_unclassified;Gemmata_unclassified;	Bacteria	Planctomycetota	Planctomycetes	Gemmatales	Gemmataceae	Gemmata
PHm3	Fraxinus_core	OTU03413	0.163	0.163	1	0.000126091	1.88779e-06	66.793	OTU03413	Bacteria;Planctomycetota;Planctomycetes;Pirellulales;Pirellulaceae;uncultured;metagenome;metagenome_unclassified;	Bacteria	Planctomycetota	Planctomycetes	Pirellulales	Pirellulaceae
PHm3	Fraxinus_core	OTU03429	0.162	0.162	1	9.36773e-05	8.67592e-07	107.974	OTU03429	Bacteria;Proteobacteria;Alphaproteobacteria;Rhizobiales;Rhizobiaceae;Rhizobiaceae_unclassified;Rhizobiaceae_unclassified;Rhizobiaceae_unclassified;	Bacteria	Proteobacteria	Alphaproteobacteria	Rhizobiales	Rhizobiaceae
PHm3	Fraxinus_core	OTU03454	0.099	0.099	1	7.94651e-05	1.15867e-06	68.5828	OTU03454	Bacteria;Planctomycetota;Planctomycetes;Pirellulales;Pirellulaceae;Pir4_lineage;Pir4_lineage_unclassified;Pir4_lineage_unclassified;	Bacteria	Planctomycetota	Planctomycetes	Pirellulales	Pirellulaceae	Pir4 lineage
PHm3	Fraxinus_core	OTU03654	0.216	0.167	0.773148	0.000126091	1.17059e-05	10.7716	OTU03654	Bacteria;Gemmatimonadota;Longimicrobia;Longimicrobiales;Longimicrobiaceae;Longimicrobium;uncultured_bacterium;uncultured_bacterium_unclassified;	Bacteria	Gemmatimonadota	Longimicrobia	Longimicrobiales	Longimicrobiaceae	Longimicrobium
PHm3	Fraxinus_core	OTU03662	0.055	0.055	1	8.25893e-05	1.69724e-05	4.86609	OTU03662	Bacteria;Bdellovibrionota;Bdellovibrionia;Bacteriovoracales;Bacteriovoracaceae;Peredibacter;uncultured_bacterium;uncultured_bacterium_unclassified;	Bacteria	Bdellovibrionota	Bdellovibrionia	Bacteriovoracales	Bacteriovoracaceae	Peredibacter
PHm3	Fraxinus_core	OTU04355	0.06	0.06	1	5.77141e-05	0	Inf	OTU04355	Bacteria;Gemmatimonadota;Gemmatimonadetes;Gemmatimonadales;Gemmatimonadaceae;Gemmatimonadaceae_unclassified;Gemmatimonadaceae_unclassified;Gemmatimonadaceae_unclassified;	Bacteria	Gemmatimonadota	Gemmatimonadetes	Gemmatimonadales	Gemmatimonadaceae
PHm3	Fraxinus_core	OTU04451	0.064	0.064	1	8.25893e-05	1.8061e-06	45.728	OTU04451	Bacteria;Verrucomicrobiota;Verrucomicrobiae;Chthoniobacterales;Chthoniobacteraceae;Chthoniobacter;Chthoniobacter_unclassified;Chthoniobacter_unclassified;	Bacteria	Verrucomicrobiota	Verrucomicrobiae	Chthoniobacterales	Chthoniobacteraceae	Chthoniobacter
PHm3	Fraxinus_core	OTU04937	0.035	0.035	1	3.59632e-05	5.66337e-06	6.35014	OTU04937	Bacteria;Bacteroidota;Bacteroidia;Cytophagales;Spirosomaceae;Larkinella;Larkinella_unclassified;Larkinella_unclassified;	Bacteria	Bacteroidota	Bacteroidia	Cytophagales	Spirosomaceae	Larkinella
PHm3	Fraxinus_core	OTU05452	0.112	0.112	1	0.00010434	0	Inf	OTU05452	Bacteria;Proteobacteria;Alphaproteobacteria;Rhizobiales;Devosiaceae;Devosia;Devosia_sp.;Devosia_sp._unclassified;	Bacteria	Proteobacteria	Alphaproteobacteria	Rhizobiales	Devosiaceae	Devosia	Devosia sp.
PHm3	Fraxinus_core	OTU06716	0.059	0.059	1	7.50506e-05	5.16097e-06	14.5419	OTU06716	Bacteria;Firmicutes;Negativicutes;Veillonellales-Selenomonadales;Sporomusaceae;Sporomusa;Sporomusa_termitida;Sporomusa_termitida_unclassified;	Bacteria	Firmicutes	Negativicutes	Veillonellales-Selenomonadales	Sporomusaceae	Sporomusa	Sporomusa termitida
PHm3	Fraxinus_core	OTU07062	0.063	0.063	1	5.77141e-05	0	Inf	OTU07062	Bacteria;Firmicutes;Clostridia;Oscillospirales;[Eubacterium]_coprostanoligenes_group;uncultured_Clostridiales_bacterium;uncultured_Clostridiales_bacterium_unclassified;uncultured_Clostridiales_bacterium_unclassified;	Bacteria	Firmicutes	Clostridia	Oscillospirales	[Eubacterium] coprostanoligenes group
PHm4	Larix_core.Prunus_core.Quercus_core	OTU00006	1	1	1	0.0417738	0.0123898	3.37164	OTU00006	Bacteria;Proteobacteria;Gammaproteobacteria;Burkholderiales;Burkholderiaceae;Burkholderia-Caballeronia-Paraburkholderia;Caballeronia_sordidicola;Caballeronia_sordidicola_unclassified;	Bacteria	Proteobacteria	Gammaproteobacteria	Burkholderiales	Burkholderiaceae	Burkholderia-Caballeronia-Paraburkholderia	Caballeronia sordidicola
PHm4	Larix_core.Prunus_core.Quercus_core	OTU00009	1	1	1	0.0349239	0.013637	2.56096	OTU00009	Bacteria;Proteobacteria;Alphaproteobacteria;Rhizobiales;Xanthobacteraceae;Bradyrhizobium;Bradyrhizobium_unclassified;Bradyrhizobium_unclassified;	Bacteria	Proteobacteria	Alphaproteobacteria	Rhizobiales	Xanthobacteraceae	Bradyrhizobium
PHm4	Larix_core.Prunus_core.Quercus_core	OTU00016	1	0.998	0.998	0.0184024	0.00967329	1.90239	OTU00016	Bacteria;Proteobacteria;Gammaproteobacteria;Burkholderiales;Burkholderiaceae;Burkholderia-Caballeronia-Paraburkholderia;Burkholderia-Caballeronia-Paraburkholderia_unclassified;Burkholderia-Caballeronia-Paraburkholderia_unclassified;	Bacteria	Proteobacteria	Gammaproteobacteria	Burkholderiales	Burkholderiaceae	Burkholderia-Caballeronia-Paraburkholderia
PHm4	Larix_core.Prunus_core.Quercus_core	OTU00018	1	0.983	0.983	0.0148963	0.0068329	2.18009	OTU00018	Bacteria;Proteobacteria;Alphaproteobacteria;Acetobacterales;Acetobacteraceae;Acidisoma;uncultured_bacterium;uncultured_bacterium_unclassified;	Bacteria	Proteobacteria	Alphaproteobacteria	Acetobacterales	Acetobacteraceae	Acidisoma
PHm4	Larix_core.Prunus_core.Quercus_core	OTU00020	1	0.983	0.983	0.00418563	0.0189247	0.221173	OTU00020	Bacteria;Proteobacteria;Gammaproteobacteria;Pseudomonadales;Pseudomonadaceae;Pseudomonas;Pseudomonas_unclassified;Pseudomonas_unclassified;	Bacteria	Proteobacteria	Gammaproteobacteria	Pseudomonadales	Pseudomonadaceae	Pseudomonas
PHm4	Larix_core.Prunus_core.Quercus_core	OTU00029	1	1	1	0.0159451	0.00187574	8.50073	OTU00029	Bacteria;Acidobacteriota;Acidobacteriae;Acidobacteriales;Acidobacteriaceae_(Subgroup_1);Acidobacteriaceae_(Subgroup_1)_unclassified;Acidobacteriaceae_(Subgroup_1)_unclassified;Acidobacteriaceae_(Subgroup_1)_unclassified;	Bacteria	Acidobacteriota	Acidobacteriae	Acidobacteriales	Acidobacteriaceae (Subgroup 1)
PHm4	Larix_core.Prunus_core.Quercus_core	OTU00030	1	1	1	0.0106294	0.00441242	2.40897	OTU00030	Bacteria;Actinobacteriota;Actinobacteria;Frankiales;Frankiaceae;Jatrophihabitans;uncultured_bacterium;uncultured_bacterium_unclassified;	Bacteria	Actinobacteriota	Actinobacteria	Frankiales	Frankiaceae	Jatrophihabitans
PHm4	Larix_core.Prunus_core.Quercus_core	OTU00032	1	1	1	0.0101318	0.0029886	3.39014	OTU00032	Bacteria;Proteobacteria;Alphaproteobacteria;Acetobacterales;Acetobacteraceae;uncultured;metagenome;metagenome_unclassified;	Bacteria	Proteobacteria	Alphaproteobacteria	Acetobacterales	Acetobacteraceae
PHm4	Larix_core.Prunus_core.Quercus_core	OTU00033	1	0.722	0.722	0.00741165	0.00437255	1.69504	OTU00033	Bacteria;Proteobacteria;Alphaproteobacteria;Acetobacterales;Acetobacteraceae;Acidiphilium;metagenome;metagenome_unclassified;	Bacteria	Proteobacteria	Alphaproteobacteria	Acetobacterales	Acetobacteraceae	Acidiphilium
PHm4	Larix_core.Prunus_core.Quercus_core	OTU00036	1	0.995	0.995	0.00900177	0.00364506	2.46958	OTU00036	Bacteria;Actinobacteriota;Thermoleophilia;Solirubrobacterales;67-14;metagenome;metagenome_unclassified;metagenome_unclassified;	Bacteria	Actinobacteriota	Thermoleophilia	Solirubrobacterales	67-14
PHm4	Larix_core.Prunus_core.Quercus_core	OTU00040	1	0.999	0.999	0.00974261	0.00491248	1.98324	OTU00040	Bacteria;Acidobacteriota;Acidobacteriae;Acidobacteriales;Acidobacteriaceae_(Subgroup_1);Acidobacteriaceae_(Subgroup_1)_unclassified;Acidobacteriaceae_(Subgroup_1)_unclassified;Acidobacteriaceae_(Subgroup_1)_unclassified;	Bacteria	Acidobacteriota	Acidobacteriae	Acidobacteriales	Acidobacteriaceae (Subgroup 1)
PHm4	Larix_core.Prunus_core.Quercus_core	OTU00042	1	0.574	0.574	0.00979481	0.00329866	2.96933	OTU00042	Bacteria;Actinobacteriota;Thermoleophilia;Solirubrobacterales;Solirubrobacteraceae;Conexibacter;uncultured_Conexibacteraceae_bacterium;uncultured_Conexibacteraceae_bacterium_unclassified;	Bacteria	Actinobacteriota	Thermoleophilia	Solirubrobacterales	Solirubrobacteraceae	Conexibacter
PHm4	Larix_core.Prunus_core.Quercus_core	OTU00043	1	1	1	0.00960747	0.00298007	3.22391	OTU00043	Bacteria;Proteobacteria;Alphaproteobacteria;Micropepsales;Micropepsaceae;uncultured;metagenome;metagenome_unclassified;	Bacteria	Proteobacteria	Alphaproteobacteria	Micropepsales	Micropepsaceae
PHm4	Larix_core.Prunus_core.Quercus_core	OTU00044	1	1	1	0.00899129	0.00348636	2.57899	OTU00044	Bacteria;Bacteroidota;Bacteroidia;Sphingobacteriales;Sphingobacteriaceae;Mucilaginibacter;Mucilaginibacter_unclassified;Mucilaginibacter_unclassified;	Bacteria	Bacteroidota	Bacteroidia	Sphingobacteriales	Sphingobacteriaceae	Mucilaginibacter
PHm4	Larix_core.Prunus_core.Quercus_core	OTU00045	1	1	1	0.00959266	0.00389907	2.46025	OTU00045	Bacteria;Proteobacteria;Gammaproteobacteria;WD260;uncultured_bacterium;uncultured_bacterium_unclassified;uncultured_bacterium_unclassified;uncultured_bacterium_unclassified;	Bacteria	Proteobacteria	Gammaproteobacteria	WD260
PHm4	Larix_core.Prunus_core.Quercus_core	OTU00048	1	1	1	0.0100239	0.00288547	3.47394	OTU00048	Bacteria;Proteobacteria;Alphaproteobacteria;Rhizobiales;Beijerinckiaceae;Roseiarcus;uncultured_bacterium;uncultured_bacterium_unclassified;	Bacteria	Proteobacteria	Alphaproteobacteria	Rhizobiales	Beijerinckiaceae	Roseiarcus
PHm4	Larix_core.Prunus_core.Quercus_core	OTU00055	1	1	1	0.00676259	0.00305995	2.21003	OTU00055	Bacteria;Proteobacteria;Gammaproteobacteria;Gammaproteobacteria_Incertae_Sedis;Unknown_Family;Acidibacter;uncultured_bacterium;uncultured_bacterium_unclassified;	Bacteria	Proteobacteria	Gammaproteobacteria	Gammaproteobacteria Incertae Sedis	Unknown Family	Acidibacter
PHm4	Larix_core.Prunus_core.Quercus_core	OTU00060	1	0.901	0.901	0.00590761	0.00410188	1.44022	OTU00060	Bacteria;Verrucomicrobiota;Verrucomicrobiae;Methylacidiphilales;Methylacidiphilaceae;uncultured;uncultured_bacterium;uncultured_bacterium_unclassified;	Bacteria	Verrucomicrobiota	Verrucomicrobiae	Methylacidiphilales	Methylacidiphilaceae
PHm4	Larix_core.Prunus_core.Quercus_core	OTU00062	1	0.585	0.585	0.0041339	0.00299448	1.3805	OTU00062	Bacteria;Actinobacteriota;Actinobacteria;Corynebacteriales;Mycobacteriaceae;Mycobacterium;Mycobacterium_unclassified;Mycobacterium_unclassified;	Bacteria	Actinobacteriota	Actinobacteria	Corynebacteriales	Mycobacteriaceae	Mycobacterium
PHm4	Larix_core.Prunus_core.Quercus_core	OTU00065	1	0.692	0.692	0.002437	0.00245401	0.993066	OTU00065	Bacteria;Proteobacteria;Gammaproteobacteria;Xanthomonadales;Rhodanobacteraceae;Rhodanobacter;Rhodanobacter_sp.;Rhodanobacter_sp._unclassified;	Bacteria	Proteobacteria	Gammaproteobacteria	Xanthomonadales	Rhodanobacteraceae	Rhodanobacter	Rhodanobacter sp.
PHm4	Larix_core.Prunus_core.Quercus_core	OTU00068	1	1	1	0.00424432	0.00191519	2.21614	OTU00068	Bacteria;Bacteroidota;Bacteroidia;Sphingobacteriales;Sphingobacteriaceae;Mucilaginibacter;Mucilaginibacter_unclassified;Mucilaginibacter_unclassified;	Bacteria	Bacteroidota	Bacteroidia	Sphingobacteriales	Sphingobacteriaceae	Mucilaginibacter
PHm4	Larix_core.Prunus_core.Quercus_core	OTU00070	1	1	1	0.00502289	0.00157434	3.19047	OTU00070	Bacteria;Actinobacteriota;Thermoleophilia;Solirubrobacterales;Solirubrobacteraceae;Conexibacter;Conexibacter_unclassified;Conexibacter_unclassified;	Bacteria	Actinobacteriota	Thermoleophilia	Solirubrobacterales	Solirubrobacteraceae	Conexibacter
PHm4	Larix_core.Prunus_core.Quercus_core	OTU00071	1	0.831	0.831	0.00420253	0.00297565	1.41231	OTU00071	Bacteria;Acidobacteriota;Acidobacteriae;Acidobacteriales;Acidobacteriaceae_(Subgroup_1);Acidipila;uncultured_bacterium;uncultured_bacterium_unclassified;	Bacteria	Acidobacteriota	Acidobacteriae	Acidobacteriales	Acidobacteriaceae (Subgroup 1)	Acidipila
PHm4	Larix_core.Prunus_core.Quercus_core	OTU00073	1	0.64	0.64	0.00536464	0.00177468	3.02288	OTU00073	Bacteria;Acidobacteriota;Acidobacteriae;Acidobacteriales;Acidobacteriaceae_(Subgroup_1);Acidipila;uncultured_bacterium;uncultured_bacterium_unclassified;	Bacteria	Acidobacteriota	Acidobacteriae	Acidobacteriales	Acidobacteriaceae (Subgroup 1)	Acidipila
PHm4	Larix_core.Prunus_core.Quercus_core	OTU00076	1	0.586	0.586	0.00322151	0.00128072	2.51538	OTU00076	Bacteria;Actinobacteriota;Actinobacteria;Frankiales;Acidothermaceae;Acidothermus;metagenome;metagenome_unclassified;	Bacteria	Actinobacteriota	Actinobacteria	Frankiales	Acidothermaceae	Acidothermus
PHm4	Larix_core.Prunus_core.Quercus_core	OTU00080	1	0.757	0.757	0.00385345	0.00214693	1.79487	OTU00080	Bacteria;Acidobacteriota;Acidobacteriae;Acidobacteriales;Acidobacteriaceae_(Subgroup_1);Acidicapsa;Acidicapsa_unclassified;Acidicapsa_unclassified;	Bacteria	Acidobacteriota	Acidobacteriae	Acidobacteriales	Acidobacteriaceae (Subgroup 1)	Acidicapsa
PHm4	Larix_core.Prunus_core.Quercus_core	OTU00081	1	0.591	0.591	0.0029642	0.00170983	1.73363	OTU00081	Bacteria;Proteobacteria;Alphaproteobacteria;Rhizobiales;Beijerinckiaceae;Methyloferula;Methyloferula_unclassified;Methyloferula_unclassified;	Bacteria	Proteobacteria	Alphaproteobacteria	Rhizobiales	Beijerinckiaceae	Methyloferula
PHm4	Larix_core.Prunus_core.Quercus_core	OTU00083	1	0.999	0.999	0.00383434	0.00132435	2.89526	OTU00083	Bacteria;Proteobacteria;Alphaproteobacteria;Rhizobiales;Beijerinckiaceae;Methylocella;uncultured_bacterium;uncultured_bacterium_unclassified;	Bacteria	Proteobacteria	Alphaproteobacteria	Rhizobiales	Beijerinckiaceae	Methylocella
PHm4	Larix_core.Prunus_core.Quercus_core	OTU00086	1	1	1	0.00361323	0.00157848	2.28905	OTU00086	Bacteria;Proteobacteria;Alphaproteobacteria;Caulobacterales;Caulobacteraceae;uncultured;uncultured_Caulobacter_sp.;uncultured_Caulobacter_sp._unclassified;	Bacteria	Proteobacteria	Alphaproteobacteria	Caulobacterales	Caulobacteraceae
PHm4	Larix_core.Prunus_core.Quercus_core	OTU00088	1	0.512	0.512	0.00104274	0.00296876	0.351236	OTU00088	Bacteria;Proteobacteria;Alphaproteobacteria;Caulobacterales;Caulobacteraceae;uncultured;uncultured_unclassified;uncultured_unclassified;	Bacteria	Proteobacteria	Alphaproteobacteria	Caulobacterales	Caulobacteraceae
PHm4	Larix_core.Prunus_core.Quercus_core	OTU00101	1	0.638	0.638	0.00296856	0.00112098	2.64819	OTU00101	Bacteria;Proteobacteria;Alphaproteobacteria;Rhizobiales;Xanthobacteraceae;uncultured;uncultured_forest_soil_bacterium;uncultured_forest_soil_bacterium_unclassified;	Bacteria	Proteobacteria	Alphaproteobacteria	Rhizobiales	Xanthobacteraceae
PHm4	Larix_core.Prunus_core.Quercus_core	OTU00102	1	0.593	0.593	0.0035238	0.00100491	3.50659	OTU00102	Bacteria;Proteobacteria;Alphaproteobacteria;Rhizobiales;Devosiaceae;Devosia;metagenome;metagenome_unclassified;	Bacteria	Proteobacteria	Alphaproteobacteria	Rhizobiales	Devosiaceae	Devosia
PHm4	Larix_core.Prunus_core.Quercus_core	OTU00107	1	0.945	0.945	0.000817579	0.000852074	0.959517	OTU00107	Bacteria;Actinobacteriota;Actinobacteria;Micromonosporales;Micromonosporaceae;Actinoplanes;Actinoplanes_derwentensis;Actinoplanes_derwentensis_unclassified;	Bacteria	Actinobacteriota	Actinobacteria	Micromonosporales	Micromonosporaceae	Actinoplanes	Actinoplanes derwentensis
PHm4	Larix_core.Prunus_core.Quercus_core	OTU00110	1	0.765	0.765	0.00128048	0.000260425	4.91688	OTU00110	Bacteria;Chloroflexi;Ktedonobacteria;Ktedonobacterales;Ktedonobacteraceae;Ktedonobacter;uncultured_bacterium;uncultured_bacterium_unclassified;	Bacteria	Chloroflexi	Ktedonobacteria	Ktedonobacterales	Ktedonobacteraceae	Ktedonobacter
PHm4	Larix_core.Prunus_core.Quercus_core	OTU00111	1	0.998	0.998	0.0035661	0.000898445	3.9692	OTU00111	Bacteria;Proteobacteria;Gammaproteobacteria;Gammaproteobacteria_Incertae_Sedis;Unknown_Family;Acidibacter;metagenome;metagenome_unclassified;	Bacteria	Proteobacteria	Gammaproteobacteria	Gammaproteobacteria Incertae Sedis	Unknown Family	Acidibacter
PHm4	Larix_core.Prunus_core.Quercus_core	OTU00117	1	1	1	0.00271403	0.000736301	3.68604	OTU00117	Bacteria;Acidobacteriota;Acidobacteriae;Bryobacterales;Bryobacteraceae;Bryobacter;uncultured_bacterium;uncultured_bacterium_unclassified;	Bacteria	Acidobacteriota	Acidobacteriae	Bryobacterales	Bryobacteraceae	Bryobacter
PHm4	Larix_core.Prunus_core.Quercus_core	OTU00118	1	0.877	0.877	0.00218957	0.00209039	1.04745	OTU00118	Bacteria;Proteobacteria;Alphaproteobacteria;Caulobacterales;Caulobacteraceae;Caulobacter;Caulobacter_henricii;Caulobacter_henricii_unclassified;	Bacteria	Proteobacteria	Alphaproteobacteria	Caulobacterales	Caulobacteraceae	Caulobacter	Caulobacter henricii
PHm4	Larix_core.Prunus_core.Quercus_core	OTU00119	1	0.68	0.68	0.00211847	0.00128057	1.65432	OTU00119	Bacteria;Acidobacteriota;Acidobacteriae;Acidobacteriales;Acidobacteriaceae_(Subgroup_1);Edaphobacter;Edaphobacter_unclassified;Edaphobacter_unclassified;	Bacteria	Acidobacteriota	Acidobacteriae	Acidobacteriales	Acidobacteriaceae (Subgroup 1)	Edaphobacter
PHm4	Larix_core.Prunus_core.Quercus_core	OTU00120	1	1	1	0.00203752	0.000825202	2.46912	OTU00120	Bacteria;Proteobacteria;Alphaproteobacteria;Rhizobiales;Beijerinckiaceae;1174-901-12;1174-901-12_unclassified;1174-901-12_unclassified;	Bacteria	Proteobacteria	Alphaproteobacteria	Rhizobiales	Beijerinckiaceae	1174-901-12
PHm4	Larix_core.Prunus_core.Quercus_core	OTU00126	1	0.999	0.999	0.00291188	0.000686071	4.24428	OTU00126	Bacteria;WPS-2;uncultured_bacterium;uncultured_bacterium_unclassified;uncultured_bacterium_unclassified;uncultured_bacterium_unclassified;uncultured_bacterium_unclassified;uncultured_bacterium_unclassified;	Bacteria	WPS-2
PHm4	Larix_core.Prunus_core.Quercus_core	OTU00128	1	0.999	0.999	0.0021875	0.000705123	3.10229	OTU00128	Bacteria;Proteobacteria;Alphaproteobacteria;Micropepsales;Micropepsaceae;uncultured;metagenome;metagenome_unclassified;	Bacteria	Proteobacteria	Alphaproteobacteria	Micropepsales	Micropepsaceae
PHm4	Larix_core.Prunus_core.Quercus_core	OTU00131	1	0.723	0.723	0.00123692	0.000982184	1.25936	OTU00131	Bacteria;Actinobacteriota;Actinobacteria;Frankiales;Nakamurellaceae;Nakamurella;Nakamurella_panacisegetis;Nakamurella_panacisegetis_unclassified;	Bacteria	Actinobacteriota	Actinobacteria	Frankiales	Nakamurellaceae	Nakamurella	Nakamurella panacisegetis
PHm4	Larix_core.Prunus_core.Quercus_core	OTU00135	1	0.943	0.943	0.0015044	0.000597898	2.51614	OTU00135	Bacteria;Proteobacteria;Alphaproteobacteria;Elsterales;Elsteraceae;Aliidongia;uncultured_bacterium;uncultured_bacterium_unclassified;	Bacteria	Proteobacteria	Alphaproteobacteria	Elsterales	Elsteraceae	Aliidongia
PHm4	Larix_core.Prunus_core.Quercus_core	OTU00137	1	0.639	0.639	0.00204954	0.00129163	1.58679	OTU00137	Bacteria;Actinobacteriota;Actinobacteria;Kineosporiales;Kineosporiaceae;Kineosporia;uncultured_bacterium;uncultured_bacterium_unclassified;	Bacteria	Actinobacteriota	Actinobacteria	Kineosporiales	Kineosporiaceae	Kineosporia
PHm4	Larix_core.Prunus_core.Quercus_core	OTU00141	1	0.817	0.817	0.00199075	0.000789381	2.52191	OTU00141	Bacteria;Myxococcota;Polyangia;Polyangiales;BIrii41;metagenome;metagenome_unclassified;metagenome_unclassified;	Bacteria	Myxococcota	Polyangia	Polyangiales	BIrii41
PHm4	Larix_core.Prunus_core.Quercus_core	OTU00147	1	0.966	0.966	0.00293882	0.000598933	4.90675	OTU00147	Bacteria;Acidobacteriota;Acidobacteriae;Acidobacteriales;Acidobacteriaceae_(Subgroup_1);Granulicella;Granulicella_unclassified;Granulicella_unclassified;	Bacteria	Acidobacteriota	Acidobacteriae	Acidobacteriales	Acidobacteriaceae (Subgroup 1)	Granulicella
PHm4	Larix_core.Prunus_core.Quercus_core	OTU00151	1	1	1	0.00235919	0.000479838	4.91665	OTU00151	Bacteria;Actinobacteriota;Actinobacteria;Micrococcales;Microbacteriaceae;Microbacteriaceae_unclassified;Microbacteriaceae_unclassified;Microbacteriaceae_unclassified;	Bacteria	Actinobacteriota	Actinobacteria	Micrococcales	Microbacteriaceae
PHm4	Larix_core.Prunus_core.Quercus_core	OTU00152	1	0.594	0.594	0.00163752	0.000718824	2.27806	OTU00152	Bacteria;Proteobacteria;Alphaproteobacteria;Acetobacterales;Acetobacteraceae;uncultured;metagenome;metagenome_unclassified;	Bacteria	Proteobacteria	Alphaproteobacteria	Acetobacterales	Acetobacteraceae
PHm4	Larix_core.Prunus_core.Quercus_core	OTU00154	1	0.526	0.526	0.00163964	0.00115061	1.42501	OTU00154	Bacteria;Proteobacteria;Gammaproteobacteria;Burkholderiales;Oxalobacteraceae;Massilia;Massilia_unclassified;Massilia_unclassified;	Bacteria	Proteobacteria	Gammaproteobacteria	Burkholderiales	Oxalobacteraceae	Massilia
PHm4	Larix_core.Prunus_core.Quercus_core	OTU00160	1	0.979	0.979	0.00204036	0.000437039	4.6686	OTU00160	Bacteria;Verrucomicrobiota;Verrucomicrobiae;Methylacidiphilales;Methylacidiphilaceae;uncultured;uncultured_bacterium;uncultured_bacterium_unclassified;	Bacteria	Verrucomicrobiota	Verrucomicrobiae	Methylacidiphilales	Methylacidiphilaceae
PHm4	Larix_core.Prunus_core.Quercus_core	OTU00164	1	0.996	0.996	0.00176169	0.000604756	2.91307	OTU00164	Bacteria;Proteobacteria;Alphaproteobacteria;Azospirillales;Inquilinaceae;Inquilinus;Inquilinus_unclassified;Inquilinus_unclassified;	Bacteria	Proteobacteria	Alphaproteobacteria	Azospirillales	Inquilinaceae	Inquilinus
PHm4	Larix_core.Prunus_core.Quercus_core	OTU00168	1	0.885	0.885	0.00154786	0.00130832	1.18309	OTU00168	Bacteria;Actinobacteriota;Actinobacteria;Corynebacteriales;Mycobacteriaceae;Mycobacterium;Mycobacterium_unclassified;Mycobacterium_unclassified;	Bacteria	Actinobacteriota	Actinobacteria	Corynebacteriales	Mycobacteriaceae	Mycobacterium
PHm4	Larix_core.Prunus_core.Quercus_core	OTU00169	1	1	1	0.00318215	0.000176905	17.9879	OTU00169	Bacteria;Proteobacteria;Alphaproteobacteria;Rhizobiales;Amb-16S-1323;uncultured_bacterium;uncultured_bacterium_unclassified;uncultured_bacterium_unclassified;	Bacteria	Proteobacteria	Alphaproteobacteria	Rhizobiales	Amb-16S-1323
PHm4	Larix_core.Prunus_core.Quercus_core	OTU00173	1	0.987	0.987	0.00202713	0.000657895	3.08124	OTU00173	Bacteria;Verrucomicrobiota;Verrucomicrobiae;Chthoniobacterales;Chthoniobacteraceae;Chthoniobacter;uncultured_Verrucomicrobia_bacterium;uncultured_Verrucomicrobia_bacterium_unclassified;	Bacteria	Verrucomicrobiota	Verrucomicrobiae	Chthoniobacterales	Chthoniobacteraceae	Chthoniobacter
PHm4	Larix_core.Prunus_core.Quercus_core	OTU00174	1	0.997	0.997	0.00147603	0.000436141	3.38431	OTU00174	Bacteria;Proteobacteria;Alphaproteobacteria;Reyranellales;Reyranellaceae;Reyranella;metagenome;metagenome_unclassified;	Bacteria	Proteobacteria	Alphaproteobacteria	Reyranellales	Reyranellaceae	Reyranella
PHm4	Larix_core.Prunus_core.Quercus_core	OTU00177	1	0.614	0.614	0.00101193	0.000395156	2.56084	OTU00177	Bacteria;Bacteroidota;Bacteroidia;Chitinophagales;Chitinophagaceae;Puia;metagenome;metagenome_unclassified;	Bacteria	Bacteroidota	Bacteroidia	Chitinophagales	Chitinophagaceae	Puia
PHm4	Larix_core.Prunus_core.Quercus_core	OTU00181	1	0.83	0.83	0.00252787	0.000713562	3.54261	OTU00181	Bacteria;Actinobacteriota;Thermoleophilia;Solirubrobacterales;Solirubrobacteraceae;uncultured;soil_metagenome;soil_metagenome_unclassified;	Bacteria	Actinobacteriota	Thermoleophilia	Solirubrobacterales	Solirubrobacteraceae		soil metagenome
PHm4	Larix_core.Prunus_core.Quercus_core	OTU00183	1	0.862	0.862	0.00176551	0.000635178	2.77956	OTU00183	Bacteria;Planctomycetota;Planctomycetes;Isosphaerales;Isosphaeraceae;Tundrisphaera;Tundrisphaera_unclassified;Tundrisphaera_unclassified;	Bacteria	Planctomycetota	Planctomycetes	Isosphaerales	Isosphaeraceae	Tundrisphaera
PHm4	Larix_core.Prunus_core.Quercus_core	OTU00186	1	0.892	0.892	0.00131934	0.000497435	2.65229	OTU00186	Bacteria;Proteobacteria;Alphaproteobacteria;Rhizobiales;Beijerinckiaceae;Roseiarcus;uncultured_bacterium;uncultured_bacterium_unclassified;	Bacteria	Proteobacteria	Alphaproteobacteria	Rhizobiales	Beijerinckiaceae	Roseiarcus
PHm4	Larix_core.Prunus_core.Quercus_core	OTU00187	1	0.943	0.943	0.00190371	0.000282949	6.72809	OTU00187	Bacteria;Verrucomicrobiota;Verrucomicrobiae;Methylacidiphilales;Methylacidiphilaceae;uncultured;uncultured_bacterium;uncultured_bacterium_unclassified;	Bacteria	Verrucomicrobiota	Verrucomicrobiae	Methylacidiphilales	Methylacidiphilaceae
PHm4	Larix_core.Prunus_core.Quercus_core	OTU00188	1	0.974	0.974	0.000892615	0.00030524	2.92431	OTU00188	Bacteria;Actinobacteriota;Actinobacteria;Propionibacteriales;Nocardioidaceae;Nocardioides;Nocardioides_unclassified;Nocardioides_unclassified;	Bacteria	Actinobacteriota	Actinobacteria	Propionibacteriales	Nocardioidaceae	Nocardioides
PHm4	Larix_core.Prunus_core.Quercus_core	OTU00189	1	0.842	0.842	0.000763466	0.00045356	1.68328	OTU00189	Bacteria;Actinobacteriota;Actinobacteria;Streptomycetales;Streptomycetaceae;Streptomyces;Streptomyces_unclassified;Streptomyces_unclassified;	Bacteria	Actinobacteriota	Actinobacteria	Streptomycetales	Streptomycetaceae	Streptomyces
PHm4	Larix_core.Prunus_core.Quercus_core	OTU00190	1	0.818	0.818	0.00228623	0.000708396	3.22733	OTU00190	Bacteria;Bacteroidota;Bacteroidia;Chitinophagales;Chitinophagaceae;Chitinophagaceae_unclassified;Chitinophagaceae_unclassified;Chitinophagaceae_unclassified;	Bacteria	Bacteroidota	Bacteroidia	Chitinophagales	Chitinophagaceae
PHm4	Larix_core.Prunus_core.Quercus_core	OTU00194	1	1	1	0.00115025	0.000162547	7.07644	OTU00194	Bacteria;Proteobacteria;Gammaproteobacteria;Xanthomonadales;Rhodanobacteraceae;Rhodanobacter;uncultured_Xanthomonadaceae_bacterium;uncultured_Xanthomonadaceae_bacterium_unclassified;	Bacteria	Proteobacteria	Gammaproteobacteria	Xanthomonadales	Rhodanobacteraceae	Rhodanobacter
PHm4	Larix_core.Prunus_core.Quercus_core	OTU00195	0.998	0.552	0.553106	0.00100544	0.000415987	2.417	OTU00195	Bacteria;Proteobacteria;Gammaproteobacteria;Xanthomonadales;Rhodanobacteraceae;Frateuria;Frateuria_aurantia;Frateuria_aurantia_unclassified;	Bacteria	Proteobacteria	Gammaproteobacteria	Xanthomonadales	Rhodanobacteraceae	Frateuria	Frateuria aurantia
PHm4	Larix_core.Prunus_core.Quercus_core	OTU00196	1	0.664	0.664	0.00192271	0.000605211	3.17692	OTU00196	Bacteria;Actinobacteriota;Actinobacteria;Frankiales;Frankiaceae;Jatrophihabitans;uncultured_actinobacterium;uncultured_actinobacterium_unclassified;	Bacteria	Actinobacteriota	Actinobacteria	Frankiales	Frankiaceae	Jatrophihabitans
PHm4	Larix_core.Prunus_core.Quercus_core	OTU00199	1	0.827	0.827	0.000516793	0.000435643	1.18628	OTU00199	Bacteria;Actinobacteriota;Actinobacteria;Propionibacteriales;Nocardioidaceae;Marmoricola;uncultured_bacterium;uncultured_bacterium_unclassified;	Bacteria	Actinobacteriota	Actinobacteria	Propionibacteriales	Nocardioidaceae	Marmoricola
PHm4	Larix_core.Prunus_core.Quercus_core	OTU00203	1	0.896	0.896	0.000956665	0.000427301	2.23885	OTU00203	Bacteria;Actinobacteriota;Actinobacteria;Frankiales;Frankiaceae;Jatrophihabitans;Jatrophihabitans_unclassified;Jatrophihabitans_unclassified;	Bacteria	Actinobacteriota	Actinobacteria	Frankiales	Frankiaceae	Jatrophihabitans
PHm4	Larix_core.Prunus_core.Quercus_core	OTU00205	1	0.744	0.744	0.000625698	0.000238726	2.62099	OTU00205	Bacteria;Proteobacteria;Alphaproteobacteria;Acetobacterales;Acetobacteraceae;uncultured;uncultured_unclassified;uncultured_unclassified;	Bacteria	Proteobacteria	Alphaproteobacteria	Acetobacterales	Acetobacteraceae
PHm4	Larix_core.Prunus_core.Quercus_core	OTU00208	1	0.677	0.677	0.00173989	0.000703454	2.47335	OTU00208	Bacteria;Actinobacteriota;Actinobacteria;Micrococcales;Microbacteriaceae;Amnibacterium;uncultured_bacterium;uncultured_bacterium_unclassified;	Bacteria	Actinobacteriota	Actinobacteria	Micrococcales	Microbacteriaceae	Amnibacterium
PHm4	Larix_core.Prunus_core.Quercus_core	OTU00209	1	0.514	0.514	0.00110573	0.000484235	2.28346	OTU00209	Bacteria;Actinobacteriota;Actinobacteria;Micrococcales;Microbacteriaceae;Microbacteriaceae_unclassified;Microbacteriaceae_unclassified;Microbacteriaceae_unclassified;	Bacteria	Actinobacteriota	Actinobacteria	Micrococcales	Microbacteriaceae
PHm4	Larix_core.Prunus_core.Quercus_core	OTU00210	1	0.998	0.998	0.00157438	0.000328367	4.79459	OTU00210	Bacteria;Verrucomicrobiota;Verrucomicrobiae;Chthoniobacterales;Chthoniobacteraceae;Chthoniobacter;metagenome;metagenome_unclassified;	Bacteria	Verrucomicrobiota	Verrucomicrobiae	Chthoniobacterales	Chthoniobacteraceae	Chthoniobacter
PHm4	Larix_core.Prunus_core.Quercus_core	OTU00213	1	0.958	0.958	0.000639301	0.000495666	1.28978	OTU00213	Bacteria;Proteobacteria;Gammaproteobacteria;Diplorickettsiales;Diplorickettsiaceae;uncultured;uncultured_unclassified;uncultured_unclassified;	Bacteria	Proteobacteria	Gammaproteobacteria	Diplorickettsiales	Diplorickettsiaceae
PHm4	Larix_core.Prunus_core.Quercus_core	OTU00214	1	0.752	0.752	0.00102537	0.000433528	2.36517	OTU00214	Bacteria;Actinobacteriota;Actinobacteria;Kineosporiales;Kineosporiaceae;Angustibacter;uncultured_bacterium;uncultured_bacterium_unclassified;	Bacteria	Actinobacteriota	Actinobacteria	Kineosporiales	Kineosporiaceae	Angustibacter
PHm4	Larix_core.Prunus_core.Quercus_core	OTU00217	1	0.98	0.98	0.00327967	0.000267978	12.2386	OTU00217	Bacteria;Proteobacteria;Alphaproteobacteria;Micropepsales;Micropepsaceae;uncultured;uncultured_unclassified;uncultured_unclassified;	Bacteria	Proteobacteria	Alphaproteobacteria	Micropepsales	Micropepsaceae
PHm4	Larix_core.Prunus_core.Quercus_core	OTU00218	0.925	0.666	0.72	0.00136316	0.000211029	6.45958	OTU00218	Bacteria;Actinobacteriota;Actinobacteria;Micromonosporales;Micromonosporaceae;Dactylosporangium;uncultured_bacterium;uncultured_bacterium_unclassified;	Bacteria	Actinobacteriota	Actinobacteria	Micromonosporales	Micromonosporaceae	Dactylosporangium
PHm4	Larix_core.Prunus_core.Quercus_core	OTU00222	1	0.613	0.613	0.000844592	0.000578641	1.45961	OTU00222	Bacteria;Proteobacteria;Alphaproteobacteria;Sphingomonadales;Sphingomonadaceae;Sphingomonas;metagenome;metagenome_unclassified;	Bacteria	Proteobacteria	Alphaproteobacteria	Sphingomonadales	Sphingomonadaceae	Sphingomonas
PHm4	Larix_core.Prunus_core.Quercus_core	OTU00223	1	0.998	0.998	0.000952749	0.000203394	4.68425	OTU00223	Bacteria;Proteobacteria;Gammaproteobacteria;Gammaproteobacteria_Incertae_Sedis;Unknown_Family;Acidibacter;uncultured_bacterium;uncultured_bacterium_unclassified;	Bacteria	Proteobacteria	Gammaproteobacteria	Gammaproteobacteria Incertae Sedis	Unknown Family	Acidibacter
PHm4	Larix_core.Prunus_core.Quercus_core	OTU00224	1	1	1	0.00205197	0.000196274	10.4546	OTU00224	Bacteria;Planctomycetota;Planctomycetes;Gemmatales;Gemmataceae;Gemmata;metagenome;metagenome_unclassified;	Bacteria	Planctomycetota	Planctomycetes	Gemmatales	Gemmataceae	Gemmata
[truncated: 1,372 more rows]
